# Supplementary material for: Heat stress promotes Arabidopsis AGO1 phase separation and association with stress granule components
Source: iScience. 2024 Feb 6;27(3):109151. doi: 10.1016/j.isci.2024.109151 (PMC10879784; doi:10.1016/j.isci.2024.109151)
Supplement: Table S2. Proteins identified in control and coIP samples, related to Figures 3 and S4B [file mmc2.xlsx]

## Sheet: Col0 HS vs AGO1 HS
Legend
AGO1 (bait)
Stress granules components
Other AGO proteins
Selected P-bodies components
Enriched proteins (log2FC>1 and adjp<0,05)						REPLICATE #1 = 2022_S36			REPLICATE #2 = 2022_S39			REPLICATE #3 = 2022_S49			REPLICATE #4 = 2023_S01			REPLICATE #1 = 2022_S36			REPLICATE #2 = 2022_S39			REPLICATE #3 = 2022_S49			REPLICATE #4 = 2023_S01
						Col0 HS			Col0 HS			Col0 HS			Col0 HS			GFP-AGO1 HS			GFP-AGO1 HS			GFP-AGO1 HS			GFP-AGO1 HS
Accession	log2FC	pvalue	adjp	Gene name	Enriched/Depleted in AGO1 HS vs Col0 HS	R1	R2	R3	R1	R2	R3	R1	R2	R3	R1	R2	R3	R1	R2	R3	R1	R2	R3	R1	R2	R3	R1	R2	R3
AT1G48410.2	10.9169	3.61841e-121	1.08335e-117	AGO1	UP									1				443	453	436	295	299	273	413	433	428	501	584	500
AT5G43810.1	8.20893	9.65374e-56	9.63443e-53	AGO10	UP													28	26	34	28	32	28	42	41	49	46	52	52
AT3G62530.1	4.70795	2.24582e-37	1.681e-34	APOK3	UP	4	3	2		1	1				1			57	47	61	18	20	18	24	29	28	24	24	23
AT3G22330.1	4.90395	1.99837e-33	1.19662e-30	RH53	UP	4	1					1		1				31	31	34	10	11	14	19	21	21	23	30	23
AT2G27880.1	6.83436	6.39003e-33	3.18863e-30	AGO5	UP													11	8	11	9	8	10	19	22	23	16	19	20
AT4G37910.1	3.83699	1.94155e-32	8.3043e-30	HSP70-9	UP	6	3	3		1			1	1	3	4	5	56	49	46	34	41	30	28	29	26	27	32	33
AT3G60240.4	4.80679	6.41637e-32	2.40133e-29	eIF4G	UP	1	4	1						1				29	27	23	16	12	13	23	28	23	17	27	13
AT3G58510.1	3.27802	1.22906e-31	4.08867e-29	RH11	UP	13	10	9	6	7	3	6	7	3	4	7	4	75	74	75	70	62	62	71	80	85	45	73	59
AT2G42520.1	3.34221	2.19164e-31	6.56177e-29	RH37	UP	8	6	7	5	8	3	5	5	3	4	5	4	59	63	64	52	52	55	66	69	68	48	59	42
AT5G09590.1	3.43494	4.41504e-31	1.20169e-28	HSP70-10	UP	12	8	9		4	1	1	1	1	3	4	5	61	61	67	35	44	37	36	41	37	47	56	55
AT5G55240.1	5.40936	1.37302e-30	3.42568e-28	PXG2	UP	1	2											33	34	22	6	5	5	22	22	23	6	16	7
AT2G25890.1	4.02237	1.28911e-29	2.96892e-27	At2g25890	UP	5	4	4				1	1	1	1	2	1	65	61	69	16	18	12	30	32	26	12	15	13
AT5G47210.1	4.21742	2.07407e-29	4.43555e-27	RGGC At5g47210 MQL5.6	UP	1		2		1		1	1	1	2	1	2	37	35	32	9	11	8	25	26	24	19	19	21
AT3G50370.1	6.53102	6.63859e-29	1.3236e-26	F11C1_210	UP													24	22	17	7	5	3	13	11	15	7	12	6
AT1G13020.1	5.25411	7.07333e-29	1.3236e-26	EIF4B2	UP	1	2											23	28	16	8	9	8	22	21	17	7	11	10
AT1G24300.1	5.51222	1.25402e-28	2.20855e-26	F3I6.24	UP	1	1											17	20	17	9	8	7	15	13	18	10	19	14
AT5G42950.1	6.47059	3.27902e-28	5.45411e-26	EXA1	UP													19	12	12	8	7	6	18	20	13	5	10	6
AT1G26110.1	4.40651	1.48893e-27	2.34623e-25	DCP5	UP	1	1	1				2	2	1				25	27	20	5	7	8	16	17	15	23	27	22
AT1G27090.1	3.51416	1.81983e-26	2.72428e-24	At1g27090 T7N9.15 T7N9_15	UP	2	3			1		2	3	2	2	6	4	35	30	34	12	9	13	34	33	35	29	30	28
AT1G10270.1	6.32153	2.06098e-26	2.93837e-24	GRP23	UP													14	14	17	10	5	7	6	7	5	10	14	13
AT1G27430.1	5.32251	4.44945e-26	6.0553e-24		UP	1	1											18	19	18	3		6	15	12	13	9	19	14
AT1G33680.1	6.28148	5.50714e-26	7.16886e-24	ATKH3	UP													8	10	11	8	10	11	11	12	10	7	12	9
AT1G08520.1	4.1043	1.00538e-25	1.25421e-23	CHLD	UP	1	1	2			1	1			1	2	1	19	18	22	17	17	15	18	19	18	13	20	13
AT1G75660.1	6.25629	1.16182e-25	1.39139e-23	XRN3	UP													10	12	10	6	8	6	16	18	11	4	10	6
AT5G43960.1	4.16271	2.136e-25	2.45968e-23	MRH10.6 MRH10_6 At5g43960	UP		2	2				1	3	1				15	21	24	8	13	11	16	17	15	24	22	12
AT1G79090.1	6.21996	3.24193e-25	3.59494e-23	PAT1	UP													10	13	9	10	6	6	12	15	10	9	7	7
AT3G58570.1	2.97251	1.1894e-24	1.2718e-22	RH52	UP	6	5	4	5	8	3	5	5	3	4	4	4	47	49	51	37	32	38	40	44	47	28	37	31
AT4G26740.1	4.11297	6.27577e-24	6.47919e-22	PXG1	UP	4	3	2										31	35	31	6	9	10	10	13	14	10	12	10
AT2G23350.1	3.27291	1.58339e-23	1.58023e-21	PAB4	UP	9	3	3		1		3	1		2	3	2	37	33	30	15	14	17	31	30	24	23	19	18
AT3G22310.1	5.45232	3.47034e-23	3.35168e-21	RH9	UP		1											12	17	21	4	5	4	9	5	8	9	9	10
AT5G60980.2	3.53762	3.80346e-23	3.55862e-21	G3BP1	UP	3	1	2		1		3	2	1	1	2	1	21	26	21	15	15	12	14	19	20	23	23	18
AT4G17520.1	4.06841	5.31012e-23	4.81773e-21	RGGB At4g17520 dl4795w FCAALL.142	UP	1	1					1	1		1	1	2	18	22	19	7	11	6	15	18	15	14	11	12
AT5G40490.1	5.05872	7.94225e-23	6.99385e-21	MNF13.1 MNF13_1 At5g40490	UP	1		1										22	20	22	4	2	3	8	9	6	8	14	3
AT3G15000.1	4.0378	1.29702e-22	1.10951e-20	MORF8	UP	1		1		1		1	1	1	1	1		15	14	20	7	6	6	15	15	11	14	19	22
AT4G00660.2	4.50733	4.35392e-22	3.62101e-20	RH8	UP	3		1										13	12	9	10	6	8	14	16	14	8	12	9
AT3G13460.1	4.49694	6.07117e-22	4.91272e-20	ECT2	UP	1	2			1								10	14	13	10	12	8	14	11	12	7	11	8
AT2G27100.1	4.08041	6.62198e-22	5.21742e-20	SE	UP	1	1					1	1	1		1	1	11	10	11	3	6	3	26	24	23	10	17	8
AT1G49760.1	3.00884	7.7204e-22	5.92689e-20	PAB8	UP	4	2	1	1	4		2	2	2	5	6	6	32	34	25	19	19	16	28	28	25	27	30	29
AT3G25150.2	5.88588	7.41114e-21	5.54724e-19	At3g25150	UP													17	17	14	2	2	3	7	7	6	3	8	4
AT5G58470.1	5.2467	9.30779e-21	6.79696e-19	TAF15B	UP		1											10	12	9	9	7	7	10	9	10	4	4	7
AT4G01290.1	5.83654	1.29222e-20	9.21165e-19	At4g01290 F2N1.34 F2N1_34	UP													12	17	9	9	5	5	7	8	7	3	2	3
AT1G02080.1	5.19934	3.36617e-20	2.34379e-18	NOT1	UP		1											6	4	3	5	4	6	12	10	13	11	9	12
AT5G04280.1	3.93087	4.5036e-20	3.0645e-18	RZ1C	UP	1		1	1	1	1				1	1		18	30	20	4	10	5	9	9	7	10	8	6
AT3G13300.1	3.89809	9.76677e-20	6.49815e-18	VCS	UP								2	2	1	2		13	12	15	4	5	4	10	13	10	11	20	16
AT3G26420.1	3.99775	1.21154e-19	7.88557e-18	RZ1A	UP	2	2		1					1				12	15	18	3	4	5	14	10	16	9	11	9
AT4G24680.1	4.11563	1.55005e-19	9.87415e-18	MOS1	UP		1	1				1	1			1		15	12	10	6	4	6	16	13	11	7	9	9
AT4G16830.1	4.74258	2.45495e-19	1.53128e-17	RGGA At4g16830 dl4440w FCAALL.13	UP	1		1										12	11	11	5	7	5	6	9	6	8	7	10
AT5G47010.1	5.67896	6.34733e-19	3.87835e-17	UPF1	UP													3	5	5	6	8	5	13	8	9	3	7	6
AT3G26400.1	5.07501	9.25435e-19	5.5415e-17	EIF4B1	UP	1												11	11	11	6	4	2	13	12	12	2	2	1
AT3G07770.1	3.61047	1.70653e-18	1.00183e-16		UP	2				2		2	2			1		16	13	15	11	10	8	12	17	15	4	7	7
AT5G57870.1	3.61055	2.07769e-18	1.19627e-16	eIF(ISO)4G1	UP	4	1					1	2	1				9	11	8	14	16	13	18	19	17	3	3	4
AT1G76010.1	2.83496	2.45165e-18	1.38495e-16	ALBA5	UP	3	2	3	2	2	2	3	2	3	4	2	2	17	19	19	9	8	11	18	27	27	25	35	24
AT4G39260.1	2.33234	4.56119e-18	2.52892e-16	RBG8	UP	11	12	8	3	6	9	6	10	8	11	8	10	46	46	59	37	34	36	46	44	41	53	64	48
AT4G34110.1	2.64731	6.43566e-18	3.50334e-16	PAB2	UP	7	8	3		2	1	4	3	2	4	3	4	27	21	29	16	20	12	29	30	27	20	33	18
AT5G19370.1	4.60571	8.37767e-18	4.47906e-16	At5g19370	UP	1	1											10	10	7	10	12	12	4	7	4	4	5	3
AT2G21660.1	2.23143	9.26208e-17	4.86503e-15	RBG7	UP	11	11	9	3	6	4	10	11	11	9	9	10	43	46	63	34	34	36	44	44	39	39	58	45
AT3G53460.4	3.37075	1.20334e-16	6.21174e-15		UP	3		2				1			2	1	1	13	10	10	12	14	11	9	10	11	6	10	9
AT4G28520.1	2.07565	1.3446e-16	6.82327e-15	CRC	UP	61	63	60	4	24	5	12	11	25	25	19	28	144	163	174	123	120	140	114	122	107	94	111	90
AT3G02090.2	3.16717	2.48576e-16	1.2404e-14	At3g02090	UP	2	1	1				2	4	2			1	14	16	11	9	11	7	9	13	13	15	6	13
AT5G08610.1	5.41885	3.31152e-16	1.62536e-14	RH26	UP													4	7	9		2	2	8	8	10	5	6	4
AT5G51210.1	5.35654	1.25472e-15	6.0591e-14	OL3	UP													9	7	11	1	3	2	4	7	6	4	4	4
AT1G52730.2	4.37192	2.12844e-15	1.01151e-13	At1g52730 F6D8.2 F6D8_2	UP	1		1										5	5	5	5	4	3	7	7	10	5	10	9
AT2G31060.3	4.37157	2.24713e-15	1.05124e-13		UP								1	1				9	13	7	4	5	2	5	9	10	2	3	6
AT5G07350.2	2.14222	2.97623e-15	1.3709e-13	TSN1	UP	14	12	8	3	3	1	7	8	8	11	12	7	43	38	28	28	27	23	53	50	50	30	41	37
AT4G18480.1	2.44162	7.01284e-15	3.18128e-13	CHLI1	UP	6	3	1	3	2	1	5	4	4	4	3	2	23	26	20	26	20	20	17	19	18	10	16	12
AT1G60550.1	4.66771	1.15029e-14	5.14025e-13		UP		1											6	4	4	11	7	10	6	6	5	2	2	2
AT3G15590.1	5.23774	1.4433e-14	6.35479e-13	At3g15590	UP													8	8	8	4	3	3	4	7	6	4	1	1
AT3G15010.1	2.98629	1.80879e-14	7.84855e-13	UBA2C	UP	1	2	1		1	2	1	1	2	1		1	13	14	8	8	6	8	12	12	12	7	11	10
AT1G56050.1	5.21398	2.10857e-14	9.01867e-13	T6H22.14	UP													4	6	4	6	5	9	3	5	5	3	3	3
AT3G61240.1	3.2435	8.10603e-14	3.41823e-12	RH12	UP	3		2				1	1		1			11	9	5	8	9	6	8	7	8	5	10	8
AT4G25200.1	2.43536	1.70172e-13	7.07632e-12	HSP23.6	UP	7	6	5	2	4	1	2	2	1				19	24	22	8	7	9	11	13	9	16	21	20
AT5G61780.1	2.18447	2.49922e-13	1.02502e-11	TSN2	UP	5	8	5	1	2	1	1	4	5	7	7	5	23	23	18	18	18	18	24	29	23	18	25	16
AT5G21160.3	5.08227	2.92741e-13	1.18442e-11	LARP1A	UP													6	5	3	2	1		2	5	5	7	9	6
AT3G04760.1	5.10584	3.23201e-13	1.29022e-11	At3g04760	UP													1	2		7	5	4	11	10	8	2	1	1
AT3G10650.1	5.08607	3.56156e-13	1.40307e-11	NUP1	UP													11	10	10	1	1	1	2	2	2	4	5	2
AT1G14710.1	5.02476	7.72752e-13	3.0047e-11	At1g14710	UP													3	4	9	2	2	2	6	4	6	3	3	5
AT1G61870.1	4.9971	1.21106e-12	4.64861e-11	PPR336	UP													6	6	4	5	4	2	5	3	5	2	3	3
AT1G18660.4	4.99969	1.24008e-12	4.69975e-11	At1g18660 F6A14.25 F6A14_25	UP													7	10	2	2	4	1	5	5	3	2	3	4
AT2G02160.1	4.99709	1.46927e-12	5.49875e-11	At2g02160	UP													9	9	6		2	1	6	5	5	1	2	2
AT1G47490.1	4.96755	2.04674e-12	7.56536e-11	RBP47C	UP													6	5	4	3	1	3	3	4	5	3	4	6
AT1G12920.1	3.739	5.78039e-12	2.11055e-10	ERF1-2	UP		1					1	1					4	4	5	5	4	3	7	5	6	5	9	5
AT3G08740.1	3.53429	6.73961e-12	2.43113e-10	At3g08740	UP	1	1								2			9	9	9	3	4	3	5	4	6	4	3	7
AT5G52840.1	3.5156	9.51824e-12	3.39257e-10	At5g52840	UP	1						1	1				1	5	7	8	4	4	4	4	6	4	5	8	6
AT4G27060.1	4.87377	1.01926e-11	3.54844e-10	TOR1	UP													9	3	4	1	1		7	4	6	2	4	3
AT2G05380.1	3.71736	1.00894e-11	3.54844e-10	GRP3S	UP						1	1	1					13	14	7	6	4	3	2	3	4		4	1
AT5G44120.3	1.89183	1.11866e-11	3.84973e-10	CRA1	UP	36	35	33	2	10	1	3	5	8	9	7	9	71	73	61	57	58	58	49	50	46	27	39	33
AT4G25140.1	5.67555	1.29996e-11	4.42281e-10	At4g25140	UP	7	11	7					1		1		1	257	280	255	46	55	34	110	106	100	119	117	113
AT5G28060.1	3.1006	1.4037e-11	4.72212e-10	RPS24B	UP	1	1	2					2	1				9	9	5	4	5	7	11	7	9	4	4	2
AT5G61960.1	4.84024	1.7063e-11	5.67628e-10	ML1	UP													7	5	3		1	1	6	7	7	2	3	1
AT2G26280.1	4.29634	1.73557e-11	5.7102e-10		UP			1										5	4	4	3	1	2	4	5	6	6	5	5
AT2G05830.1	3.08168	2.00108e-11	6.51222e-10	At2g05830	UP	1				1	2		1	2				6	4	3	5	7	6	8	8	7	8	9	4
AT5G19510.1	1.94178	2.97322e-11	9.57184e-10	EF1B	UP	4	2	4		4	4	4	4	4	12	7	11	25	28	14	30	17	31	20	22	27	10	15	13
AT4G25550.1	2.55495	3.18705e-11	1.01511e-09	CFIS2	UP		1	2		1		2	2	2	2	1	2	10	10	6	2	3	4	12	15	12	10	9	9
AT2G34040.1	3.16443	3.5327e-11	1.11336e-09	At2g34040 T14G11.16 T14G11_16	UP	2	2	2										4	6	2	5	3	6	11	12	10	3	3	5
AT3G04920.1	3.44712	3.70465e-11	1.15539e-09	RPS24A	UP	1	1	2										8	8	4	3	4	6	7	5	6	5	4	2
AT4G15545.1	4.78194	4.03091e-11	1.24418e-09	At4g15545	UP													7	9	3	1	5	3	4	4	1	1	1	2
AT5G02870.1	1.93645	4.9048e-11	1.49847e-09	RPL4D	UP	16	8	10		3	1	6	5	10	2	1	1	35	33	18	10	7	11	28	28	37	13	16	25
AT3G06480.1	2.39787	6.60212e-11	1.99664e-09	RH40	UP		2	1	2	2		2	4	3	1	2		7	11	6	5	3	9	12	15	15	9	12	10
AT3G15610.1	3.85694	7.85303e-11	2.3512e-09		UP	1		1										4	3	3	3	2	2	5	6	7	3	7	7
AT4G02930.1	2.59932	9.12276e-11	2.70431e-09	TUFA	UP	4	4	1				1	2	1				13	9	9	11	6	8	9	9	11	1	1	5
AT3G48930.1	2.11676	1.02546e-10	2.99193e-09	RPS11A	UP	6	4	2		4	1	5	5	3		2	1	14	16	16	11	10	10	16	18	20	7	8	12
AT5G26742.2	1.59239	1.02929e-10	2.99193e-09	RH3	UP	51	54	45	8	14	6	26	23	24	22	19	23	122	105	89	56	54	53	97	109	104	70	82	68
AT5G50600.1-AT5G50700.1	4.15009	1.05142e-10	3.02688e-09		UP	14	11	10		1			1	1				103	91	91	58	56	64	57	59	58	31	41	30
AT4G26650.1	4.70947	1.07381e-10	3.06189e-09	At4g26650 T15N24.100 T15N24_100	UP													5	5	3		3	1	3	5	3	6	2	3
AT1G32790.2	3.22465	1.32406e-10	3.73983e-09	CID11	UP	2	2									1		7	5	4	4	2	3	9	8	8	5	4	4
AT1G29250.1	2.02032	1.49787e-10	4.19123e-09	At1g29250 F28N24.7 F28N24_7	UP	6	6	5	2	2		4	3	2	3	4	3	12	13	17	14	13	17	18	20	19	10	11	14
AT1G01300.1	2.73511	1.60379e-10	4.40529e-09	APF2	UP	3	1	1			1	1	1	1			1	11	10	6	2	4	2	9	9	9	3	10	5
AT1G33790.2	2.6235	1.59099e-10	4.40529e-09	JAL4	UP	2	3	1				3	1	1			1	11	10	5	4	1		10	11	9	6	13	7
AT5G39080.1	4.67472	1.67866e-10	4.56902e-09	MXF12.90 MXF12_90 At5g39080	UP													3	4	5	2	2	3	2	3	2	5	4	3
AT5G17820.1	2.54859	2.237e-10	6.03385e-09	PER57	UP	3	1	1	2	1	3		1	1				10	8	6	10	8	9	6	6	9	5	7	5
AT5G03280.1	2.86475	2.37375e-10	6.34554e-09	EIN2	UP	1	1	1						1	2	1	1	8	5	8	4	3	1	7	11	5	8	7	5
AT2G33410.1	4.12232	2.89876e-10	7.61306e-09	RBGD2	UP		1											4	3	5	6	6	5	4	2	2	2	3	2
AT5G63120.2	2.53513	2.89813e-10	7.61306e-09	RH30	UP		1	1	2	2		1	1	1	1	2	1	11	13	10	5	3	7	6	6	6	5	9	7
AT5G06600.1	4.12002	3.03333e-10	7.89722e-09		UP	1												1	1	1	6	7	7	5	4	4	2	4	2
AT3G24830.1	2.44317	3.4151e-10	8.81448e-09	RPL13AB	UP	3	3	2				2	2	3				8	8	7	3	3	1	10	10	11	12	12	9
AT3G01570.1	5.41884	4.48752e-10	1.14834e-08	At3g01570	UP	10	17	12								1	1	279	283	322	44	48	43	145	152	154	158	143	149
AT2G25450.1	1.79021	4.77258e-10	1.21094e-08	GSL-OH	UP	10	9	3	1	3		8	7	7	5	6	8	25	22	21	18	19	9	19	24	19	22	31	21
AT5G13650.2	4.59537	4.86745e-10	1.21756e-08		UP													5	4	5	6	3	3	2	3	5
AT3G11910.1	4.08922	4.88e-10	1.21756e-08	UBP13	UP	1												1	1	1	6	7	7	5	4	3	2	4	2
AT2G37220.1	1.98593	6.37358e-10	1.57707e-08	CP29B	UP	4	4	4	2	3	2	2	5	1	4	4	2	15	13	10	12	19	14	12	15	12	9	16	14
AT4G39520.1	2.66166	6.58748e-10	1.61663e-08	DRG3	UP		1						1	2	2	2	2	7	5	4	5	4	2	7	10	7	5	11	9
AT3G04610.1	4.56054	7.36838e-10	1.79357e-08	FLK	UP													5	3	2	6	6	4	1	1	2	1	2	2
AT2G16600.1	1.97187	8.83099e-10	2.13226e-08	CYP19-1	UP	7	5	7			2	2	4	1	4	3	2	15	16	11	6	5	5	15	18	12	21	18	17
AT5G51440.1	2.7885	1.02119e-09	2.44596e-08	HSP23.5	UP	3	3	1		1								10	12	5	4	5	6	6	4	3	4	4	5
AT4G35890.1	4.51614	1.1309e-09	2.67592e-08	LARP1C	UP													3	5	3	1	3	1	5	3	5	1	3	1
AT5G20490.1	2.22908	1.13508e-09	2.67592e-08		UP		1	1		1		5	4	2	2	2	2	9	5	9	4	5	4	12	14	11	12	11	10
AT1G49040.1	4.51473	1.14612e-09	2.68084e-08	SCD1	UP													5	4	3	1	3	1	3	3	6	2	2	1
AT5G18110.1	4.5521	1.18651e-09	2.75381e-08	NCBP	UP													3			1	2	3	6	9	8	2	1
AT1G29350.1	4.51755	1.2115e-09	2.78704e-08	At1g29370 F15D2.28 F15D2_28	UP													1	5	2	6	4	5	3	1	4	1	1	1
AT5G40420.1	4.19336	1.21945e-09	2.78704e-08	At5g40420	UP	27	32	24	1	1		2	4	4	4	7	4	321	313	325	73	81	78	147	144	148	179	181	153
AT2G47610.1	2.12096	1.26567e-09	2.87076e-08	RPL7AA	UP	6	3	3				3	2	3	1	3	1	10	8	6	7	9	8	11	9	11	13	13	16
AT2G18020.1	1.76984	1.46461e-09	3.29703e-08	RPL8A	UP	5	5	9	4	7	2	4	7	7	2	5	4	18	17	22	25	20	18	13	14	14	17	27	20
AT1G09640.1	1.63058	1.59542e-09	3.5647e-08	At1g09640	UP	15	13	6	3	5	4	7	7	9	10	10	12	25	24	25	24	21	21	50	48	43	15	23	19
AT2G21060.1	4.47767	1.82228e-09	4.04142e-08	CSP4	UP													5	8	5	1	3	1	2	3	3	1		1
AT3G13060.2	4.55491	1.89823e-09	4.1789e-08	ECT5 MGH6.21 At3g13060	UP													6	6		1	2		6	7	6	1
AT2G20580.1	2.48741	2.0057e-09	4.38325e-08	RPN1A	UP	1	1	2				3	2	3				9	10	3	8	5	9	9	9	8	2	5	2
AT3G01540.2	2.07296	2.23767e-09	4.85476e-08	RH14	UP	2	3	1	2	2		4	4	3	1	3	1	11	12	8	5	3	7	9	13	14	10	16	14
AT5G45930.1	2.01264	2.34483e-09	5.05066e-08	CHLI2	UP	5	2		3	2	1	3	2	3	4	3	2	15	15	13	18	15	14	7	7	10	5	9	6
AT4G32605.1	4.43801	3.02274e-09	6.46435e-08	At4g32605 At4g32610	UP													5	7	5	3	3	1			1	2	4	1
AT2G45710.1	2.81217	3.38668e-09	7.19129e-08	RPS27A	UP							2	2	2		1		1	3	4	4	3	2	8	8	8	5	7	9
AT5G14610.1	2.31375	3.95879e-09	8.34691e-08	RH46	UP		1	1	2	2		3	2	2	1	1		9	11	6	6	3	7	6	7	9	5	9	8
AT1G17470.1	4.38996	4.70094e-09	9.8424e-08	DRG1	UP													2		2	2	2	2	7	5	4		2	3
AT1G80270.1	4.39279	4.75806e-09	9.89281e-08	At1g80270	UP													8	7	3	1	2	2	2	2	2		2
AT3G49240.1	4.3928	4.92118e-09	1.01614e-07	EMB1796	UP													2	2	2	4	6	4	4	4	2		1
AT3G26618.1	3.59248	5.17357e-09	1.06094e-07		UP		1						1					4	3	3	4	4	3	6	3	5	1	5	2
AT3G09630.1	1.73434	5.37932e-09	1.09562e-07	RPL4A	UP	18	10	12		6		8	8	11	3	2	1	33	38	24	11	7	11	31	30	40	13	17	28
AT1G13190.1	3.9151	5.65975e-09	1.14266e-07	At1g13190 At1g13190/F3F19.21 F3F19.21 F3F19_21	UP									1				3	2	4	2	3	3	4	7	4	1	1	4
AT3G09500.1	2.48412	5.68656e-09	1.14266e-07	RPL35A	UP	2						2	3	3		1		8	6	3	3	4	3	6	8	10	6	9	7
AT5G15200.1	1.71153	5.82294e-09	1.16226e-07	RPS9B	UP	8	6	8	3	5	4	4	5	7	5	2	3	24	21	17	11	12	17	17	22	18	16	21	17
AT4G27440.1	2.05189	6.99521e-09	1.387e-07	PORB	UP	5	2	2		1		5	3	3	1	2		17	17	11	3	5	4	14	15	12	3	6	4
AT3G62730.1	4.34764	7.32558e-09	1.44295e-07	F26K9_160 At3g62730	UP													2	2	2	1	1	2	2	4	2	5	4	3
AT3G27660.1	4.14247	7.58282e-09	1.47422e-07	OL2	UP	20	31	18		4		1	1	1	2	2	2	213	218	254	55	54	54	126	127	122	104	119	106
AT5G59950.5	2.76467	7.58203e-09	1.47422e-07	ALY1	UP	3		1		1	1			1				6	7	4	3	2	2	6	7	9	4	6	4
AT3G19130.1	3.87802	8.85296e-09	1.70624e-07	RBP47B	UP			1										5	4	1	1	2	2	3	5	4	2	3	5
AT3G06980.1	3.31895	8.89021e-09	1.70624e-07	RH50	UP	1	1	1										5	4	5	1	1	2	8	4	6	3	3	4
AT1G02150.1	2.8491	1.04153e-08	1.98621e-07	At1g02150	UP	1	1	1	1	1			1					5	3	3	6	7	6	7	8	8		2	1
AT2G37270.1	1.54615	1.16393e-08	2.20558e-07	RPS5A	UP	13	12	7	3	7	3	8	13	14	3	13	4	27	32	24	21	18	21	27	27	27	26	32	31
AT4G12640.1	4.30246	1.19403e-08	2.24838e-07		UP													3	2	5	2	3	1	2	1	1	2	3	4
AT5G10470.2	4.30104	1.22529e-08	2.29283e-07	KCA1	UP													4	3	3	3	2	5	1	2	2	1	1	2
AT3G62870.1	1.98306	1.30017e-08	2.41784e-07	RPL7AB	UP	6	3	4				3	2	3	1	3	1	10	7	4	7	8	8	10	8	10	13	13	16
AT2G13540.1	2.956	1.35707e-08	2.50806e-07	ABH1	UP		1		1			1	1	1				2	2	1	7	6	7	6	10	5	2	3	1
AT4G03110.1	3.83996	1.43016e-08	2.62693e-07	BRN1	UP			1										3	1	2	2	2	2	2	3	4	7	5	3
AT2G45810.1	2.6322	1.53216e-08	2.79713e-07	RH6	UP	3		2				1	1		1			6	5	2	7	5	5	6	4	5	3	8	5
AT5G56100.1	4.34904	1.63142e-08	2.96029e-07	MDA7.16 MDA7_16 At5g56100 At5g56100/MDA7.16	UP													6	9	5		2	1	4	2	1
AT5G19990.1	2.82228	1.68065e-08	3.03124e-07	RPT6A	UP	1	1			1			1	2				7	4	1	4	3	7	8	8	10	1	1	1
AT2G27720.2	2.27122	1.84185e-08	3.30209e-07	RPP2A	UP	2	2	2	1	3	1	2				1		8	5	2	8	6	9	7	6	4	5	7	11
AT5G60790.1	3.08586	1.91843e-08	3.4018e-07	ABCF1	UP	3	1											5	5	2	3	3	4	7	8	7		3	1
AT1G57720.1	1.48104	1.92019e-08	3.4018e-07	At1g57720	UP	19	16	8	1	6	3	10	13	13	15	12	9	24	24	29	29	24	22	44	54	56	14	28	28
AT4G27160.1	1.5239	1.95442e-08	3.44208e-07	AT2S3	UP	20	21	11	1	4		2	4	7	10	9	14	28	24	42	30	30	24	21	26	23	21	27	21
AT3G54230.2	4.24871	2.05641e-08	3.60052e-07		UP													4	3	2		1	1	5	6	5	1
AT3G13290.1	3.49566	2.10849e-08	3.67024e-07	VCR	UP								1	1				3	3	4	1	1	2	2	4	2	6	5	7
AT1G72370.1	1.55968	2.54012e-08	4.39603e-07	RPSaA	UP	12	4	7	2	4	3	10	12	9	7	9	2	20	22	17	15	25	17	26	25	24	19	23	24
AT1G43170.1	1.47812	2.95573e-08	5.0859e-07	ARP1	UP	14	12	15	3	11	4	15	16	15	3	4	2	31	29	25	22	19	25	29	29	37	27	35	32
AT5G20200.1	4.20169	3.11798e-08	5.33442e-07		UP													4	3	7				2	2	3	2	2	2
AT1G30230.2	1.70063	3.32149e-08	5.65031e-07	At1g30230	UP	7	3	6	3	2	1	4	3	3	4	6	6	18	14	19	18	12	17	11	16	14	11	11	9
AT5G27850.1	2.03221	4.22115e-08	7.14018e-07	RPL18C	UP	3	1	2		2	1	3	4	4				3	3	4	8	9	11	12	9	8	8	9	8
AT1G20220.1	2.66485	4.25352e-08	7.15451e-07	ALBA4	UP	3	1	1				1		1				3	2	2		3	3	11	10	12	4	3	3
AT1G45000.1	3.02733	4.33744e-08	7.25491e-07	RPT4B	UP		2	1		1								5	3	2	4	2	5	6	6	5	2	2	4
AT4G38680.1	2.48295	4.92719e-08	8.19556e-07	CSP2	UP		2	1	1		1		1	1		1	1	8	9	8	3	3	4	5	5	6	3	4	3
AT1G29090.1	4.1515	5.00338e-08	8.27631e-07	At1g29090 F28N24.20 F28N24_20	UP													3	1	1	1	1	1	2	1	2	4	4	5
AT5G39850.1	1.87344	5.32607e-08	8.76168e-07		UP	4	2	3	2	2	2	3	2	4	1	1	2	11	7	7	6	7	11	11	14	14	7	10	9
AT5G28840.1	1.83252	5.37108e-08	8.78743e-07	At5g28840	UP	4	3	2		3		4	5	4	2	3	1	15	17	6	3	3	5	19	14	16	6	8	10
AT4G39200.1	2.74555	5.41114e-08	8.80486e-07	RPS25E	UP			1		1			1	1		1	1	5	2	2	6	7	4	8	7	7	1	2	1
AT5G11770.1	3.72371	5.49581e-08	8.8943e-07	At5g11770	UP								1					4	3	4	4	3	1	3	3	1	2	2	3
AT2G32850.2	3.41899	5.66256e-08	9.1149e-07	At2g32850 T21L14.21 T21L14_21	UP	1							1					2	2	4	1			4	7	6	4	5	3
AT5G43010.1	2.99654	6.73091e-08	1.07767e-06		UP		2	1		1								5	3	2	4	2	5	6	5	5	2	2	4
AT2G09990.1	1.85197	7.80549e-08	1.24307e-06	RPS16A	UP	6	2	4		1		4	3	4	1	2	1	11	14	6	7	7	6	15	9	15	4	10	8
AT4G15760.1	4.09529	8.35169e-08	1.32301e-06	MO1 At4g15760 dl3920c FCAALL.376	UP															1	2	2	1	3	4	4	2	3	3
AT4G20020.1	3.67834	8.80961e-08	1.38821e-06	MORF1	UP									1				2	1	4	2		1	3	4	3	4	4	4
AT4G11160.1	4.09943	8.86413e-08	1.38949e-06	At4g11160 T22B4.140 T22B4_140	UP													2	3	3	4	3	5	2	2	1
AT1G62080.1	3.67765	9.01113e-08	1.40517e-06	At1g62080	UP										1			2		2	2	2		5	4	3	5	3	4
AT3G11940.1	1.4195	1.14353e-07	1.76481e-06	RPS5B	UP	14	13	8	4	7	3	8	14	15	5	15	5	26	32	24	19	20	23	27	28	28	26	32	33
AT5G04990.1	2.81437	1.18323e-07	1.81671e-06	SUN1	UP	1	1			1			1				1	7	7	3	3	5	2	5	6	5	1	2	1
AT1G54080.2	3.63597	1.3677e-07	2.08923e-06		UP									1				2	2	3	2	1	1	3	5	2	2	4	4
AT1G49600.1	3.63454	1.37746e-07	2.09347e-06	RBP47A	UP			1										5	3	1	1	1	2	4	3	3	2	1	5
ATMG00070.1	2.48472	1.61222e-07	2.43788e-06	NAD9	UP	1					1	1		2	1	1	1	1	2	5	2	6	4	5	6	4	8	7	5
AT2G18110.1	1.69859	1.69417e-07	2.54891e-06	At2g18110	UP	4	1	4	3	1		3	2	1	4	6	9	13	10	17	16	13	18	8	11	5	8	9	7
AT1G33120.1-AT1G33140.1	1.51791	1.97669e-07	2.95911e-06	RPL9B	UP	8	6	7	2	4	2	7	10	8	5	3	3	11	11	5	16	14	16	22	23	29	14	19	22
AT5G12110.1	1.98373	2.03275e-07	3.02789e-06	At5g12110	UP			1		1	1				5	3	8	10	9	7	11	8	13	3	3	3	5	7	6
AT3G61690.1	3.98477	2.04953e-07	3.03776e-06	F15G16.80	UP													2	4	2				3	3	2	3	2	2
AT5G43900.3	3.98609	2.08584e-07	3.07635e-06	XI-2	UP														3		1		1	4	4	1	2	4	3
AT5G48180.1	3.98478	2.10364e-07	3.08741e-06	NSP5	UP													1	2	1	1	2	1	3	2	2	2	3	3
AT5G47880.1	3.98083	2.16206e-07	3.15766e-06	ERF1-1	UP													2	1	2	1	2	1	4	2	5		3
AT4G18040.1	3.58974	2.19933e-07	3.1965e-06	eIF4E1	UP	1												3	3	3	2	3	1	4	2	3	2	2	2
AT4G20980.1	3.58797	2.21775e-07	3.2077e-06	TIF3D1	UP								1					3	1	2	2	1	1	3	6	4	2	3	2
AT4G29220.1	3.59014	2.24742e-07	3.23499e-06		UP										1			1	2	1		1	2	3	1	2	4	6	7
AT5G61020.1	3.58656	2.49865e-07	3.5794e-06		UP		1											5	3	6				5	6	5
AT1G61580.1	1.72345	2.55306e-07	3.63993e-06		UP	5	2	2	1	3		6	6	6		2		9	14	5	3	6	5	9	14	17	14	10	14
AT5G23740.1	2.03854	2.6798e-07	3.80252e-06		UP	3	2					3	4	2		1	1	5	9	6	5	5	6	6	7	8	3	5	10
AT1G54870.1	2.9004	2.6954e-07	3.80662e-06	At1g54870	UP	2				2								8	5	3	3	4	3	5	6	5
AT1G17580.1	3.26847	3.23621e-07	4.54893e-06	XI-1	UP							1		1				4	3	2		1		5	7	3	3	4	2
AT3G12080.1	3.26884	3.32814e-07	4.65628e-06	emb2738 embryo defective 2738 At3g12080	UP	1	1											3	9	2	4	1	4	3	5	3
AT3G49590.3	3.92593	3.35454e-07	4.67139e-06	ATG13A	UP													3	1	2		1		2	5	1	2	3	2
AT5G38600.1	3.92338	3.38053e-07	4.68579e-06	MBB18.15 MBB18_15 At5g38600	UP													2	3	4		1		4	1	3	1	2	1
AT4G17090.1	3.92465	3.39903e-07	4.68972e-06	BAM3	UP													1	2	2	1	2		2	2	2	1	3	4
AT1G01320.1	1.82403	3.59506e-07	4.93743e-06	F6F3.12	UP	4	3	2	1	2	2	2	2	2	1	2	1	6	5	2	7	10	6	15	17	13	3	6	5
AT2G34160.1	2.01623	3.77634e-07	5.16272e-06	At2g34160	UP	2	1	2		1	1	1	3	2	2	1		6	6	3	4	7	12	9	9	9	2	3	4
AT4G10610.1	2.86846	3.87119e-07	5.26834e-06	CID12	UP	2	1									1		3	3	3	3	2	2	5	6	4	3	4	3
AT1G05010.1	1.82272	4.71402e-07	6.38632e-06	ACO4	UP	6	1	2	1		1	1	2	2	3	3	1	9	12	7	1	1	1	10	8	11	11	9	11
AT1G80410.2	2.71665	4.75742e-07	6.41608e-06	NAA15 EMB2753 MUSE6 OMA At1g80410 T21F11.26	UP	1	1						1			1	1	1	2	2		3		7	10	9	3	3	4
AT5G18380.1	1.6	4.9566e-07	6.65473e-06	RPS16C	UP	7	4	6	1	2	1	6	5	6	1	2	1	12	16	6	9	8	8	17	13	18	7	13	12
AT1G70180.2	3.86193	5.51443e-07	7.23984e-06	At1g70180 F20P5.10 F20P5_10	UP													3	3					1	2	2	3	3	4
AT4G31770.1	3.86193	5.49999e-07	7.23984e-06	DBR1	UP													1	1	3	1	1		3	5	2		1	3
AT4G02990.1	3.8607	5.47973e-07	7.23984e-06	MTERF4	UP													2	1	1			1	2	4	3	2	3	2
AT2G46240.1	2.41175	5.53748e-07	7.23984e-06	BAG6	UP	4	1	1		1	1							6	7	5	4	2	4			1	7	9	7
AT5G64100.1	1.79901	5.52481e-07	7.23984e-06	PER69	UP	1	2	2	1	1		2	3	4	2	4	2	5	10	5	8	6	11	5	7	7	11	11	7
AT4G22010.1	1.63097	5.46124e-07	7.23984e-06	sks4 SKU5 similar 4 At4g22010 F1N20.110 F1N20_110	UP	7	3	2	1			8	6	6	1	2	2	10	8	6	6	8	10	18	23	19	4	10	7
AT1G68060.1	3.8595	5.59327e-07	7.28098e-06	MAP70.1	UP													1	1	2		1		6	4	4		1	1
AT2G18370.1	3.86193	5.75946e-07	7.46485e-06	LTP8	UP													2	2	3	1	3	1	1	1	2	1	3	1
AT3G50670.1	2.40015	5.80066e-07	7.48585e-06	RNU1	UP							1	1	1	2	1	2	5	3	2	2	2	3	8	8	8	3	4	4
AT5G44320.1	3.4904	5.88879e-07	7.56697e-06	At5g44320 K9L2.10 K9L2_10	UP								1					2			2	1	1	6	7	6	1	1	1
AT5G44780.1	3.86447	5.9316e-07	7.5894e-06	MORF4	UP													3	2	5		1	3		1			3	3
AT1G58380.1	1.45623	6.04724e-07	7.70444e-06	RPS2A	UP	7	4	8	1	2	2	11	11	10	4	4	2	13	18	14	10	12	15	20	18	16	15	17	27
AT4G21710.1	2.83505	6.10613e-07	7.7465e-06	NRPB2	UP	1		1						1		1		3	2	2	1	1	1	6	6	3	3	5	7
AT3G22270.1	3.86072	6.8618e-07	8.66846e-06		UP													7	3	2				4	1	3		1
AT1G77760.1	3.85701	7.61517e-07	9.53967e-06	NIA1	UP																2	1	1	5	5	6		1
AT2G18960.1	1.31616	7.58677e-07	9.53967e-06	AHA1	UP	14	7	3	8	8	6	17	20	10	8	11	6	24	23	15	22	20	22	39	40	43	15	24	30
AT4G08350.1	2.97612	8.21021e-07	1.02422e-05		UP	1	1								1			2	1	1		1	1	7	9	6	2	4	2
AT4G36130.1	1.49415	8.45202e-07	1.05001e-05	RPL8C	UP	4	3	7	4	6	2	4	6	7	2	5	4	11	6	11	19	18	15	15	15	12	11	20	12
AT2G17360.1	1.34959	8.70284e-07	1.07671e-05	RPS4A	UP	16	10	8	4	8	6	11	11	7	4	7	3	23	23	19	13	15	15	27	31	35	19	19	22
AT2G24050.1	3.79521	9.05465e-07	1.11562e-05	EIF(ISO)4G2	UP													2	2	2	1		1	3	5	3		1
AT3G62550.1	3.79519	9.13802e-07	1.12128e-05	At3g62550	UP													2	1		1	1	1	2	3	3	2	2	2
AT1G20200.1	2.65928	9.51749e-07	1.16308e-05	RPN3A	UP	1		1				1	1	1				2	3	4	3	3	3	4	4	4	3	5	4
AT1G07920.1-AT1G07930.1-AT1G07940.1-AT5G60390....	1.22051	9.60075e-07	1.16848e-05		UP	35	29	29	11	21	10	23	28	18	8	14	10	38	46	31	40	38	37	73	68	80	42	44	51
AT2G43160.3	3.79638	9.77585e-07	1.18498e-05	EPSIN2	UP													2	2	1	3	4	1	2	1	2		1	1
AT1G10170.1	3.79757	9.83037e-07	1.18678e-05	NFXL1	UP													4	5	5					1	1	2	1	1
AT5G58420.1	1.3461	1.01203e-06	1.21687e-05		UP	15	10	8	4	8	6	10	11	7	4	7	3	23	23	19	13	14	14	26	29	34	19	19	22
AT4G18100.1	2.54184	1.05695e-06	1.2658e-05	RPL32A	UP	2		2					1	1				4	5	4	1	2	1	7	7	9		2	3
AT1G07770.1-AT5G59850.1	2.01201	1.25342e-06	1.49511e-05	RPS15AA	UP	4	2	1		1		3	1	1	1			5	7	6	6	2	3	6	8	7	6	4	5
AT3G05590.1	1.77697	1.40304e-06	1.66694e-05	RPL18B	UP	5	1	2		2	1	3	4	4				3	3	4	7	9	9	10	8	6	8	9	8
AT4G27140.1	2.04603	1.44895e-06	1.71468e-05	AT2S1	UP	3	5	4									1	7	8	7	5	5	8	3	5	3	3	3	5
AT4G38370.1	3.72774	1.48506e-06	1.74639e-05		UP													3	1	1				3	4	2	3		2
AT2G46780.1	3.72664	1.48741e-06	1.74639e-05	At2g46780 F19D11.6	UP													3	3	2		1		3	2	3	1	1
AT4G21670.1	3.72774	1.49749e-06	1.75136e-05	CPL1	UP													4	2	3			1	2	4	2		1
AT3G04590.2	3.72888	1.51023e-06	1.75938e-05		UP													2	3	2	1	1	1	2	1	1	1	3	1
AT5G35980.1	3.72773	1.52392e-06	1.76846e-05	YAK1 At5g35980 MEE13.9	UP													2	4	1	1	1	1	1	2	2	2	2
AT2G47580.1	3.72773	1.54744e-06	1.78882e-05	U1A	UP																1	2		2	4	2	2	3	3
AT2G18330.1	3.72885	1.55522e-06	1.79089e-05	At2g18330 At2g18330/T30D6.16 T30D6.16 T30D6_16	UP													1		1		1		4	5	1	3		3
AT3G18570.1	3.72665	1.67085e-06	1.91668e-05	At3g18570	UP													4	3	4				2	3	3
AT5G61030.1	3.73017	1.71553e-06	1.96042e-05	RBG3	UP													1	2	3	4	3	3				1	1	1
AT2G26250.1	1.98746	1.76546e-06	2.00981e-05	FDH	UP	4	2	2		1		1	1	1		1	1	5	5	5	7	4	5	7	4	9	5	4	4
AT3G05530.1	2.31941	1.79006e-06	2.03009e-05	RPT5A	UP		1	1		1			1	2	1	1		6	6	4	2	2	4	6	6	7	2	2	2
AT1G09340.1	1.26174	1.806e-06	2.04044e-05	CSP41B	UP	22	10	15	5	6	4	21	13	16	6	5	3	40	34	41	17	13	13	35	34	37	14	20	25
AT5G64330.1	2.89899	1.87947e-06	2.11546e-05	RPT3	UP		1									1	1	2	5	3		1	2	4	2	4	2	5	4
AT5G49360.1	3.0957	1.92804e-06	2.162e-05	BXL1	UP			1					1					2	1			2	1	4	2	3	3	2	10
AT1G03880.1	1.54925	1.94064e-06	2.16801e-05	CRB	UP	27	27	23	1	12		4	1	8	10	6	11	40	47	34	48	40	41	39	42	29	13	19	13
AT1G10840.1	2.728	2.17939e-06	2.42568e-05	TIF3H1	UP	1						1		1		1		2	2	2	3	3	3	6	6	2	3	3	2
AT5G65260.1	3.33979	2.29492e-06	2.54481e-05	PABN2	UP			1										2	1		1		1	2	5	3	2	5	3
AT3G53020.1	2.29523	2.43141e-06	2.68621e-05	RPL24B	UP	1	1			2		1	1	2				5	3	6	7	5	6	4	2	4	1	4	1
AT5G02490.1	1.15249	2.52873e-06	2.78346e-05	MED37D	UP	34	30	30	15	18	13	27	25	24	31	38	34	69	75	64	48	47	42	42	42	43	87	93	103
AT5G65810.1	3.65566	2.54203e-06	2.78785e-05		UP													2	3	1				3	3	2		1	3
ATCG00160.1	2.15897	2.55943e-06	2.79669e-05	rps2	UP	2	2	2				1	1	2				7	4	2	4	1	2	6	2	4	9	4	8
AT1G62010.1	3.65788	2.62175e-06	2.85437e-05	At1g62010 At1g62010/F8K4_20 F8K4.20 F8K4_20	UP													3	4	2		1	1				2	3	2
AT2G35240.1	3.65455	2.64621e-06	2.87056e-05	MORF6	UP													3	2	3		2		3	2	3
AT1G06460.1	3.65566	2.65715e-06	2.87202e-05	ACD32.1 ACD31.2 ALPHA-CRYSTALLIN DOMAIN 31.2 alpha-crystallin domain 32.1 At1g06460 F12K11.19 F12K11_19	UP													4	4	4		1		1	1	2		1
AT3G07660.1	3.65677	2.67506e-06	2.88098e-05	At3g07660	UP													2	3	2	2	2	3	1	2	1
AT1G13730.1	3.65679	2.72825e-06	2.92774e-05	At1g13730 F21F23.16 F21F23_16	UP													5	3	3		1		3	2	1
AT5G37510.2	2.86198	2.82701e-06	3.02289e-05	EMB1467	UP	1		2										7	3	2	3	3	3	2	4	2	1	2	1
AT2G19870.1	2.85945	2.85685e-06	3.04392e-05	At2g19870 F6F22.10 F6F22_10	UP	2								1				3	2	1	3	2	2	2	5	4	4	3	2
AT4G34555.1	2.85983	2.92613e-06	3.10668e-05	RPS25D	UP			2		1								4	1	1	5	5	4	4	2	3	1	2	1
AT5G07290.1	3.65566	3.02583e-06	3.20118e-05		UP													5	3	1				3	4	2
AT3G13224.2	3.65566	3.23797e-06	3.41355e-05	At3g13224	UP													4	6	3				2	1	2
AT3G57490.1	1.449	3.33149e-06	3.49982e-05	RPS2D	UP	5	4	5		2		8	8	7	4	3	2	10	12	11	8	9	9	16	13	12	10	13	19
AT2G37550.1	2.68923	3.44237e-06	3.5911e-05	AGD7	UP	2	1	1										8	6	1		1	1	4	4	3	3	3	2
AT3G12580.1	1.12523	3.43548e-06	3.5911e-05	HSP70-4	UP	46	31	34	23	26	20	35	36	33	35	44	39	79	90	76	59	61	55	59	60	60	103	117	115
AT4G29010.1	3.28291	3.68268e-06	3.82846e-05	AIM1	UP		1											2	3	3	1	1	1	3	3	4	1		2
AT1G55450.2	3.28566	3.763e-06	3.89842e-05	At1g55450 T5A14.14 T5A14_14	UP								1						1	2	1	2	3	5	5	2	1	2
AT4G16720.1	1.56065	3.91258e-06	4.02552e-05	RPL15A	UP	4	5	3	1	5	3	4	5	3				7	8	4	11	13	13	9	13	12	3	7	7
AT4G17390.1	1.56065	3.91258e-06	4.02552e-05	RPL15B	UP	4	5	3	1	5	3	4	5	3				7	8	4	11	13	13	9	13	12	3	7	7
AT1G45201.1	1.43294	3.96367e-06	4.06412e-05	TLL1 ATTLL1 triacylglycerol lipase-like 1 At1g45196 At1g45201	UP	2	1	3	1	4	1	9	8	11	4	2	3	16	15	19	4	4	4	13	16	17	11	13	12
AT4G34980.1	2.81909	4.38439e-06	4.48016e-05	SBT1.6	UP							1		2				6	8	3				4	4	2	1	2	2
AT5G55670.1	1.92375	4.44713e-06	4.52881e-05	MDF20.11 MDF20_11 At5g55670	UP	2	1	1				2	2	2	2	1	1	2	4	3	4	6	4	5	4	4	9	9	7
AT1G31280.1	3.58096	4.47294e-06	4.53965e-05	AGO2	UP													1	1	1				3	2	1	2	3	3
AT2G15430.1	3.57864	4.54866e-06	4.56354e-05	NRPB3	UP														1	2	1		1	1	2	3	1	3	2
AT2G36480.3	3.57864	4.55744e-06	4.56354e-05	At2g36480	UP													2	4	2	1	1			1	3	1	1	1
AT2G03820.1	3.57864	4.53358e-06	4.56354e-05	NMD3 AtNMD3 Nonsense-Mediated mRNA Decay 3 At2g03820 T18C20.2 T18C20_2	UP													1	1		1	1		2	3	3	1	3	1
AT5G10360.1	1.39704	4.52961e-06	4.56354e-05	RPS6B	UP	6	4	10	1	6	1	5	8	8	2	2	1	15	12	12	9	7	8	18	16	17	16	10	14
AT1G65090.2	3.57864	4.59539e-06	4.57096e-05	T23K8.1	UP													2	2	1	1	2	1	3	2	3
AT2G27710.1	1.74286	4.59102e-06	4.57096e-05	RPP2B	UP	4	3	3	1	4	1	2	1			1		8	5	2	7	5	9	5	6	5	5	7	11
AT1G32580.1	3.57745	4.68659e-06	4.61778e-05		UP													2	1	3		1		4	2	4
AT2G38040.1	2.32755	4.68751e-06	4.61778e-05	CAC3	UP	1		2		1		1		1	1			2	1	4	3	2	1	6	7	9	2	2	5
AT5G20290.1	1.48399	4.68872e-06	4.61778e-05	RPS8A	UP	6	4	6	2	4	1	5	6	5		1		9	13	11	11	7	11	11	12	13	9	7	8
AT1G33360.1	3.58094	4.72089e-06	4.63421e-05	CLPX3	UP														1	2	4		3	1	1	1	1	1	2
AT5G24850.1	3.58094	4.79031e-06	4.68699e-05	CRYD	UP													2	1		3	3	3	2	2	1
AT2G20140.1	2.41559	4.9852e-06	4.86157e-05	RPT2B	UP	2	1					1	1	1				2	5	2	4	3	3	6	6	6	2	1	1
AT2G36170.1-AT3G52590.1	1.10213	5.00121e-06	4.86157e-05		UP	57	53	48	9	18	13	33		38	48	48	54	93	82	92	57	47	39	77	92	90	114	133	110
AT3G46740.1	1.94934	5.42268e-06	5.25421e-05	TOC75-3	UP	2			1	1		1	2	3	1	1	1	4	4	4	5	3	4	3	7	3	5	8	8
AT5G56630.1	3.22732	5.9737e-06	5.76944e-05		UP										1			1	1	1		1	2	2	3	2	3	3	4
AT3G18035.1	3.22595	6.0104e-06	5.78622e-05	HON4 HISTONE H1 At3g18035	UP												1	3	3	1	1	2	1	3	3	3	1	2
AT2G38610.1	2.77642	6.6126e-06	6.32528e-05	At2g38610	UP		1	1								1		3	5	1	2	1	2	3	1	1	3	5	4
AT5G58040.1	2.77531	6.59894e-06	6.32528e-05		UP		1					1	1					3	4	3	2	2		3	4	2	2	3	3
AT4G13170.1	1.76126	7.31031e-06	6.9704e-05	RPL13AC	UP	4	2	3		1		1	3	3		1		4	6	3	3	3	2	9	10	11	3	9	6
AT2G41840.1	1.23522	7.34314e-06	6.97948e-05	RPS2C	UP	12	9	11	2	4	3	14	13	13	6	4	4	19	20	20	14	15	14	25	26	27	13	21	26
AT2G47110.1	1.08034	7.43196e-06	7.04155e-05	RPS27AB	UP	59	55	49	9	19	13	34	35	41	48	48	54	94	84	93	58	48	41	80	95	94	114	133	110
AT3G09440.1	1.08984	7.6686e-06	7.24284e-05	HSP70-3	UP	36	31	31	18	25	17	35	31	32	32	33	30	68	81	64	49	50	42	50	54	56	88	95	99
AT2G32120.1	1.9221	7.81178e-06	7.35487e-05	HSP70-8	UP					2		1	3	1	2	2	2	4	5	4	4	3	6	7	5	4	4	6	5
AT3G14010.1	3.50093	7.96038e-06	7.44318e-05	CID4	UP													4	3	1		1	1	2	2	1		1
AT5G14580.1	3.50093	7.93619e-06	7.44318e-05	PNP2	UP													1	3	2			2	3	1	1	1	1	1
AT2G15690.1	3.49972	7.98017e-06	7.44318e-05	PCMP-H66	UP													2	2				1	2	3	2	2	2
AT1G74230.1	3.50092	8.1032e-06	7.48796e-05	RBG5	UP													2		2	1	2		1	1	1	1	4	1
AT5G18230.2	3.50092	8.09278e-06	7.48796e-05	MRG7.18	UP													2	1	1	2	1	2	1		1	1	1	3
AT3G11400.2	3.4985	8.08725e-06	7.48796e-05	eIF3G	UP													1	3		1	2		3	2	3		1
AT5G51120.2	3.49972	8.19651e-06	7.55087e-05	PABN1	UP															1	1		1	1		2	3	4	3
AT5G41520.1	2.60531	8.24824e-06	7.57522e-05	RPS10B	UP	1		1				2						1	1		2	1	3	5	6	6	2	4	3
AT2G45030.1	3.49974	8.32842e-06	7.60223e-05	MEFG1	UP														1	1	1	3	3	1	1	2	1	2
AT1G64520.1	2.4799	8.32624e-06	7.60223e-05	RPN12A	UP						1	2	1	1				4	4	1	3	1	5	7	4	5	1	1	1
ATMG00510.1	1.87517	8.5811e-06	7.7854e-05	NAD7	UP	2	1			2		1	2	2	1	2	1	3	4	4	6	4	4	7	5	5	5	7	5
AT1G54270.1	1.1735	8.57827e-06	7.7854e-05	eIF4A2	UP	15	12	9	6	9	3	15	9	12	11	15	13	20	16	16	22	24	21	31	38	37	21	33	34
AT1G65440.1	2.47849	8.70863e-06	7.87723e-05	SPT6 GTB1 SPT6L At1g65440 T8F5.22	UP								1		2	1	1	2	2				2	7	7	5	5	4	3
AT1G02780.1	1.65539	8.81759e-06	7.95177e-05	RPL19A	UP	5	4	5		1		3	2	2				6	7	6	6	5	6	6	7	5	6	8	9
AT5G30510.1	1.57176	8.87623e-06	7.98061e-05	RPS1	UP	6	2	3		4	1	3	2	3	1	1	1	3	6	4	10	8	9	12	6	14	3	3	11
AT4G30170.1	2.26975	9.26721e-06	8.30719e-05	PER45	UP				1	1	1			3		1		4	4	3	3	6	2	2	3	2	5	7	1
AT4G38900.1	3.16676	9.43968e-06	8.43654e-05	basic leucine-zipper 29 BZIP29 bZIP29 At4g38900 F19H22.5	UP	1												3	3	5	1	1		2	3	3			1
AT5G02500.1	1.06791	9.69099e-06	8.63536e-05	MED37E	UP	47	43	39	23	29	19	42	41	39	38	42	36	84	97	76	63	63	54	68	62	70	105	114	121
AT1G57660.1-AT1G57860.1	2.118	1.02877e-05	9.13983e-05		UP	3						2	1	2		1		1	1	3	2	2	1	6	7	7	1	7	9
AT2G47060.4	2.72913	1.03197e-05	9.14119e-05	At2g47060	UP								1		1	1		2	2	3	2	2		2	3	2	4	4	4
AT3G45030.1-AT5G62300.1	1.6047	1.03696e-05	9.15829e-05	RPS20A	UP	2	1	3		3		5	4	3	1	1	1	9	8	6	6	5	6	7	9	7	5	6	7
AT4G11420.1	2.72328	1.07027e-05	9.41373e-05	eIF3A	UP	1	1					1						2	2		1		2	6	6	7	2	1	1
AT3G46780.1	1.52557	1.07217e-05	9.41373e-05	PTAC16	UP	7	5	3		7			2	1		2	3	3	5	5	7	8	6	10	7	9	9	14	12
AT5G35530.1	1.30453	1.08411e-05	9.49073e-05	RPS3C	UP	10	9	2	2	4	1	8	6	10	4	4	3	14	13	5	8	11	13	22	20	18	10	16	18
AT5G02530.1	1.2589	1.10948e-05	9.68448e-05	ALY2	UP	7	4	5	1	3	4	12	10	9	6	7	8	23	22	23	8	4	8	20	21	17	16	17	17
AT5G58290.1	1.89297	1.15416e-05	0.000100452	RPT3	UP			1		4	2		1	2	1	2		6	4	5	2	5	4	7	6	7	2	3	5
AT2G31610.1	1.26258	1.15895e-05	0.000100577	RPS3A	UP	14	9	3	2	5	1	9	7	12	4	5	3	16	13	5	13	16	16	23	21	21	12	17	18
AT3G55750.1	2.44429	1.23783e-05	0.000107112		UP							2	1	2				4	4	3	4	3	4	3	4	4		3
AT4G19410.1	1.64929	1.27945e-05	0.000110394	PAE7	UP	4	1			4	1	2	4	2	1	1	1	4	6	8	4	3	5	12	13	13	2	3	1
AT3G53870.1	1.28481	1.32328e-05	0.000113848	RPS3B	UP	12	8	3	2	3	1	8	6	11	4	4	3	16	14	4	9	10	14	21	21	21	10	15	16
AT2G36160.1	1.31115	1.34757e-05	0.000115605	RPS14A	UP	6	5	7	2	5	3	6	8	7	3	3	3	21	18	13	10	5	10	10	15	18	14	12	10
AT5G53620.1	3.4162	1.43464e-05	0.000120655	MNC6.16 MNC6_16 At5g53620	UP														1	1	2	2		2	2	1	1	1	2
AT3G20230.1	3.4162	1.4257e-05	0.000120655	At3g20230	UP													1	1	2	2	1	1	2	1	1	1	1	1
AT1G76940.1	3.41494	1.43075e-05	0.000120655	NSRA	UP													2	2	2	1	1	1	1	2	2	1
AT5G08620.1	3.41493	1.41929e-05	0.000120655		UP													1	1	2		1	1	3	2	2	1		1
AT2G33430.1	3.41493	1.41636e-05	0.000120655	MORF2	UP													1	2	3	1			2	2	2		1	1
AT4G14990.1	3.41492	1.415e-05	0.000120655	PAT1H2 At4g14990 dl3535c FCAALL.26	UP													2	1					3	3	2	2	1	1
AT4G16150.1	3.41363	1.43089e-05	0.000120655	CMTA5	UP													1	2		1	1		2	4	3			1
AT5G13630.1	3.41494	1.45617e-05	0.000122123	CHLH	UP													1	3		2	2	1	1	3	2
AT4G33650.2	4.53962	1.46722e-05	0.000122518	DRP3A	UP										1	2		2		1	28	29	26	4	7	7	2	2	1
AT1G76090.1	3.41233	1.46907e-05	0.000122518		UP													1	1		1		1	4	3	4
AT2G41430.1	3.41619	1.48476e-05	0.000123141	ERD15	UP																3	2	2	1	1	1	2	2	1
AT1G09590.1-AT1G09690.1	2.08783	1.48146e-05	0.000123141	RPL21A	UP	3						2	1	2		1		1	1	3	2	2	1	6	7	7	1	7	8
AT1G17370.1	3.10449	1.50092e-05	0.000124137	UBP1B	UP										1			3	2	1	1			3	3	2	1	3	2
AT2G31660.1	3.10247	1.51171e-05	0.000124684		UP							1						3	2	1	1	1		2	4	4	1	1	1
AT4G14300.1	3.10403	1.57447e-05	0.000129505	RBGD4	UP	1												1			3	2	2	2	3	3	1	2	2
AT1G06190.1	2.67997	1.59887e-05	0.000131151	RHON1	UP			1						1			1	2	1	2	1		1	6	5	4	2	3	2
AT1G20620.1	1.13536	1.60974e-05	0.000131682	CAT3	UP	21	16	13	4	10	5	12	15	9	12	10	5	28	27	28	25	21	24	20	19	20	23	35	39
AT4G30190.2	1.13719	1.61498e-05	0.000131751	AHA2	UP	16	7	5	8	8	7	19	22	11	9	10	8	21	21	14	21	19	20	40	39	42	19	24	28
AT5G25754.1-AT5G25757.1	2.67817	1.63993e-05	0.000133422		UP									1		1	1	2	1	2	2	1	1	6	7	5	1	1
AT2G29140.1	3.41098	1.69819e-05	0.000137788	APUM3	UP																			3	4	5	1	2
AT1G04480.1-AT2G33370.1-AT3G04400.1	1.58741	1.7542e-05	0.000141948	RPL23A	UP	2	1	4				4	4	6	1	1		5	5	4	3	3	3	8	12	11	8	7	8
AT4G02510.1	1.95234	1.76989e-05	0.000142832	TOC159	UP	1		1	1	2		2	2		1	1		2	5	6	6	5	5	3	4	5	1	5	3
AT2G39390.1	1.78588	1.80527e-05	0.000145196	RPL35B	UP	2		1				3	4	4		1		5	5	2	4	4	4	5	7	6	4	8	5
AT5G61170.1	1.66941	1.80889e-05	0.000145196	RPS19C	UP	3	2	2		1		2	3	2	2		2	7	6	3	3	4	5	10	10	8	2	3	7
AT1G53750.1	1.61943	1.90718e-05	0.000152676	RPT1A	UP	3	2	3		1	1	3	2	2	1	2	1	11	10	7	5	5	4	6	6	5	5	4	4
AT2G34970.1	2.19834	2.14819e-05	0.000171511	At2g34970 F19I3.20 F19I3_20	UP	1							1	1	2	1	1	5	4	4	1	2	1	4	5	5	2	4	3
AT3G14790.1	1.8902	2.20985e-05	0.000175965		UP	2	1	1		1		1	2		2		2	4	4	4	1	1	2	9	11	10	1	2	3
AT4G27150.1	1.1538	2.347e-05	0.000186391	AT2S2	UP	21	22	12	1	3	1	2	4	6	12	8	13	26	21	32	21	21	22	18	25	21	15	14	14
AT3G49910.1	1.79916	2.38893e-05	0.000189219	RPL26A	UP	1	2	4				2	1	2	1	1		3	5	2	3	2	3	9	6	8	4	5	6
AT4G00100.1	1.37701	2.40782e-05	0.000190212	RPS13B	UP	7	6	8	1	1	1	4	5	4	1	2		11	8	7	7	7	10	10	11	11	8	11	12
AT4G32720.1	3.03702	2.42323e-05	0.000190424	LA1	UP								1					3	1	1				4	5	4	1		1
AT3G62220.1	2.63584	2.42038e-05	0.000190424		UP								1		1	1		2	2	3	2	2		3	2	1	3	4	4
AT3G10380.1	3.03948	2.43584e-05	0.000190914	SEC8	UP							1						1	2	1	1	1		3	2	2	2	2	3
AT1G48210.1	3.32757	2.47884e-05	0.00019186		UP													2	1	1				1	1		2	3	3
AT1G34360.1	3.32621	2.46739e-05	0.00019186	IF3-1 At1g34360 F7P12.8	UP													2	1	1		1		1	1	1	1	2	3
AT1G76810.1	3.32342	2.47521e-05	0.00019186		UP													2	2	2				2	3	3
AT1G48600.2	3.03478	2.47995e-05	0.00019186	NMT2	UP	1													2	1	1	1	1	1	3	6		1	3
AT1G70600.1	2.05506	2.47684e-05	0.00019186	RPL27AC	UP	2		4		2			1					3	4		4	6	2	8	8	8		1	1
AT2G22125.1	3.32344	2.48793e-05	0.000191981		UP																1			3	3	3	1	1	2
AT3G55560.1	3.32755	2.50233e-05	0.000192102	AHL15	UP													2	1	2		1		2	1		2	2	1
AT2G20190.1	3.32483	2.4977e-05	0.000192102	CLASP	UP																	1		4	3	2	1	2	1
AT5G51590.1	3.3262	2.51078e-05	0.000192258	AHL4	UP													1	1	1		2	1	1	2	1	1	1	2
AT1G14410.1	3.3262	2.52301e-05	0.000192701	WHY1	UP													1	1		1	1	1	2	1	1	2		3
AT5G16550.1	3.32619	2.5519e-05	0.000194412	MQK4.30 MQK4_30 At5g16550	UP													1	1	2	1	2	1	2	2	1		1
AT1G37130.1	3.32211	2.57725e-05	0.000195845	NIA2	UP													1			1	2		1	4	4		1
AT5G51220.1	3.32619	2.58547e-05	0.000195972	MWD22.17 MWD22_17 At5g51220	UP													2	1	2	2	2			1	1	1	1	1
AT2G25530.1	3.32752	2.59692e-05	0.000196343	At2g25530 F13B15.19 F13B15_19	UP													2		3		2	1		1		2	1	2
AT1G52560.1	3.32753	2.62317e-05	0.000197828	HSP26.5	UP													3	2	5	1		1	1			1
AT1G22410.1	2.48126	2.77367e-05	0.000208653	At1g22410 F12K8.24 F12K8_24	UP	3								1				4	6	3	1	1	2	2	6	4		1	1
AT3G11510.1	1.23364	2.79507e-05	0.000209735	RPS14B	UP	8	5	7	3	6	4	5	7	6	5	5	5	21	18	14	10	7	10	10	15	18	17	15	13
AT4G20850.1	2.79055	2.91409e-05	0.00021812		UP			1				1						3	3	3	2	1	3	3	3	3
AT2G34680.1	2.78651	2.94237e-05	0.000219687		UP										1		1	2	2			1	1	3	7	5	1	2
AT4G20360.1	1.04213	2.9791e-05	0.000221876	TUFA	UP	21	20	20	10	16	9	17	24	17	27	25	25	48	44	38	25	32	25	36	29	33	57	60	81
AT1G23290.1	2.16507	3.18903e-05	0.000236922	RPL27AB	UP	2		3		2								4	2	1	4	6	2	7	6	5		1	1
AT1G53500.1	1.81507	3.2829e-05	0.000243292	RHM2	UP	2	1	2		1		1	2		2		2	4	4	5	1	1	2	10	11	9	1	2	3
AT2G36880.1	1.31731	3.59826e-05	0.000266005	METK3	UP	5	3	7	2	3	2	2	2	1	7	6	5	13	13	13	5	9	9	3	3	7	13	12	22
AT4G35090.1	1.0822	3.70311e-05	0.000273081	CAT2	UP	19	19	23	2	6	4	12	17	13	6	10	6	34	33	32	19	16	20	28	22	29	25	24	27
AT2G14120.3	3.9917	3.78373e-05	0.000277659		UP										1	2		1			17	23	17	3	4	3	2	2	2
AT4G25630.1	1.41301	3.78341e-05	0.000277659	MED36A	UP	7	6	4	2	1	1	8	10	9				15	18	14	6	5	3	23	18	21	5	4	7
AT1G73110.1	2.58526	3.85078e-05	0.000281888	At1g73110 At1g73110/F3N23_39 F3N23.32 F3N23_32	UP	1	1										1	6	3	6	1	4	2	1	2	2
AT4G26630.1	2.58015	4.02293e-05	0.000293772	DEK3 At4g26630 T15N24.80 T15N24_80	UP	1	1							1				1	1			1		8	7	6		2	1
AT1G22360.1	1.73396	4.10222e-05	0.000298833	UGT85A2	UP	5	4	2					1	1	1	1		6	10	3	2	1	2	9	11	9	1	2	1
AT5G49220.1	3.23152	4.13935e-05	0.000299545	At5g49220 K21P3.10 K21P3_10	UP													2	3	1				3	1		1	1	1
AT1G55500.2	3.22884	4.16202e-05	0.000299545	ECT4	UP													2	2	2				2	2	2	1
AT1G08730.1	2.43614	4.1466e-05	0.000299545		UP					1		1	1	1				3	2	2	1			6	6	3	2	3	2
AT5G54190.1	1.60777	4.12737e-05	0.000299545	PORA	UP	3	2	2		1		3	2	3	1	2		9	8	5	2	5	3	8	9	7	2	4	3
ATCG00500.1	1.60627	4.15514e-05	0.000299545	accD	UP	1	3	1				4	3	2	2	2	1	4	3	4	5	6	5	6	8	7	4	7	6
AT3G27700.1	3.23152	4.1956e-05	0.000300517		UP													3	2	2				3	2			1
AT1G24764.1	3.22751	4.19066e-05	0.000300517		UP															1		1		3	3	3		1	1
AT1G48520.1	3.22882	4.24766e-05	0.000302797	GATB	UP													1	1	1	1	1		2	1	2	1	1	1
AT3G59350.1	3.22749	4.2399e-05	0.000302797		UP													1	1	1	1				4	3	1	1
AT3G13990.1	3.23155	4.26607e-05	0.000303388	At3g13990	UP													2	1	1	1			1	2		2	2	1
AT2G46280.1	1.99438	4.29011e-05	0.000304374	TIF3I1	UP	2		1				1	1	1	1	1	1	1	3	2	2	2	1	9	6	5	4	4	4
AT1G30680.1	3.23154	4.36381e-05	0.000308388		UP													4	2	3					1		1	2
AT5G54960.1	3.23019	4.36998e-05	0.000308388		UP													2		1	1	1	1	1		1	1	2	2
AT4G28710.1	3.23019	4.37758e-05	0.000308388		UP																1		1	1	1	1	2	4	2
AT2G29200.1	3.22751	4.41197e-05	0.000310081		UP																			2	4	3	1	3
AT4G27500.1	1.53174	4.46107e-05	0.000312798	PPI1	UP	5	3	3				3	3	4		1	1	10	13	8	2	1	3	11	9	11	2	3	1
AT2G25830.1	3.23019	4.52641e-05	0.000316637	At2g25830	UP													2	2	2	2	2	1	1		1
AT2G25870.1	3.23159	4.65851e-05	0.000325119	YBEY At2g25870 F17H15.10	UP													1			2	2	3	2			1	1	1
AT1G52400.1	1.18377	4.87108e-05	0.000339163		UP	7	9	6	1	4	2	4	3	3	11	8	13	17	19	24	11	12	12	9	7	10	19	18	16
AT3G23450.1	1.22266	5.35843e-05	0.00037223	At3g23450	UP	4	5	7	1	3	3	2	3	3	9	9	10	9	16	16	3	5	5	8	8	7	21	28	23
AT3G52580.1	1.23182	5.64667e-05	0.000391345	RPS14C	UP	6	5	7	2	5	3	5	7	6	3	3	3	19	16	12	9	5	8	8	12	15	14	12	10
AT1G16720.1	2.53545	5.70637e-05	0.000393661	F17F16.7 HCF173 At1g16720 F19K19.14	UP	1	1									1		2	1	1	1	2	2	3	2	1	2	6	3
AT3G49390.1	2.534	5.69992e-05	0.000393661		UP	1	1									1		2	2	2	2	1	1	3	2	2	3	3	3
AT3G60770.1	1.32883	5.94595e-05	0.000409245	RPS13A	UP	5	5	8	1	1	1	5	5	2	1	4		12	9	6	7	8	9	11	11	10	6	7	8
AT1G74270.1	2.28267	6.22863e-05	0.000426739		UP							2	1	2				4	4	3	4	3	3	2	3	3		3
AT5G59420.1	1.68649	6.22466e-05	0.000426739	ORP3C	UP	2	3	3					1		2	2	2	4	6	3	4	3	4	4	7	4	4	5	7
AT5G19550.1	2.3873	6.33649e-05	0.000433138	ASP2	UP	1	1	1					1					3	4	1	2		3	4	4	5	1	1	1
AT5G43470.1	3.12608	7.0501e-05	0.00048082		UP													2	2	1				2	2	2		1
AT4G19210.1	3.12857	7.07755e-05	0.000481595		UP													2	1					3	2		1	1	2
AT5G58430.1	3.12732	7.0972e-05	0.000481837	EXO70B1	UP														1					3	3	1	1	2	1
AT5G64400.2	3.12732	7.17693e-05	0.0004842		UP													1	2	1				1	1	1	2	2	1
AT4G30890.1	3.12732	7.17444e-05	0.0004842		UP													1	1	1				1	1	1	2	2	2
AT5G35430.1	3.12732	7.19212e-05	0.0004842		UP														1					5	1	1	2	1	1
AT1G14840.1	3.12606	7.19669e-05	0.0004842	MAP70.4	UP														1	2		1		1	3	2		1	1
AT1G29690.1	3.12732	7.23836e-05	0.000485912	CAD1	UP													1	1		1		1	1	1	1		2	3
AT5G42540.2	3.12732	7.29692e-05	0.000488747		UP															2		1		2	2	1	1	2	1
AT2G27600.1	3.12733	7.33815e-05	0.000489319	SKD1	UP													1	2	2	1				1	1	2	1	1
AT2G39795.1	3.12732	7.33603e-05	0.000489319	At2g39795	UP													3	1	2		1	1	1	1	1		1
AT2G29190.1	3.12484	7.38659e-05	0.000491455		UP																			2	4	3	1	2
ATCG00170.1	3.12605	7.43483e-05	0.000493567	rpoC2	UP																	2	1	2	4	2			1
AT4G00830.1	3.12603	7.51258e-05	0.000497625	LIF2 At4g00830 A_TM018A10.14 T18A10.13	UP													1	1	1	2		2	1	2	2
AT1G15480.1	3.12733	7.54168e-05	0.00049845	At1g15480	UP													1	2			2	1			1	2	1	2
AT1G61010.1	3.12865	7.71206e-05	0.000508588	CPSF73-I	UP																1	2	2	1	3		1	1	1
AT3G62030.2	1.47636	7.92496e-05	0.000520496	CYP20-3	UP	3	2	1	1	3		1	7	4			1	5	4	5	11	9	12	5	7	6	1	3	3
AT4G39080.1	1.26671	7.9274e-05	0.000520496	VHA-a3	UP	4	4	4		2	1	5	5	5	3	6	5	12	8	8	6	8	5	8	9	9	12	16	14
AT1G06410.1	3.12367	8.0824e-05	0.000529512		UP														1					4	3	4
AT5G60660.1	2.15601	8.30505e-05	0.000541728	PIP2-4	UP				1	2	1		1	1				3	4	1	4	5	4	5	4	3	1
AT1G78570.1	1.53015	8.56011e-05	0.000557151	RHM1	UP	2	2	2		1		1	3	1	3	2	3	8	4	5	1	1	2	13	13	12	1	2	3
AT5G27700.1	1.92987	8.705e-05	0.000565353	RPS21C	UP	1		2		1		1	1		1	1	1	5	7	3	2	1	1	3	3	3	3	3	7
AT3G17410.1	2.48097	8.8686e-05	0.000574731		UP								1		1	1		2	1	2	2	2		4	4	1	1	3	3
AT5G53060.1	2.47842	8.97432e-05	0.000580327	RCF3 ESR1 HOS5 SHI1 At5g53060 MNB8.12	UP	1				1							1	3	2	2				4	2	3	4	3	2
AT4G09730.1	2.48224	9.21685e-05	0.000594725		UP	1	2											5	7	4				4	3	1			1
AT1G20330.1	2.33991	9.5817e-05	0.000615731	SMT2	UP							1	1	1		1		1	2	1	2	1	4	5	3	4	2	2	1
AT2G21580.1	2.2349	9.58352e-05	0.000615731	RPS25B	UP			2					1			1	1	4	2	1	4	4	2	5	4	5
AT3G20820.1	1.08406	9.6209e-05	0.000616809	At3g20820	UP	12	11	9	5	5	2	7	6	9	9	7	11	18	12	15	13	14	15	20	17	19	22	22	25
AT1G08360.1	1.38115	9.98883e-05	0.000639029	RPL10AA	UP	5	4	2		1		3	5	5		2	1	8	7	6	3	6	4	8	9	5	9	5	10
AT4G37930.1	1.0348	0.000105616	0.000674233	SHM1	UP	16	11	14	1	11	3	14	17	15	8	8	4	29	37	26	17	13	19	25	23	28	12	13	25
AT4G24780.1	2.82401	0.00010821	0.000689323	At4g24780	UP		1											3	3					1	2	1	2	2	3
AT3G56240.1	2.824	0.000108846	0.000691897	CCH	UP								1						2	2		1	1	1	1	1	1	1	6
AT3G51050.1	2.61268	0.000109948	0.000697424		UP							1	1					4	3	2	1			2	2	1	2	3	1
ATCG00190.1	2.60895	0.000110986	0.000702523	rpoB	UP	1							1					1	1		1	1		4	3	4	2	2	2
AT4G04460.1	2.61028	0.00011297	0.000713572	APA3	UP	1	1											1	1	1	2	2	2	2	3	3	1	2	1
AT3G09300.1	2.61242	0.000113582	0.000714424	ORP3B	UP								1			1		3	2	1	3	2	2	2	2	1	1	1	1
AT5G02100.1	2.61242	0.000113453	0.000714424	ORP3A	UP								1			1		3	2	1	2	2	3	2	2	1	1	1	1
AT5G62670.1	1.26465	0.000116166	0.00072914	AHA11	UP	2	2	3	3	3	1	6	6	4	3	4	3	6	7	5	4	9	9	13	13	11	8	9	11
AT1G01080.2	1.89577	0.000122451	0.000766982		UP	1	1	1				1	1	1	1	1	1	4	2	1	5	2	3	1	3	3	4	7	5
AT3G56070.1	2.11282	0.000124765	0.000779849	CYP19-3	UP			1	3				2					3	4		3	3	2	4	4	4	2	3	1
AT3G07110.2	1.54167	0.000127932	0.000797973	RPL13AA	UP	4	3	3		1		1	2	3		1		4	8	2	3	3	2	8	8	9	3	6	3
AT5G15340.1	3.01783	0.000139127	0.000826482	PCMP-H91	UP													2	3	1	2	2	1
AT3G52750.1	3.01781	0.000139127	0.000826482	FTSZ2-2	UP													2	2		2		2				1		2
AT3G15410.2	3.01778	0.000139127	0.000826482	At3g15410	UP													2	1	2			2	2	1		1
AT5G59710.1	3.01777	0.000139127	0.000826482		UP													1	1	2				1	1		2	2	1
AT5G19010.1	3.01775	0.000139127	0.000826482		UP													4	3	2							1		1
AT4G12080.1	3.0166	0.000139127	0.000826482	AHL1	UP													1	1		1	1	1	1		1		2	2
AT5G53350.1	3.0166	0.000139127	0.000826482		UP														1	1	1		1	1	2	1	1	1	1
AT5G20650.1	3.0166	0.000139127	0.000826482		UP															2				1	1	1	2	2	2
AT4G31500.1	3.0166	0.000139127	0.000826482	CYP83B1	UP													2		1			1		1	1	1	1	3
AT2G30730.1	3.0166	0.000139127	0.000826482		UP													1	1	1					1	1	2	2	2
AT5G62270.2	3.0166	0.000139127	0.000826482	GCD1 GAMETE CELL DEFECTIVE 1 MMI9.10 MMI9_10 At5g62270	UP													2	2	1			1	2	2	1
AT3G48860.2	3.0166	0.000139127	0.000826482		UP													3	3	2				1	1	1
AT5G22040.1	3.0166	0.000139127	0.000826482		UP													2	2					2	2	1		2
AT5G64960.1	3.01547	0.000139127	0.000826482		UP																			2	2	2	1	2	2
AT2G43410.2	3.01543	0.000139127	0.000826482	FPA	UP													1			1			2		2	2	3
AT2G15860.2	3.01542	0.000139127	0.000826482		UP													1	1	1	1	1	1	1	2	2
AT2G05920.1	3.01441	0.000139127	0.000826482	SBT1.8	UP													1						4	3	3
AT2G35920.1	3.01439	0.000139127	0.000826482		UP															1				2	4	3			1
AT1G51500.1	3.01439	0.000139127	0.000826482	ABCG12	UP													1	1	1				3	2	3
AT4G10760.1	3.01432	0.000139127	0.000826482		UP																1		1	4	2	3
AT2G20360.1	3.01432	0.000139127	0.000826482	At2g20360	UP													1	1			1	1	3	1	3
AT1G18080.1	1.28413	0.000133648	0.000826482	RACK1A	UP	4	5	4	1	3	1	5	7	5	1			6	7	4	10	6	8	12	11	15	5	4	8
AT4G34670.1	1.15551	0.00013536	0.000826482	RPS3AB	UP	6	8	7	1	1	1	7	8	8	6	4	2	6	13	9	10	9	12	15	14	16	8	16	14
AT4G31700.1	1.13033	0.000135407	0.000826482	RPS6A	UP	8	7	10	2	6	2	7	8	10	3	2	1	12	13	11	8	7	6	18	20	21	15	12	13
AT3G16230.2	3.01786	0.000140201	0.000831212	At3g16230	UP													1	2	1	2	3	2
AT3G48750.1	2.19053	0.000140561	0.000831699		UP		1					1			1	1	1	1		2		1		5	3	4	5	6	3
AT2G04390.1	1.77926	0.00014249	0.000841452	RPS17A	UP	4	3	3				1						6	1	3	3	1	3	5	6	3	2	4	7
AT3G16450.1	1.03556	0.000148723	0.000876529	JAL33	UP	18	17	9	1	4	3	10	6	10	10	12	11	44	36	36	7	8	8	20	28	27	10	9	11
AT2G31810.1	1.72542	0.000151351	0.000888661	At2g31810	UP	1	3	2		1			2	1	1	1		4	5	1	4	3	3	8	8	5	2	1	2
AT1G20260.1	1.01732	0.000151375	0.000888661	VHA-B3	UP	11	15	9	5	6	2	19	15	13	6	9	7	20	19	18	23	13	19	28	27	31	16	19	21
AT1G15930.2	1.29844	0.000153101	0.000897032	RPS12A	UP	4	3	2	1	3	2	4	4	3	2	3	2	6	7	5	9	10	10	9	11	9	3	6	4
AT5G52470.1	1.30486	0.000154539	0.000903689	MED36B	UP	7	7	6	2	1	1	9	11	9				14	16	15	7	5	4	23	20	22	5	4	7
AT3G53890.1	1.93462	0.000160226	0.000935118	RPS21B	UP			2		1		1	1	1	1		1	4	6	2	2	1	1	2	3	1	5	3	7
AT2G36620.1	1.93036	0.000165573	0.000964445		UP	1	1			2		1	1	2				4	3	6	5	4	3	3	3	5		1
AT3G57290.1	2.5434	0.000179617	0.00104422	TIF3E1	UP	1							1					1			2		2	2	4	4	3	1	1
AT5G08530.1	2.54414	0.000180345	0.00104642	At5g08530	UP					1				1				2	1	1	1	2	2	3	5	3
AT4G01850.1	1.16367	0.000184451	0.00106817		UP	8	7	8	2	2	2	4	2	1	6	5	5	16	13	12	3	7	7	8	5	8	13	13	21
AT3G27160.1	2.74282	0.000185978	0.00107494		UP		1											2	5	1				2	3	2			1
AT4G15000.1	2.14746	0.000202534	0.00116837	RPL27C	UP	3				2								4	3	2	1	2	4	1	2	3	1	1	5
AT2G27530.1	1.41499	0.00021021	0.00121032	RPL10AB	UP	4	4			1		3	4	4		1	1	8	7	4	2	5	2	7	7	4	7	4	8
AT2G03750.1	2.36819	0.00021411	0.00123041	SOT11	UP										2		1	3	3	1	1	1		1	1		2	6	4
AT3G12800.1	2.36611	0.000214867	0.0012324	At3g12800	UP	1	1	1										2	2	2	4	2	1	3	3	3		1
AT1G62000.1	2.36405	0.000217662	0.00124604	At1g62000	UP	1							1				1			1	2	1	2	2	2	4	4	2	3
AT2G44160.1	2.2374	0.000218727	0.00124975	MTHFR2	UP	1		1					1			1		2	2		1	1	3	3	6	5	1	1	1
AT1G59870.1	1.97337	0.000220719	0.00125633	ABCG36	UP	1						1	2	3				8	3	1	2	1	4	5	2	6		1	1
AT2G21410.1	1.46896	0.000220376	0.00125633	VHA-a2	UP	2	1	1		1	1	3	2	2	2	2	2	7	5	2	5	5	5	4	5	6	3	6	6
AT2G39800.1	1.54275	0.000232178	0.00131655	P5CSA	UP	4	2	2		1		1	1	2	1	1	1	5	4	3	1	3	5	6	8	11	2	2	3
AT3G21370.1	1.06737	0.000233566	0.00132192	BGLU19	UP	10	11	6	1	4	2	3	3	3	11	8	13	18	21	24	11	12	12	7	8	8	18	17	13
AT2G32730.1	1.97227	0.000236194	0.00133427	RPN2A	UP	2		1				1	3					4	1	4	1		1	7	7	7			2
AT1G17810.1	2.89788	0.000280775	0.00152566	TIP3-2	UP													1			3	2	4
AT1G76860.1	2.89781	0.000280775	0.00152566	LSM3B	UP													1	2	1	1	2	2				1
AT5G62810.1	2.8978	0.000280775	0.00152566		UP													1	2	1	1	3	1						1
AT4G11260.1	2.89776	0.000280775	0.00152566	SGT1B	UP													1	1	1	1	1	1	1	1			1	1
AT3G58560.1	2.89772	0.000280775	0.00152566	CCR4-1	UP													1		1			1	2	1		1	2	1
AT3G10730.1	2.89769	0.000280775	0.00152566		UP													2	5	1							1	1
AT4G33510.1	2.89671	0.000280775	0.00152566		UP													1	2	1			1	1	2	1			1
AT3G12640.1	2.89671	0.000280775	0.00152566		UP													1	1	1				1	1	1	1	2	1
AT5G64120.1	2.89671	0.000280775	0.00152566	PER71	UP													1						1		1	2	2	3
ATCG00180.1	2.89671	0.000280775	0.00152566	rpoC1	UP																1		1	4	3	1
AT2G17980.1	2.89671	0.000280775	0.00152566	SLY1	UP													2	1	1	1	1	1		1	1		1
AT2G23610.1	2.89573	0.000280775	0.00152566		UP													1	1			1	1	1	1	2		1	1
AT1G43700.1	2.89571	0.000280775	0.00152566	VIP1	UP														1	2		1	1	2	1	2
AT3G50360.1	2.8957	0.000280775	0.00152566	CML20	UP																1	1	1	2	2	2		1
AT2G25800.1	2.89569	0.000280775	0.00152566	At2g25800 F17H15.17 F17H15_17	UP													1		1	1		1		2	2	1	1
AT4G24520.1	2.89569	0.000280775	0.00152566	ATR1	UP													1	1		2		1	1	1	2		1
AT4G21450.3	2.89489	0.000280775	0.00152566		UP													2		1				2	2	3
AT1G80670.1	2.8948	0.000280775	0.00152566	RAE1	UP													1	1		1				1	3		2	1
AT4G26110.1	2.47608	0.000279068	0.00152566	NAP1;1	UP	1		1										3	4	1		1	2	3	2	3
AT5G20950.1	1.76113	0.000272367	0.00152566	At5g20950 F22D1.120 F22D1_120	UP	1	2	2	1		1	1	1	1				1	1	5	4	3	4	3	4	5	2	4	4
AT3G25520.1	1.15824	0.000271151	0.00152566		UP	6	4	7	2	3	1	8	5	4	2	2	3	10	13	6	9	5	7	16	15	15	3	9	6
AT5G15520.1	1.38814	0.000283449	0.0015374	RPS19B	UP	4	2	4		1		2	3	2	2		2	7	6	3	3	5	5	8	9	7	2	4	5
AT5G07030.1	1.52325	0.000286339	0.0015495		UP	3	1		1	2	2	2	2	2			1	3	3	2	2	5	3	4	4	3	7	8	8
AT3G09200.1	1.20158	0.000286714	0.0015495	RPP0B	UP	7	2	7	2	2	1	1	5	4	2	4	2	6	8	6	6	6	9	14	10	14	5	6	8
ATCG00790.1	1.6635	0.000289857	0.00156366	rpl16	UP	2	1	1		1		2	1	2		1	1	6	6	2	3	3	1	4	4	5	3	4	3
AT5G08450.1	2.09973	0.000293847	0.00158141	HDC1 RXT3-like At5g08450 F8L15.180 F8L15_180	UP	1	1					1				1	1	2	3	1	1		1	4	4	2	2	4	4
AT5G65010.2	1.49257	0.000294203	0.00158141	ASN2	UP	2	2	1				3	2	2	1	2	2	5	5	5	3	3	5	4	5	7	5	3	4
AT1G20630.1	1.15727	0.000297108	0.00159416	CAT1	UP	6	4	6	1	4	2	3	7	6	4	2	1	16	19	10	8	7	6	9	8	7	7	7	7
AT5G16130.1	2.09633	0.000299078	0.00160186	RPS7C	UP	1	1	1				1	1					2	2	1			1	5	3	5	1	3	5
AT4G28080.1	1.39998	0.000305676	0.00163216		UP	4	3	2	1	1	1	1	2	2	1	2	1	2	2	2	2	2	4	11	13	11	4	4	5
AT2G21390.1	1.1786	0.000305825	0.00163216	At2g21390	UP	5	1		1	2	1	6	6	4	6	6	4	7	3	5	12	7	7	13	16	16	5	7	6
AT1G04560.1	2.8979	0.000307725	0.00163646	At1g04560 T1G11.19 T1G11_19	UP																5	2	3
AT5G12370.1	2.65927	0.000321738	0.00170795	SEC10	UP									1					1				1	2	3	1	3	2	2
AT3G48680.1	2.65925	0.000323207	0.00171271	GAMMACAL2	UP								1					2	1	2	1	2	2	1	1	1		1	1
AT5G48230.2	2.30739	0.000324806	0.00171814	AAT1	UP	2				1								3	3	4	1	1	1	2		2	1	2	2
AT5G54900.1	2.65806	0.000329512	0.00173997	RBP45A	UP		1											3	6				1			2	3
AT2G33040.1	1.85216	0.000343134	0.0018087	ATPC	UP	1	1		1	2		1	1	1				3	3	2	3	4	4	3	3	5	1	2	2
AT3G47950.1	1.1987	0.000353944	0.00186241	AHA4	UP	2	1	2	3	3	1	5	6	4	3	4	3	6	7	5	3	8	6	13	11	11	5	8	10
AT3G49720.1	1.34825	0.000363824	0.00191104	At3g49720	UP	3	2	3	2	1	1	4	2	1	2		2	5	5	5	2	4	3	5	6	6	6	9	9
AT1G74470.1	1.30163	0.00036493	0.00191348	CHLP	UP	3	1	3	1	2	1	2	3	3	3	4		5	6	5	4	6	4	10	6	11	3	3	8
AT5G39740.1	1.13377	0.000373645	0.00195576	RPL5B	UP	6	4	8	2	3	1	7	5	4	2	2	3	10	13	6	9	5	7	17	17	14	2	7	5
AT1G62820.1	1.72827	0.000376733	0.00196848	CML14	UP	1	1	1		4	1	1		1				3	1	2	4	7	8	3	3	3	1	2	2
AT1G66260.1	1.09584	0.000398099	0.0020765	ALY3	UP	7	7	3	1	3	4	4	6	5	5	5	4	15	9	11	6	7	6	7	12	12	12	14	14
AT2G31900.1	2.4062	0.000436925	0.00227505		UP							1		1				2	1	2				3	3	1	2	2	2
AT1G71770.1	2.04926	0.000443926	0.00230749	PAB5	UP	1		1							1	1	1	1	1	3	4	2	3	2	2	2	2	2	3
AT3G47370.2	1.32984	0.00045327	0.00235198	RPS20B	UP	3	2	3		3		4	4	2		1	1	4	4	6	6	3	6	5	6	6	5	5	8
AT1G29150.1	2.40126	0.00045743	0.00236946	RPN6	UP								2					1		1	2	2	1	2	3	5			1
AT1G62020.1	1.34049	0.000486001	0.00250877	At1g62020	UP	4		1	2	1		3	3	1	3	3	1	6	2	2	6	4	3	11	7	7	4	6	4
AT5G41970.1	2.24491	0.000495425	0.00255302		UP	2		1										1	3					3	4	2	3	3	2
AT5G08590.1	1.81212	0.000499095	0.00256751	SRK2G	UP	1	1						1		2	1	2	3	4	5	3	1	1	2	2	4	4	3	2
AT5G04430.2	2.24216	0.000503861	0.00258758		UP	2								1				2	1	1		2	1	2	4	4	1	2	1
AT1G07360.1	1.41817	0.000515291	0.00264175	At1g07360	UP	2	2	2				2	4	2	1	1	2	6	5	6	2	2	1	9	8	6	1	5	3
AT2G30620.1	1.44643	0.000517868	0.00265042	At2g30620	UP	3	3	1		2		1	2	2	1	2		10	11	7	1		2	3	9	2	3	2	2
AT3G55220.1-AT3G55200.1	1.24536	0.000526455	0.00268977		UP	4	2	2	1	1		2	3	4	4	2	3	3	3	1	6	7	6	8	9	6	7	9	8
AT5G05170.1	1.52689	0.000532721	0.00271715	CESA3	UP	1	2	2	1	1		1	1	2	1	1	1	4	6	4	4	3	4	3	5	3	3	3	4
AT5G28460.1	2.76682	0.000568916	0.00273408		UP													1	3	1	2	1	1
AT5G49730.1	2.76679	0.000568916	0.00273408	FRO6	UP													2	3	1	1	2
AT5G54310.1	2.76677	0.000568916	0.00273408	AGD5	UP													1	1	1	1	1			1		1	1	1
AT5G13010.1	2.76667	0.000568916	0.00273408		UP														1	1				3	2		1	1
AT5G39840.1	2.76666	0.000568916	0.00273408		UP													2	2					1	1		1	1	1
AT3G25690.1	2.76604	0.000568916	0.00273408		UP													3	2					1	1	1		1
AT1G15280.2	2.76604	0.000568916	0.00273408		UP													3	3	1				1		1
AT2G20960.1	2.76604	0.000568916	0.00273408		UP													1	1					2	1	1	1	1	1
AT5G06060.1	2.76603	0.000568916	0.00273408		UP													1	1	1					1	1	1		3
AT5G38640.1	2.76603	0.000568916	0.00273408		UP													1		1				2	1	1	1	1	1
AT1G48130.1	2.76603	0.000568916	0.00273408		UP														3	2			1	1	1	1
AT2G41380.1	2.76602	0.000568916	0.00273408	At2g41380 F13H10.7 F13H10_7	UP													1			1		1	1	3	1		1
AT5G13260.1	2.76602	0.000568916	0.00273408		UP													2	2	3	1					1
AT1G67870.1	2.76602	0.000568916	0.00273408	T23K23.28 At1g67870 T23K23.28 T23K23_28	UP													1	2	2	1		1		1	1
AT1G69530.3	2.76602	0.000568916	0.00273408	EXPA1	UP													1	1		1	1			1	1	1	1	1
AT4G26860.2	2.76601	0.000568916	0.00273408	At4g26860 F10M23.200 F10M23_200	UP													1		1	1	1	1	1	1	1		1
AT1G24050.1	2.76601	0.000568916	0.00273408	At1g24050 T23E23.20 T23E23_20	UP														1		1	1	1	1		1	1	1	1
AT4G34660.1	2.76549	0.000568916	0.00273408		UP													2						1	4	2
AT2G03760.1	2.76549	0.000568916	0.00273408		UP														1					1	3	2		1	1
AT2G40070.1	2.76547	0.000568916	0.00273408		UP													2	1	1				1	2	2
AT5G54110.1	2.76547	0.000568916	0.00273408		UP													2	1	1				1	2	2
AT1G21780.1	2.76545	0.000568916	0.00273408		UP													1	2	2					2	2
AT4G16450.1	2.76539	0.000568916	0.00273408	At4g16450 Dl4250W FCAALL.388	UP																		2	2	2	2			1
AT2G45620.1	2.76538	0.000568916	0.00273408	URT1	UP														1		1			2		2	1	1	1
AT4G30720.1	2.76538	0.000568916	0.00273408		UP														1		1		1	3	1	2
AT2G15400.1	2.76536	0.000568916	0.00273408	NRPD3B	UP																1		1	1	2	2		1	1
AT2G31370.3	2.76534	0.000568916	0.00273408	POSF21	UP													1	1	1		1	1	1	1	2
AT5G18580.1	2.76439	0.000568916	0.00273408		UP															1				1	1	4		1	1
AT2G07360.2	2.57052	0.000558722	0.00273408	At2g07360 At2g07370 T13E11.13 T13E11_13	UP		1												1		2		1	3	3		2	1	1
AT2G39990.1	2.57024	0.000565335	0.00273408	eIF3F	UP					1									1	1	2	1	2	4	1			2
AT4G32840.1	2.57	0.000561118	0.00273408		UP										1			1	1	1		1	2		1		2	2	3
AT4G02620.1	2.56927	0.000554597	0.00273408	VHA-F	UP							1						1	2	1	1		2	1	2	1	1	1	1
AT5G44200.1	2.56875	0.000564683	0.00273408	CBP20	UP										1			2	3	2	1	1	2			1	1		1
AT1G51980.1	1.93613	0.000557837	0.00273408	At1g51980	UP	2	1	1		1					1			2	2	2	1	2	2	3	3	5	1	1	5
AT5G23540.1	1.55903	0.000555476	0.00273408	RPN11	UP	2	1	1		1		2	1		1	3	1	2	4	5	4	4	4	4	5	5	1	2	4
AT2G34480.1	1.38139	0.000550731	0.00273408	RPL18AB	UP	6	3	5				2	5					5	3	5	5	3	1	9	8	11	1	1	9
AT3G46040.1	1.55961	0.000576968	0.00276834	RPS15AD	UP	3	1			1		3	2	2	1			6	7	4	4	2	1	5	7	6			2
AT1G07400.1	1.43981	0.000697643	0.00332603	HSP17.8	UP	3	3	2		4	3			1				3	2	2	5	6	3	4	5	3	7	5	4
AT1G02500.1	1.05304	0.000702116	0.00334203	SAM1	UP	8	8	9	2	2	2	4	2	1	6	5	5	14	11	12	3	7	7	6	3	8	14	14	22
AT1G59860.1	1.4653	0.000722483	0.00343352	HSP17.6A	UP	3	3	2		3	3			1				3	2	2	6	5	4	4	6	4	5	3	3
AT3G06720.1	2.07403	0.000744987	0.00353485	IMPA1	UP			1				1				1	1	1		1	1	1	1	4	3	2	2	5	2
ATCG00740.1	1.65505	0.000751588	0.00356053	rpoA	UP		1	1		1		1	2	1	1	1	1	3	5	3	3	2	1	4	2	3	5	3	3
AT2G40620.1	2.17766	0.000774083	0.0036613	BZIP18 At2g40620 T2P4.3	UP	1		1						1				2	2	1	1	2	1	2	1	3	1	2	2
AT1G67430.1	1.52807	0.000776339	0.00366618		UP	3	3	3		1		1	1	1				3	6	2	4	2	3	6	7	6		3	1
AT2G33150.1	1.46293	0.000786379	0.00370774	PED1	UP	2	2	6				1	1	2			1	5	3	2	1	1		8	7	8	2	4	6
AT1G12310.1	1.32879	0.000826583	0.00389118	CML13	UP	3	2	1		4	2	1	2	1	1	2	1	4	3	1	4	9	10	7	6	4	2	3	3
AT1G80660.1	1.12752	0.000884261	0.00414316	AHA9	UP	4	2	1	2	2	1	5	6	3	3	4	3	7	6	8	4	5	6	10	9	10	5	8	8
AT3G42640.1	1.12778	0.000886187	0.00414569		UP	1	1	2	2	3	1	7	7	5	2	3	2	7	7	6	3	6	5	11	9	10	5	7	10
AT1G17260.1	1.13933	0.000914513	0.00425824		UP	2	2	1	3	2	1	6	5	5	2	3	2	5	7	5	5	5	6	10	8	9	5	8	9
AT2G32080.1	1.80392	0.000921373	0.00428353	PURA1	UP	1	1					1	1	1	1	1		2	1	1	2	4	3	4	3	3	2	4	1
AT5G65110.1	2.47056	0.000965809	0.00448315	ACX2	UP		1											1	1		1	1		4	2	3
AT4G27640.1	1.94123	0.000979566	0.00453997	At4g27640 T29A15.130 T29A15_130	UP							1		2	1		1	1	1	2	1	2		4	4	4		3	3
AT1G12775.1	2.47429	0.000999311	0.00461821	At1g12775	UP					1								2	2	2	2	3	2
AT5G22770.1	2.47197	0.000999533	0.00461821	ALPHA-ADR	UP								1								2	3	2	3	1	2
AT1G21100.1	1.46435	0.0010124	0.00467046	IGMT1	UP	1	1					2	4	2	1	2	1	3	4	3	2	2	2	4	5	4	3	7	5
AT1G24020.1	1.67283	0.0010267	0.00472915	MLP423	UP	2	1	3				1		1			1	7	4	4	3	3	3	3	1	2	1	1	2
AT4G02230.1	1.67206	0.00103234	0.00474783	RPL19C	UP	2	2	3				1	1					3	4	4	3	1	3	1	2	3	4	3	3
AT4G16143.1	1.18303	0.00106488	0.00488245		UP	4	4	2		1		3	2		5	3	4	2	3	3	6	4	5	6	7	8	8	8	10
AT3G02780.1	1.49009	0.00107972	0.00494293	IPP2	UP			1				2	2	2	2	2	2	3	5	2	3	4	3	5	3	7	3	2	2
AT2G18510.1	1.57079	0.00109968	0.00502662	emb2444 embryo defective 2444 At2g18510 F24H14.14 F24H14_14	UP	2	1	1				2	1	3	1			5	3	2				5	6	5	5	4	3
AT1G03330.1	2.62291	0.00115838	0.00504096	LSM2	UP																3	2	2		1
AT1G61990.1	2.62267	0.00115838	0.00504096	At1g61990 F8K4.18 F8K4_18	UP													2	1	1	1		1					1	1
AT2G46370.4	2.62262	0.00115838	0.00504096		UP													1	1								2	3	1
AT2G45240.1	2.62259	0.00115838	0.00504096		UP													1	1	2					1		1	1	1
AT4G26100.1	2.62258	0.00115838	0.00504096		UP													1	1	1							1	2	2
AT3G08620.1	2.62257	0.00115838	0.00504096		UP													2	1	1				1	1		1	1
AT3G48500.2	2.62247	0.00115838	0.00504096		UP													1						3	2	1		1
AT1G19835.1	2.62246	0.00115838	0.00504096		UP																			2	4	2
AT3G21215.1	2.62246	0.00115838	0.00504096		UP													1	1					1	1	2		1	1
AT4G38550.1	2.62246	0.00115838	0.00504096	At4g38550 F20M13.110 F20M13_110	UP																			2	3	2	1
AT5G27720.1	2.62246	0.00115838	0.00504096		UP													1	2	1				1	2	1
AT5G44070.1	2.62246	0.00115838	0.00504096	PCS1	UP																			2	3	3
AT1G50670.1	2.62246	0.00115838	0.00504096		UP																			2	2	3			1
AT3G01310.1	2.62246	0.00115838	0.00504096		UP													1	1	1					2	1		1	1
AT2G30740.1	2.62246	0.00115838	0.00504096		UP													1	1	2					3	1
AT2G44710.1	2.62245	0.00115838	0.00504096		UP													3	1					1	1	1	1
AT4G26480.1	2.62244	0.00115838	0.00504096	At4g26480	UP													1	1				1	1	1	1		1	1
AT5G02310.1	2.62244	0.00115838	0.00504096		UP																			1	2	2	1	1	1
AT3G47340.1	2.62243	0.00115838	0.00504096		UP																				1	1	2	2	2
AT2G01490.1	2.62243	0.00115838	0.00504096		UP													1		1					1	1	1	3
AT5G61990.1	2.62242	0.00115838	0.00504096	At5g61990	UP													2	1		1	1		1	1	1
AT5G23200.1	2.62242	0.00115838	0.00504096		UP													1			1		1	1	1	1		1	1
AT5G14920.1	2.62241	0.00115838	0.00504096	GASA14	UP													1			1	1		1	2	1	1
AT4G10020.1	2.6224	0.00115838	0.00504096	HSD5	UP													2			1	1	1	1		1			1
AT5G48030.1	2.6224	0.00115838	0.00504096	GFA2	UP																	2		1		1	1	2	1
AT1G56450.1	2.62238	0.00115838	0.00504096	PBG1	UP													2			1	1	1			1	2
AT1G48480.1	2.62214	0.00115838	0.00504096	RKL1	UP																1	1	1	1	1	2		1
AT2G23070.1	2.25064	0.00114192	0.00504096	At2g23070	UP	2												2			2	1	1	3	1	1	1	3	1
AT2G36870.1	2.24929	0.00113826	0.00504096	XTH32	UP	1							1					2	4	1				4	3	2
AT4G34090.3	2.24794	0.00115032	0.00504096	F28A23.80 At4g34090 At4g34160 F28A23.150 F28A23_150	UP							1	1							1		2	1	3	3	3	1	1	1
AT5G46430.1	2.2459	0.00115636	0.00504096		UP	1		1										1	2	3				3	2	5
AT5G11520.1	2.01262	0.00110735	0.00504096	ASP3	UP	2							1	1				3	2	2	1			3	4	4	1		2
AT3G16780.1	1.84659	0.00112771	0.00504096	RPL19B	UP	2	1					1	1	1				3	3	3	2		1	1	2		4	4	4
AT4G14880.1	1.45878	0.00118044	0.0051295	OASA1	UP	2	2	2		1		2	3		1	1		3	7	1		2	1	9	6	9			6
AT2G28520.1	1.83711	0.00118997	0.00516345	VHA-a1	UP							1	2	1	1		1	2	2	1	1	2	2	6	4	5	1		1
AT4G27000.1	2.10681	0.00120249	0.00521019	RBP45C	UP		1	1									1	3	2					2	3	4	3	1	1
AT5G10860.1	2.11279	0.00121831	0.00527113	CBSX3	UP	1		1		1								3	2	3	3	2	2		2				2
AT1G53240.1	1.04984	0.00124666	0.00537823	At1g53240	UP	6	6	5		4	3	5	5	4	2	2	2	7	9	4	8	7	7	10	9	13	5	6	14
AT4G38600.1	1.25842	0.00138742	0.0059683	UPL3	UP	2	2	2	1	1		2	1	3	2	3	2	6	4	5	3	3	2	6	3	8	6	6	4
AT5G47930.1	1.88848	0.00141919	0.0060962	RPS27D	UP			1				1	1	2				1	1	1				3	3	3	3	4	5
AT5G64260.1	1.19401	0.0014219	0.00609911	EXL2	UP	3	5	3		1	1	1	3	3	1	2	2	5	5	5	2	3	4	8	7	5	6	4	9
AT3G19820.1	1.34271	0.00143261	0.00613622	DIM	UP	3	3	2		1		5	3	1	1			5	9	2		2	3	10	11	10		1	1
AT1G70940.1	1.88571	0.00143492	0.00613737	PIN3	UP							1	1	1	1		1	3	2	3	1	1	1	3	2	4	1	2	1
AT1G18540.1	1.07147	0.00143733	0.00613888	RPL6A	UP	8	3	6	1	3	2	4	3	3	1	2	2	5	5	5	6	7	7	7	10	11	6	10	8
AT2G29500.1	1.29435	0.00144059	0.00614405	HSP17.6B	UP	2	2		1	3	4	1	2	1		1	2	5	2	3	4	7	4	2	3	1	7	8	6
AT3G07810.2	1.68502	0.00144469	0.00615278	F17A17.15	UP	1	1	1				1	1	1		1	1	3	4	2	2	2	2	1	4	5	2	2	2
AT1G03630.1	1.58036	0.00145484	0.00618722		UP	2		1		1		1	1	1	1	2		3	1	3	2	3	2	3	3	2	4	5	4
AT4G21150.1	1.17776	0.00146434	0.00620994	RPN2	UP	4				2	1	4	1	3	2	5	4	3	3	2	5	5	7	5	7	9	6	6	7
AT1G16460.2	1.57882	0.00148241	0.00627772	STR2	UP	1	1								2	3	3	2	3	3	2	4	3	1		1	6	7	3
ATCG00770.1	1.57669	0.00153	0.00647007	rps8	UP	4	1	2		1		1	1					4	4	2	1		2	5	3	6	2	2	4
AT2G37340.1	2.36854	0.00161014	0.00678078		UP										1			1	1					3	4	2	1
AT2G44490.1	2.36773	0.00161189	0.00678078		UP			1													1			3	2	3		1	2
AT5G21326.1	2.36666	0.00161188	0.00678078	CIPK26	UP	1												1	1	1			1	1	1	4		2
AT2G04030.1	1.32911	0.00161253	0.00678078	HSP90-5	UP	4	1	4		1	1	1			1	3	1	4	6	4	4	1	5	2	2	5	5	3	7
AT5G57290.1	2.37046	0.00161664	0.00678854		UP			1										1	1			1		2	1	1	1	3	1
AT1G49430.1	2.36852	0.00162092	0.00679695		UP												1			1				2	3	2	1	2	1
AT5G10540.1	2.3677	0.00162663	0.00681139	CYOP	UP								1						1		1		1	2	1	3	1	1	1
AT1G74910.1	2.37017	0.00163682	0.00684449		UP											1		1	1	1	1		1	1		1	1	2	2
AT1G21130.1	1.34797	0.00174356	0.00726038	IGMT4	UP	1	1					2	5	2	2	1	2	3	4	2	1	1	3	6	7	6	2	6	5
AT3G45780.1	2.1643	0.00188458	0.00783671	PHOT1	UP			1				1						2	3	3			1	1	1	2		1	1
AT2G21230.3	2.1643	0.00189496	0.00786175		UP								1	1				2		3				2	2	2	2	2
AT3G44110.1	2.16339	0.0019011	0.00786175	ATJ3	UP	1	1														1	1	1	4	2	3	1		2
AT1G67680.1	2.16314	0.00189834	0.00786175		UP							1	1					2		1	1		1	3	3	3		1
AT4G27585.1	2.03927	0.00190097	0.00786175	AtSLP1 SLP1 stomatin-like protein 1 At4g27585	UP		1	1					1						2	5	3	2	2	2		1			1
AT5G53460.1	1.49802	0.00204713	0.00844231	GLT1	UP	3	3	1				1	2	1				3	3	2	3	3	3	5	6	4			4
AT3G01780.1	1.82684	0.00216279	0.008907		UP	2									1	1	1					2	3	3	3	5	2	3	2
AT1G62750.1	1.29664	0.00221278	0.00910037	CPEFG	UP	1		3		1		3	5	1	1	2		3	1	1	2	3	6	8	5	8	2	1	7
AT3G28715.1	1.21169	0.00224661	0.0092268	VHA-d2	UP	2	1					5	2	4	3	2	2	5	5	1	2	6	2	8	5	5	4	8	3
AT1G61980.1	2.46291	0.00237286	0.0092867	At1g61980 F8K4.17 F8K4_17	UP															1	1	1					1	2	1
AT2G14170.1	2.46291	0.00237286	0.0092867		UP													1	1	1				1			1		2
AT2G17420.1	2.46291	0.00237286	0.0092867		UP													1	1	1				1	1				2
AT3G02650.1	2.46291	0.00237286	0.0092867	At3g02650	UP													1	1	1	1		2				1
AT4G30160.2	2.46291	0.00237286	0.0092867	VLN4	UP													1		1		1		2	1				1
AT5G18660.1	2.46291	0.00237286	0.0092867	DVR	UP																1		1				3		2
AT2G20630.2	2.46291	0.00237286	0.0092867		UP													2	2	1		1					1
AT4G24500.1	2.46291	0.00237286	0.0092867		UP													2	2	1				1	1
AT1G62640.1	2.46291	0.00237286	0.0092867	At1g62640	UP															1	1	1	1		1	1			1
AT2G02790.1	2.46291	0.00237286	0.0092867		UP															1				1	1	1	1	1	1
AT2G46020.2	2.46291	0.00237286	0.0092867		UP													1	1	1					1	1		1	1
AT4G00570.1	2.46291	0.00237286	0.0092867	NAD-ME2	UP													1	1	1	1	1	1			1
AT4G16100.1	2.46291	0.00237286	0.0092867	Z97340.18 At4g16100 Dl4090W FCAALL.70	UP															1				1	1	1	1	1	1
AT4G17270.1	2.46291	0.00237286	0.0092867	At4g17270	UP													1		1	1		1	1	1	1
AT5G06970.1	2.46291	0.00237286	0.0092867		UP													1		1				1	1	1	1		1
AT5G15020.1	2.46291	0.00237286	0.0092867		UP													1	1	1					1	1	1	1
AT5G47540.1	2.46291	0.00237286	0.0092867		UP													1		1	1		1	1	1	1
AT5G60960.1	2.46291	0.00237286	0.0092867	PNM1	UP													1			1	1	1			1		1	1
AT1G06840.1	2.46291	0.00237286	0.0092867		UP														1					1	2	1	1	1
AT1G22620.1	2.46291	0.00237286	0.0092867		UP													1	1					1	2	1	1
AT1G48620.1	2.46291	0.00237286	0.0092867	HON5 high mobility group A5 At1g48620 T1N15.25 T1N15_25	UP													1	1				1	1	1	1	1
AT2G45060.1	2.46291	0.00237286	0.0092867	At2g45060 T14P1.13	UP													1	1		1				2	1			1
AT5G11060.1	2.46291	0.00237286	0.0092867		UP													2		1				1	2	1
AT5G44030.1	2.46291	0.00237286	0.0092867		UP														1		1		1	1	2	1
AT5G54580.1	2.46291	0.00237286	0.0092867	ORRM2 At5g54580 MRB17.8	UP														1	2	1			1	1	1
AT3G12130.1	2.46291	0.00237286	0.0092867	At3g12130	UP																1	3	1		1	1
AT1G31817.1	2.46291	0.00237286	0.0092867		UP													2	3	1						1
AT3G26370.1	2.46291	0.00237286	0.0092867		UP													4	1			1				1
AT1G36160.1	2.46291	0.00237286	0.0092867		UP													1		1				1		2	1		1
AT1G51690.3	2.46291	0.00237286	0.0092867		UP																			1	1	2	1	1	1
AT1G75560.1	2.46291	0.00237286	0.0092867		UP																			2	3	2
AT2G05520.1	2.46291	0.00237286	0.0092867		UP															2						2	3
AT3G10360.1	2.46291	0.00237286	0.0092867		UP																			1	2	2	1	1
AT4G24510.1	2.46291	0.00237286	0.0092867		UP																			1		2	1	1	2
AT5G14780.1	2.46291	0.00237286	0.0092867	FDH1	UP																	1	1	1		2		2
AT1G30360.1	1.31711	0.00231034	0.0092867	ERD4	UP	2		1		3	1	3	3	3				3	3	1	3	8	5	7	5	7		2	1
AT3G20810.2	1.73652	0.00241075	0.00942268	JMJ30	UP	1	1			1			1		1		1	3	3	2	1	1	1	3	2	2	3	2	2
AT3G28710.1	1.23811	0.00249326	0.00973251		UP	2	1					5	1	4	2	2	2	5	5	2	2	4	2	8	4	5	3	7	3
AT3G06810.1	1.23889	0.00249681	0.00973366	IBR3	UP	5	2	5				1	2	3	1			5	5	4	3	3	1	5	6	7	4	4	3
AT4G36700.1	1.17585	0.0026445	0.0102826		UP	2	3	4	1	3	1	1	1	1	2	2	1	4	4	6	6	5	8	4	3	3	3	5	4
AT2G29580.1	1.39156	0.00264805	0.0102831	At2g29580	UP	2	2	1				1	3	1		1	2	3	3	6	1	3	1	5	6	5	3	3
AT3G56150.1	1.11572	0.0026696	0.0103533	eIF3C	UP	2	4	4		1		5	5	4	1	1	1	1	3	1	4	2	2	16	13	16	2	4	3
AT2G03510.1	2.2597	0.00268878	0.0104008		UP			1										2	3					2	3	1
AT3G07030.1	2.2587	0.00268844	0.0104008	ALBA6	UP	1																		2	2	2	1	1	3
AT4G24190.1	1.25279	0.00270289	0.0104419	HSP90-7	UP	1		3		3		3	5	1		2		3	8	7	2	2	3	4	7	6		2	4
AT4G23400.1	1.17347	0.0027148	0.0104744	PIP1-5	UP	2	2			1	1	2	2	4	3	3	2	2	3	2	7	7	3	5	6	5	5	6	4
AT1G51660.1	2.26049	0.00276169	0.0106416		UP										1			2	2	2							1	3	1
AT4G35310.1	2.25999	0.0027803	0.0106995	CPK5	UP	1													1		1	1	2	1	1	1	1	1	1
AT4G34450.1	1.654	0.00282742	0.0108529	At4g34450	UP	1	1					1	1	2		1			1		2	3	2	8	3	7			1
AT4G26530.1	1.00179	0.00282663	0.0108529	FBA5 At4g26530 M3E9.40	UP	5	4	5	1	1	1	5	6	3	2	4	2	6	7	10	4	3	9	8	7	11	5	5	10
AT3G05560.1	1.96259	0.00289664	0.0110902	RPL22B	UP	2	1											1	1	2	2	2	1	1	1	2	3		1
AT2G41100.1	1.96199	0.00291945	0.0111633		UP										1	1	1	1		1				1		1	4	5	4
AT3G10690.1	1.0145	0.00301114	0.0114992	GYRA	UP	7	5	3		3	1	2	2	4	3	3	3	10	10	9	6	5	5	4	7	5	6	7	5
AT1G24180.1	1.76913	0.00308977	0.0117844	IAR4	UP	1		1		1		1	1					3	2	2		1	1	4	2	4	1		2
AT1G02730.1	2.07427	0.00311975	0.0118685		UP		1							1				1	1	1	1	1	1	2	2	2	1		1
AT3G03050.1	2.07427	0.00311975	0.0118685		UP		1							1				1	1	1	1	1	1	2	2	2	1		1
AT5G26830.1	2.07306	0.00315638	0.0119926	THRRS	UP								1	1				1			2	1	1	2	3	3			1
AT3G42050.1	1.00681	0.00328348	0.0124282	VHA-H	UP	5	3		1	1	3	4	3	4	3	6	3	3	3	3	6	8	8	8	10	9	5	10	6
AT1G72610.1	1.10481	0.00367763	0.0139026	GLP1	UP	5	6	5		1	1		1	2	2	2		12	10	7	2		2	3	3	3	4	5	8
AT2G28950.1	1.81808	0.00374997	0.0141581	EXPA6	UP	1	1	1				1						4	3		1		1	2	2	2	2	1	1
AT1G15140.1	1.81861	0.00380051	0.0143309	At1g15140 At1g15140/F9L1.8 F9L1.8 F9L1_8	UP		1	1					1		1			2	2		1	1	2	1	1	1	3	2	3
AT4G35100.1	1.01751	0.00386944	0.0145542	PIP2-7	UP	2	1	2	2	5	3	3	3	2	3	4	2	5	5	3	6	9	9	5	5	7	4	7	6
ATCG00380.1	1.60538	0.00388532	0.0145956	rps4	UP		1	2				2	1	1				1	1	2	1	1	3	6	5	5			1
AT5G14170.1	1.45333	0.00407024	0.0152329	At5g14170	UP								2	3		2	3	2	3	2	1	1		4	5	3	3	5	3
AT1G26630.1	1.03078	0.00409164	0.0152938	ELF5A-2	UP	5	3	3		3		2	3	3	2	3	3	7	8	6	2	4	8	8	6	6	2	5	5
AT3G55610.1	1.49303	0.00419838	0.0156537		UP	2	1	1		1		1	1	2				2	1		1	2	5	5	4	7	1	1	1
AT2G15620.1	1.10722	0.00442646	0.0164427	NIR1	UP	7	1	5		2			4	1	1	2		4	4	2	5	3	3	6	4	14	3	2	5
AT4G00630.2	1.88123	0.00444557	0.0164932		UP	1				1	1							2	1	1		1	1	2	2	2	1	1	2
AT5G14040.1	1.12001	0.00445594	0.0165112	MPT3	UP	4	3	2		2	1	1	2	1	2	2	2	5	4	3	4	2	2	5	7	7	2	5	7
AT2G02740.1	1.88445	0.0044803	0.0165598	WHY3	UP	1	1									1			1	1	2	2	2	1	2		1	2	2
AT1G02920.1	1.54388	0.00448565	0.0165598		UP			1				2	2	2		1								6	6	6	3	4	3
AT1G02930.1	1.54388	0.00448565	0.0165598		UP			1				2	2	2		1								6	6	6	3	4	3
AT1G02370.1	2.28348	0.00489809	0.0167599	At1g02370	UP													2	1	1	1	1
AT1G04600.1	2.28348	0.00489809	0.0167599		UP														1		1		1	1	2
AT1G22280.3	2.28348	0.00489809	0.0167599		UP													2	2	1				1
AT2G37230.1	2.28348	0.00489809	0.0167599	At2g37230	UP													3	1	1							1
AT2G41800.1	2.28348	0.00489809	0.0167599	At2g41800 T11A7.10 T11A7_10	UP																1	2		2	1
AT2G47020.1	2.28348	0.00489809	0.0167599		UP													2	2	1				1
AT1G21600.1	2.28348	0.00489809	0.0167599	F8K7.1 PTAC6 At1g21600 At1g21600/F24J8.10 F24J8.20	UP														1		1		1					2	1
AT1G61960.1	2.28348	0.00489809	0.0167599		UP													1	2								1	1	1
AT1G64880.1	2.28348	0.00489809	0.0167599	At1g64880 F13O11.18 F13O11_18	UP													1	1		2	1		1
AT2G20050.1	2.28348	0.00489809	0.0167599	At2g20050/At2g20040	UP													1	1	1		1	1						1
AT3G18420.1	2.28348	0.00489809	0.0167599	SG1	UP													1	1		1	1	1	1
AT1G05805.1	2.28348	0.00489809	0.0167599		UP													1	1						1		1	1	1
AT1G53645.1	2.28348	0.00489809	0.0167599	T3F20.1	UP													1	1	1	1		1		1
AT2G32700.7	2.28348	0.00489809	0.0167599	LUH	UP													1	1			1		1			1	1
AT3G22600.1	2.28348	0.00489809	0.0167599	LTPG5 AtXYP8 At3g22600	UP														1				1				2	1	1
AT5G18410.1	2.28348	0.00489809	0.0167599	PIR	UP																1		1	1	1			1	1
AT5G39580.1	2.28348	0.00489809	0.0167599	PER62	UP																	1	1					2	2
AT1G23390.1	2.28348	0.00489809	0.0167599		UP																						1	2	3
AT2G03550.1	2.28348	0.00489809	0.0167599		UP													1						1			1	2	1
AT2G36060.2	2.28348	0.00489809	0.0167599		UP													2	2	1						1
AT1G18150.2	2.28348	0.00489809	0.0167599		UP													1	1	1	1				1	1
AT1G68830.1	2.28348	0.00489809	0.0167599	STN7	UP													2	1		1	1				1
AT2G13560.1	2.28348	0.00489809	0.0167599	NAD-ME1	UP													1	1		1		1		1	1
AT2G21600.1	2.28348	0.00489809	0.0167599		UP													1	1	1				1	1	1
AT3G03950.3	2.28348	0.00489809	0.0167599	ECT1 At3g03950 T11I18.6 T11I18_6	UP															1				2	1	1		1
AT3G24550.1	2.28348	0.00489809	0.0167599		UP																	1	1	1	2	1
AT4G33200.1	2.28348	0.00489809	0.0167599		UP																		1	1	2	1			1
AT5G07190.1	2.28348	0.00489809	0.0167599		UP													1	2		1				1	1
AT5G23040.1	2.28348	0.00489809	0.0167599		UP													1	1	1						1	1		1
AT5G57460.1	2.28348	0.00489809	0.0167599	MUA2.4 MUA2_4 At5g57460	UP																			2	2	1			1
AT1G03400.1	2.28348	0.00489809	0.0167599		UP																			1	1	1	1	1	1
AT2G31960.1	2.28348	0.00489809	0.0167599		UP																	1	1	1	1	1	1
AT2G33380.1	2.28348	0.00489809	0.0167599	PXG3	UP																1			1		1	2	1
AT2G43680.1	2.28348	0.00489809	0.0167599		UP														1					1	1	1	1		1
AT3G55005.1	2.28348	0.00489809	0.0167599		UP													1		1				1		1	1		1
AT3G59400.1	2.28348	0.00489809	0.0167599	GUN4	UP																	2	1		1	1			1
AT3G61650.1	2.28348	0.00489809	0.0167599		UP															1	1			1		1	1		1
AT5G06320.1	2.28348	0.00489809	0.0167599	NHL3	UP														1		1	1	1		1	1
AT5G16840.2	2.28348	0.00489809	0.0167599		UP														1			1	1	1		1		1
AT5G45190.2	2.28348	0.00489809	0.0167599		UP																			2	1	1		1	1
AT5G48650.1	2.28348	0.00489809	0.0167599	At5g48650 K15N18.17 K15N18_17	UP													1		1				1	1	1		1
AT5G67385.1	2.28348	0.00489809	0.0167599		UP																			1	1	1	1		2
AT1G70520.1	2.28348	0.00489809	0.0167599		UP																			2	1	2		1
AT2G43460.1-AT3G59540.1	2.28348	0.00489809	0.0167599	RPL38A	UP																1	2		1		2
AT3G29250.1	2.28348	0.00489809	0.0167599		UP																			2	1	2		1
AT4G00400.1	2.28348	0.00489809	0.0167599		UP																	1	1	1	1	2
AT4G22485.1	2.28348	0.00489809	0.0167599	At4g22485	UP																			2	2	2
AT1G06070.1	2.28348	0.00489809	0.0167599	bZIP69 AtbZIP69 basic leucine-zipper 69 At1g06070 T21E18.12 T21E18_12	UP																1	1			1	2		1
AT5G52520.1	2.28348	0.00489809	0.0167599		UP														1					1		2		1	1
AT5G53170.1	2.28348	0.00489809	0.0167599		UP															1				1	1	2			1
AT5G04590.1	2.28348	0.00489809	0.0167599		UP																			2	1	3
AT5G44380.1	2.14125	0.00481422	0.0167599	At5g44380 K9L2.18	UP	1												1	1				1	1			2	4
AT3G21220.1	2.14051	0.00481421	0.0167599		UP										1			3	1	2							1	2	1
AT1G23230.1	2.14004	0.00481422	0.0167599		UP	1												1	1	1	1	1	1	1	1	1		1
AT4G13670.1	2.14003	0.00481422	0.0167599	PTAC5 At4g13670 F18A5.60	UP	1												1	2	1		1		1	1	1		2
AT1G06700.1	2.14002	0.00481422	0.0167599		UP	1												1	1	1					3	1	1	1	1
AT3G55000.1	2.13978	0.00481422	0.0167599	TON1A	UP			1										1	2	2		1	1	1	1	1
AT4G08950.1	2.13861	0.00481422	0.0167599		UP		1													1				1	2	2	1	2	1
AT5G13710.1	2.13861	0.00481422	0.0167599		UP								1											1	3	2	2	2
AT1G79280.2	2.13813	0.00481421	0.0167599	NUA	UP												1						1	2	3	2		2
AT4G14030.1	2.13639	0.00481421	0.0167599		UP			1																2	2	4			2
AT1G16080.1	2.13626	0.00481421	0.0167599	At1g16080 T24D18.18 T24D18_18	UP									1								1	1	2		4			2
AT3G22200.2	1.70638	0.00457123	0.0167599	POP2	UP		1	2				1	1					1	3	1	2	2	1	3	2	4			2
AT1G63940.2	1.11922	0.00456198	0.0167599	MDAR5	UP	3	1	5		2		3	5	1		2		2	5	2	2	3	3	7	4	10	5	1	9
AT2G42740.1	1.03808	0.0051176	0.0174313	RPL11A	UP	2	2	3	1	1	1	4	5	4	1	1	2	4	4	4	4	3	5	8	9	9	3	4	4
AT3G50000.1	1.98002	0.00516919	0.0175645		UP	2												1			2	1	1	2	2	1	1	1	1
AT5G66760.1	1.9785	0.00517094	0.0175645		UP	1		1										3	3	1				3		2			1
AT1G52360.2	1.62123	0.00517454	0.0175645	At1g52360	UP	1						2	1	1	1			1			5	1	4	3	2	4		1	2
AT3G08590.1	1.61891	0.00518018	0.0175645	At3g08590	UP	1		3					2					2	3	1	1	2	2	3	3	6
AT1G11860.1	1.00511	0.00524439	0.0177621	GDCST	UP	5	3	5		3		3	5	3	1	2		7	5	4	4	4	5	9	6	12	2	3	5
AT5G64740.1	1.97592	0.00525747	0.0177863		UP				1	1								1	1	1	1		1	2	3	3
ATCG00860.1-ATCG01280.1	1.55606	0.00535179	0.0180849	ycf2-A	UP		2			1		2	1	1				3	3		1	1		3	3	2	2	3	4
AT3G53740.2	1.55577	0.00540312	0.0182378	RPL36B	UP	2	2			1	1		1					3	4		2	1	2	6	4	2		1
AT5G45280.2	1.97405	0.00542965	0.0183067	PAE11	UP					1		1												3	5	5
AT1G60940.1	1.55141	0.00549313	0.0184999		UP	1	1						1		1	1	2	1	2	1	3		1	2	3	4	3	3	2
AT5G52650.1	1.5529	0.00553458	0.0186186	RPS10C	UP	3	1						2	1				2		1	4	2	3	4	4	5
AT4G20440.1	1.45206	0.0057184	0.0191938	smB At4g20440 F9F13.90 F9F13_90	UP	6			1	1					1			2		1	3	3	5	4	2	3		5	1
ATCG00800.1	1.23713	0.00584216	0.0195873	rps3	UP	6	2	2		1		1	2			1		3	3	2	3	3	4	5	6	9			2
AT2G18980.1	1.74531	0.00590274	0.0197682	PER16	UP				1		1			2				1	1	1	2	3	3		1	1	1	2	2
AT1G08200.1	1.17661	0.00621741	0.0207062	AXS2	UP	3		2		1		2	2	2	2	2	1	4	1	4	3	3	3	4	4	4	4	5	4
AT2G30860.1	1.25449	0.00627937	0.0208894	GSTF9	UP	5	1	2		1		1	2	2				3	2	3	1	2	2	4	4	10	1	1	5
AT1G01100.1	1.64246	0.00666669	0.0221042	RPP1A	UP		1	1		1					1	1			1	1		2	1	3	1	2	1	2	6
AT2G43950.1	1.7972	0.00686257	0.0227033	OEP37	UP							1	1	1				1	1		1	1	1	3	2	2	1	1	1
AT5G51660.1	1.79837	0.00692851	0.0228962	CPSF160	UP	1						1				1		1		1	1	2	1	1	1	1	2	2	2
AT4G38740.1	1.79859	0.00694278	0.0229181		UP	1		1						1				1	5	3	2	1	1	1		1
AT4G31880.1	1.79267	0.00700961	0.0230624	At4g31880 F11C18.80 F11C18_80	UP		1					1		1				2	2					3	2	6
AT4G23940.1	1.56173	0.0072959	0.0239779	FTSHI1	UP	1	1					2	2					2	1		1	2	1	5	3	4	1	1	1
AT4G31300.2	1.55897	0.00742925	0.0243894	PBA1	UP							1	2	1		1	1		1		2			4	1	5	2	2	5
AT5G19690.1	1.20141	0.00757036	0.0247983	STT3A	UP	2	2	1		1	1	2	2	2	2			1	1	2	2	3	3	8	6	7	1	3	2
AT1G18450.1	1.36474	0.00764082	0.0250018	ARP4	UP	2				1		1	1		1	2	2	3	4	4		1	1	1	4	3	4	2	3
AT2G34560.2	1.5004	0.00767019	0.0250705		UP		1					1		1		2	2	3	2	1	2	4	3	1	1	1	1	4	1
AT3G14600.1	1.4937	0.00796175	0.0259668		UP	1	2	2					2					2	1	2				4	4	7			4
AT3G56940.1	1.21989	0.0081416	0.0264956	CRD1	UP	3	1			2		1	5	1	1			3	3	3	3	2	1	5	4	7	1	2	3
AT5G67030.1	1.87699	0.00850675	0.0276239	ZEP	UP	1		1										1	2	1	1		1	1	1	1		1	2
AT1G01790.1	1.67002	0.0085437	0.0277138	KEA1	UP	1				2	1							3	2	1		1	1	3	1	1	1	1	2
AT5G47700.1	1.66764	0.00856585	0.0277556	RPP1C	UP			1		1			1				1	1		1				2	1	3	2	2	5
AT4G01700.1	1.8767	0.00860247	0.0278441	At4g01700 T15B16.5 T15B16_5	UP							1	1								1		1	1	1	1	1	3	3
AT2G22300.1	1.87615	0.00861479	0.0278539	CMTA3	UP		1										1	1	2	1		1	1	1		1	1	2	1
AT3G16650.1	1.87722	0.00863815	0.0278993		UP											1	1	1	1	1				1			3	3	2
AT1G11910.1	1.87823	0.00871307	0.0281109	APA1	UP	1	1												1		3	1	4	1	1			1
AT5G11090.1	2.01005	0.00896982	0.0284187		UP								1					2	1	2				1	1		1		1
AT5G25280.1	2.01004	0.00896982	0.0284187		UP								1					2	2	1				1	1		1		1
AT5G43970.1	2.00994	0.00896982	0.0284187	TOM9-2	UP					1								2	2		1	2	2
AT1G56430.1	2.00991	0.00896982	0.0284187	NAS4	UP											1			1		1		1		1		3	1	1
AT1G43190.1	2.00922	0.00896982	0.0284187	At1g43190	UP	1																		2	3	1	1	1	1
AT2G46520.1	2.00902	0.00896982	0.0284187	CAS	UP								1								1		1	1	1	1	1		3
AT1G27390.1	2.00882	0.00896982	0.0284187	TOM20-2	UP											1		1			1	1		1	1	1		1	2
AT2G40610.1	2.00805	0.00896982	0.0284187		UP							1						2	1					2	2	2
AT5G53860.4	2.00801	0.00896982	0.0284187	emb2737 EMB64 embryo defective 2737 EMBRYO DEFECTIVE 64 At5g53860 K6O8.3	UP							1						1					1	2	1	2		2
AT5G12940.1	2.008	0.00896982	0.0284187	At5g12940 T24H18.110 T24H18_110	UP								1								1	1		1	4	2
AT5G65620.1	2.00797	0.00896982	0.0284187		UP									1					2		1		1			2	1	1	1
AT1G48830.1	2.00781	0.00896982	0.0284187	RPS7A	UP					1								1			1			2	1	2			2
AT5G20280.1	2.00707	0.00896982	0.0284187		UP							1												3	1	3	1		1
AT4G13850.1	1.87565	0.0089328	0.0284187	RBG2	UP					1	1										3	4	3		1	1
AT4G27090.1	1.04078	0.00886218	0.0284187	RPL14B	UP	4	1	3	2	2		2	2		2	2	2	6	9	2	4	4	3	4	5	4	3	3	3
AT3G56340.1	1.04067	0.00888363	0.0284187	RPS26C	UP	1	4	2		1	1	3	2	6	1	1		5	3	4	3	3	5	3	4	6	5	4	5
AT1G04280.1	2.07853	0.0102137	0.0303372		UP													1		1				1	1		1
AT1G15390.1	2.07853	0.0102137	0.0303372		UP																				1		1	2	1
AT1G18500.1	2.07853	0.0102137	0.0303372		UP													1	2	1					1
AT1G51800.1	2.07853	0.0102137	0.0303372		UP													1		1	1							1	1
AT1G72160.1	2.07853	0.0102137	0.0303372		UP													2	1										2
AT2G01970.1	2.07853	0.0102137	0.0303372		UP													1	1	1				1	1
AT2G19210.1	2.07853	0.0102137	0.0303372		UP													1		1	1							1	1
AT2G27680.1	2.07853	0.0102137	0.0303372	At2g27680	UP																		1	1				1	2
AT2G42790.1	2.07853	0.0102137	0.0303372		UP													1	2	1									1
AT2G43360.1	2.07853	0.0102137	0.0303372	BIO2	UP													1	1		1	1					1
AT2G44525.1	2.07853	0.0102137	0.0303372	At2g44525	UP														1			1	1	1				1
AT2G45220.1	2.07853	0.0102137	0.0303372	PME17	UP															1	1							1	2
AT3G19010.1	2.07853	0.0102137	0.0303372		UP														1	1					1			1	1
AT3G43980.1-AT3G44010.1-AT4G33865.1	2.07853	0.0102137	0.0303372		UP													1						1	2			1
AT3G51950.1	2.07853	0.0102137	0.0303372	At3g51950	UP													1			1						1		2
AT3G54200.1	2.07853	0.0102137	0.0303372	F24B22.160 At3g54200	UP																	1					1	2	1
AT3G58750.1	2.07853	0.0102137	0.0303372		UP													1	2	1									1
AT4G30100.1	2.07853	0.0102137	0.0303372	At4g30100 F6G3.130 F6G3_130	UP														1	1	1	1	1
AT4G32551.2	2.07853	0.0102137	0.0303372	LUG	UP														1	1	1	1		1
AT5G06140.1	2.07853	0.0102137	0.0303372		UP													1	1					1	1			1
AT5G09230.7	2.07853	0.0102137	0.0303372		UP													1	2	1								1
AT5G11350.1	2.07853	0.0102137	0.0303372	CCR4-6	UP													1			1			1	1			1
AT5G15980.1	2.07853	0.0102137	0.0303372	At5g15980	UP																1	2	1		1
AT5G23890.1	2.07853	0.0102137	0.0303372		UP														2			1		1	1
AT5G38170.1	2.07853	0.0102137	0.0303372	MXA21.17 MXA21_17 At5g38170	UP													1	1		1		1	1
AT5G42970.1	2.07853	0.0102137	0.0303372		UP													1							1		1	1	1
AT5G57015.1	2.07853	0.0102137	0.0303372		UP																						1	2	2
AT5G66930.3	2.07853	0.0102137	0.0303372		UP													1	2								1		1
AT1G01610.1	2.07853	0.0102137	0.0303372	GPAT4	UP																1	1	2			1
AT1G15980.1	2.07853	0.0102137	0.0303372		UP													2					1	1		1
AT1G22330.1	2.07853	0.0102137	0.0303372	At1g22330 T16E15.6 T16E15_6	UP														1					1	2	1
AT1G55850.1	2.07853	0.0102137	0.0303372		UP													1	1					1	1	1
AT1G66840.1	2.07853	0.0102137	0.0303372		UP													1		1				1	1	1
AT3G05260.1	2.07853	0.0102137	0.0303372	At3g05260	UP																1		1	1	1	1
AT3G09810.1	2.07853	0.0102137	0.0303372		UP													1		1						1		1	1
AT3G16060.1	2.07853	0.0102137	0.0303372		UP													1	1	1					1	1
AT3G16630.1	2.07853	0.0102137	0.0303372		UP													1	1	1					1	1
AT3G19920.1	2.07853	0.0102137	0.0303372		UP													1	2						1	1
AT3G23900.1	2.07853	0.0102137	0.0303372		UP														1						1	1		1	1
AT3G46530.1	2.07853	0.0102137	0.0303372		UP																				1	1	1	1	1
AT3G54980.1	2.07853	0.0102137	0.0303372	At3g54980	UP													1				1				1	2
AT4G36760.1	2.07853	0.0102137	0.0303372		UP															2					1	1			1
AT4G36960.1	2.07853	0.0102137	0.0303372		UP															1				2	1	1
AT5G06770.1	2.07853	0.0102137	0.0303372	At5g06770	UP																	1	1	1	1	1
AT5G06950.1	2.07853	0.0102137	0.0303372		UP																					1	1	2	1
AT5G48880.2	2.07853	0.0102137	0.0303372		UP															1				1		1	1	1
AT5G58350.1	2.07853	0.0102137	0.0303372	WNK4	UP													1		1				1	1	1
AT5G66860.1	2.07853	0.0102137	0.0303372		UP													1	1						1	1		1
AT1G68530.1	2.07853	0.0102137	0.0303372		UP																			2	1	2
AT1G76790.1	2.07853	0.0102137	0.0303372	IGMT5	UP														1			1			1	2
AT2G03140.2	2.07853	0.0102137	0.0303372		UP																			1	2	2
AT4G14040.1	2.07853	0.0102137	0.0303372		UP																			1	2	2
AT4G17770.1	2.07853	0.0102137	0.0303372		UP																			2	1	2
AT4G37470.1	2.07853	0.0102137	0.0303372		UP													1							1	2		1
AT2G42500.1	2.07852	0.0102137	0.0303372		UP													1	1							3
AT4G38630.1	1.57468	0.00972042	0.0303372	RPN10	UP			3		1		1						2	1	2	2	1	1	2	3	2	1	1	1
AT5G19820.1	1.28512	0.0101058	0.0303372	emb2734 embryo defective 2734 At5g19820 T29J13.240 T29J13_240	UP	2		1					3	2	1	2		2	2		1	2	3	4	3	7	3	1	3
AT3G06650.1	1.16928	0.00960839	0.0303372	ACLB-1	UP	1	1	3		2		2	1	2	1	1	1	3	3	2	2	3	4	3	3	4	2	3	6
AT2G27730.1	1.18576	0.0103548	0.0307258	At2g27730	UP	2	2	1	1	1	1	3	1	1		1		2	5	2	4	2	3	4	2	3	1	3	5
AT1G69830.1	1.50046	0.0104206	0.0308485	AMY3	UP	1	1	1				1	1	1				3	2	2	2	1	2	3	3	3
AT5G10240.1	1.49983	0.0104271	0.0308485		UP	1	1					1	1	1			1	2	2	4	1	1	1	1	2	3	2		2
AT4G24820.1	1.50199	0.0105727	0.0312483	RPN7	UP	3		1						1			1	1			4	5	3	2	2	2			2
AT2G18740.1	1.44312	0.0106232	0.0313668	MSF3.12 MSF3_12 At2g18740	UP	2	1					1	1	1	1			2	1	1	1	2	1	4	3	2	2	3	1
AT3G60245.1	1.44159	0.0107896	0.0318103		UP	1	1			1		2	1	1				2	3	1	3	2	2	3	4	3
AT3G55410.1	1.39379	0.0107947	0.0318103		UP	1	1					2	3			1		5	3	2	1	1	1	3	4	3	1		1
AT4G30140.1	1.70695	0.0109362	0.0320954	At4g30140	UP					1		1		1					1	1		1	1	2	1	2	3	1	1
AT4G38690.1	1.70601	0.0109235	0.0320954		UP							1	1	1				2	2	3				1	2	3		1
AT5G24710.1	1.35018	0.0109359	0.0320954		UP	2	1	1				1	2	2						1	3	3	3	3	5	6		1	2
AT1G62290.1	1.70879	0.0109726	0.0321449	APA2	UP	2	1											1	2		2	2	3		1	1		2
AT1G74970.1	1.70534	0.01101	0.0321913	RPS9	UP							1				1	1	1	1	2	1	1	1			3	1	1	2
AT5G18420.2	1.7051	0.0110699	0.032335		UP	1	1						1									2	1	2	5	4
AT5G63570.1	1.20113	0.0114933	0.0334411		UP	2	1			4	1	1	2			2		3	4	2	2	2	4	4		4		2	7
AT2G36250.1	1.59021	0.0126761	0.0367754	FTSZ2-1	UP	2							2					2	2		1		2	2	2	2			3
AT1G12000.1	1.59146	0.0127232	0.0368764	PFP-BETA1	UP								2		1	1		1	1	1	1		1	3	3		2	1	2
AT1G27400.1	1.13195	0.0128149	0.0371062	RPL17A	UP	3	3	4		1		1	2	1				2	4	2	4	2	3	4	6	6		3	1
AT5G13450.1	1.24701	0.0130265	0.0376363	At5g13450	UP	1	1			1		2	3	1		1	1	4	2	2	1	2	3	4	3	2	1	2	4
AT1G09780.1	1.02028	0.0135845	0.0391076	PGM1	UP	3	1	4		1		1	4	2	1	2	1	4	6	2	1	2	1	6	6	7	4	3	3
AT4G17140.3	1.76599	0.0138	0.0396899		UP							1	1					1	1	1				3	1	1	1	1	1
AT2G29290.2	1.7646	0.0138283	0.0397332		UP								1	1				1	1	1				1	2	2	1		2
AT3G52560.4	1.7646	0.0138684	0.0398101		UP							1	1					2	2	1				1	1	2	1	1
AT4G25650.2	1.76599	0.0138825	0.0398124		UP							1	1					3	1	1			1	2	1	1		1
AT3G18000.1	1.76489	0.013922	0.0398875		UP	1	1												1	1		1	1	1	3	2			1
AT4G26010.1	1.76687	0.0140621	0.0402503	PER44	UP	1					1							3	5	1	1			1
AT1G04170.1	1.76657	0.014138	0.0403905	EIF2 GAMMA At1g04170 F20D22.6 F20D22_6	UP											1	1	1	2	1	1	1	1	3					1
AT1G19910.1	1.50285	0.0141254	0.0403905	VHA-c2	UP		1					2		2				3	3		1	1	1	1	2	2		2	2
AT1G10670.3	1.50145	0.0142374	0.0406356	ACLA-1	UP			2				2	1						1		1		2	3	2	3	2	2	2
AT5G15490.1	1.30093	0.0146771	0.0418109		UP	2		3		2		1	1					3	3	2		1	1	3	1	4	2	2	4
AT1G02690.2	1.33966	0.0148865	0.0423268		UP	1	1	1		1		1			1	1	1	2	1	1	2	1	1	1	1	1	4	5	4
AT1G21110.1	1.33793	0.0149646	0.0425084	IGMT3	UP	1	1					1	3	1	1			2	3		2	1	1	3	5	3		3	1
AT1G09270.1	1.38285	0.015047	0.042702	IMPA4	UP	1		1				1			1	2	1	1	1	1	2	1	1	2	1	1	3	5	3
AT1G70070.1	1.38231	0.0151105	0.0428417	ISE2	UP	1	3	1		1					1			2	1		2	2	2	2	2	2	3	3	1
AT1G10940.2	1.3795	0.015257	0.043216	SRK2A	UP	1	1						1		1	1	2	1	2	1	3		1	1	2	3	3	3	2
AT4G26970.1	1.17979	0.0163264	0.045941	ACO3	UP	2	1	2		2		1	1	1		2		2	1	1	1	1	2	6	2	3	2	2	8
AT1G01900.1	1.86613	0.0166579	0.0462652	SBTI1.1	UP									1				2	1		1	1	1					1	1
AT3G58180.1	1.8658	0.0166579	0.0462652		UP												1	1	1		1		1		1		1	1	1
AT2G35810.1	1.86543	0.0166579	0.0462652	At2g35810 F11F19.28 F11F19_28	UP	1												1	1			1	1	1	2	1
AT3G45640.1	1.86543	0.0166579	0.0462652		UP	1																		1		1	3	1	2
AT4G19880.2	1.86529	0.0166579	0.0462652		UP			1										1	1	1				1		1	1	1	1
AT4G28480.1	1.86529	0.0166579	0.0462652	F20O9.160 At4g28480 F20O9.160 F20O9_160	UP		1											1	1					1		1	2	1	1
AT5G42150.1	1.86529	0.0166579	0.0462652		UP			1											1						1	1	2	2	1
AT3G20000.1	1.86529	0.0166579	0.0462652	TOM40-1	UP									1						1	1			1	1	1	1	1	1
AT3G62680.1	1.86528	0.0166579	0.0462652	PRP3	UP							1									2	1	1	1	1	1		1
AT1G26770.2	1.86474	0.0166579	0.0462652	EXPA10	UP	1												1	1	1			1	1	1	2
AT3G22460.1	1.86465	0.0166579	0.0462652		UP		1												1	1				3	1	2
AT3G04260.1	1.86458	0.0166579	0.0462652	T6K12.12	UP							1								1	1			2	2	2
ATCG00750.1	1.09319	0.0165562	0.0462652	rps11	UP	1	2	3	1	1		1	1	1	1	2	1	2	3	1	4	2	1	5	3	4	4	3	4
AT1G30460.1	1.61262	0.0171417	0.0475206	CPSF30	UP	1	2											2	3	2	1				1	1	1	1	1
AT3G55620.1	1.61236	0.0171363	0.0475206	EIF6-2	UP							1	1	1				2	1	1	1	1	1	1	1	1	1	1	1
AT5G20840.1	1.60995	0.0173161	0.0479154	SAC4	UP		1					1		1					1	1		1		3	4	3
AT3G43220.1	1.60995	0.0173157	0.0479154		UP		1					1		1					1	1		1		4	3	3
AT3G50500.2	1.60998	0.0173656	0.048008	SRK2D	UP							1	1	1				1			1	2	1	1	2	3	1	1

## Sheet: GFP HS vs AGO1 HS
Legend
AGO1 (bait)
Stress granules components
Other AGO proteins
Selected P-bodies components
Enriched proteins (log2FC>1 and adjp<0,05)						9 REPLICATES = 2023_S47									REPLICATE #1 = 2022_S36			REPLICATE #2 = 2022_S49			REPLICATE #3 = 2023_S01
						GFP HS #1			GFP HS #2			GFP HS #3			GFP-AGO1 HS			GFP-AGO1 HS			GFP-AGO1 HS
Accession	log2FC	p.value	adjp	Gene name	Enriched/Depleted in AGO1 HS vs GFP HS	R1	R2	R3	R1	R2	R3	R1	R2	R3	R1	R2	R3	R1	R2	R3	R1	R2	R3
AT1G48410.2	11.7136	5.80629e-86	1.52764e-82	AGO1	UP										443	453	436	450	480	474	577	668	572
AT3G58510.1	7.69234	2.66802e-49	3.50977e-46	RH11	UP							1			75	74	75	74	87	86	47	75	60
AT5G26742.2	5.98658	7.80004e-48	6.84064e-45	RH3	UP	1	3	2			1				122	105	89	102	110	108	74	87	68
AT2G42520.1	7.45795	3.77046e-46	2.48002e-43	RH37	UP							1			59	63	64	69	75	69	49	60	45
AT5G09590.1	7.28022	7.80171e-44	4.10526e-41	HSP70-10	UP			1							61	61	67	37	44	38	48	57	58
AT5G43810.1	8.09013	6.49067e-41	2.84616e-38	AGO10	UP										28	26	34	44	42	49	48	55	52
AT3G58570.1	6.94124	3.99787e-39	1.50263e-36	RH52	UP							1			47	49	51	43	48	49	29	38	32
AT4G37910.1	7.92178	1.21087e-38	3.98225e-36	HSP70-9	UP										56	49	46	28	31	26	29	33	33
AT3G62530.1	7.89286	3.43262e-38	1.00347e-35	APOK3	UP										57	47	61	26	29	29	25	24	24
AT1G27090.1	7.70838	8.00496e-36	2.1061e-33	At1g27090 T7N9.15 T7N9_15	UP										35	30	34	36	33	36	29	30	29
AT5G42080.1	4.49204	1.11314e-34	2.66244e-32	DRP1A	UP	5	1	2	1	1	1	1	1	1	75	74	57	67	64	63	50	71	58
AT1G80070.1	7.58872	2.70227e-34	5.92473e-32	PRP8A	UP										18	16	9	38	43	41	36	41	33
AT1G49760.1	7.5604	5.80199e-34	1.17423e-31	PAB8	UP										32	34	25	28	28	26	28	32	29
AT1G06220.2	7.49043	4.54971e-33	8.5502e-31	CLO	UP										15	19	12	48	51	45	20	31	24
AT2G23350.1	7.48163	5.62591e-33	9.86785e-31	PAB4	UP										37	33	30	31	30	25	26	19	18
AT3G22330.1	7.45573	1.11503e-32	1.83353e-30	RH53	UP										31	31	34	21	24	22	23	31	23
AT4G34110.1	7.41333	3.75965e-32	5.81861e-30	PAB2	UP										27	21	29	29	31	27	22	33	18
AT1G48920.1	3.86027	1.81305e-31	2.65007e-29	NUCL1	UP	4	3	4		2	2	3	5	5	93	93	94	66	64	57	72	89	76
AT3G49430.1	5.80805	4.41345e-31	6.11147e-29	SR34A	UP	1						1			39	39	20	22	20	23	27	40	40
AT5G25230.1	7.30999	6.7215e-31	8.84214e-29		UP										15	18	10	39	42	38	19	28	23
AT3G60240.4	7.29213	1.09367e-30	1.37021e-28	eIF4G	UP										29	27	23	23	30	25	19	29	14
AT2G25450.1	7.2769	1.67508e-30	2.00325e-28	GSL-OH	UP										25	22	21	20	25	21	25	32	23
AT5G47210.1	6.27019	2.13077e-30	2.33586e-28	RGGC At5g47210 MQL5.6	UP				1						37	35	32	25	27	24	21	19	21
AT1G14830.1	5.75623	2.11418e-30	2.33586e-28	DRP1C	UP		1							1	30	29	24	38	46	41	20	26	18
AT4G38780.1	7.21548	9.10283e-30	9.57981e-28		UP										16	11	8	29	32	29	28	33	25
AT1G10290.1	4.13376	3.12721e-29	3.16449e-27	DRP2A	UP	4	2	2	1	1	1	1	1		56	49	32	53	48	43	45	49	48
AT1G26110.1	7.149	5.77088e-29	5.6234e-27	DCP5	UP										25	27	20	16	17	15	25	27	22
AT1G64330.1	3.54924	1.6452e-28	1.5459e-26	At1g64330 F15H21.4 F15H21_4	UP	2	4	5		1		12	5	6	68	55	40	69	82	76	98	116	115
AT5G60980.2	7.08351	3.74522e-28	3.39781e-26	G3BP1	UP										21	26	21	15	20	20	23	23	18
AT5G02530.1	7.02852	1.72425e-27	1.51217e-25	ALY2	UP										23	22	23	21	23	21	16	17	17
AT5G43960.1	6.97189	9.33275e-27	7.85196e-25	MRH10.6 MRH10_6 At5g43960	UP										15	21	24	17	19	15	26	22	12
AT4G39260.1	3.64293	9.55009e-27	7.85196e-25	RBG8	UP	1	3	3	3	1	3	4	1	2	46	46	59	47	45	43	57	65	50
AT1G59610.1	3.70788	2.14313e-26	1.70866e-24	DRP2B	UP	5	2	3	1	2	1	1	2	1	49	41	37	55	56	49	41	54	49
AT5G62390.1	4.84532	2.24531e-26	1.73747e-24	BAG7	UP	1		1				1		1	31	25	22	23	28	22	26	34	27
AT5G07350.2	3.76321	1.12189e-25	8.43343e-24	TSN1	UP	1	1	4	1	1	1	4	1	1	43	38	28	54	52	51	32	46	37
AT1G08520.1	6.86408	1.63319e-25	1.19359e-23	CHLD	UP										19	18	22	18	19	18	14	21	13
AT1G13020.1	6.83797	2.97668e-25	2.11666e-23	EIF4B2	UP										23	28	16	22	22	23	8	12	10
AT1G76010.1	4.72662	5.79815e-25	4.01445e-23	ALBA5	UP		1	1		1		1			17	19	19	18	28	27	29	37	25
AT3G20820.1	5.81471	6.66482e-25	4.49619e-23	At3g20820	UP	1									18	12	15	20	18	19	24	23	27
AT3G15000.1	6.75446	2.86971e-24	1.88755e-22	MORF8	UP										15	14	20	15	15	12	15	21	22
AT2G27880.1	6.72702	5.29255e-24	3.39626e-22	AGO5	UP										11	8	11	20	23	23	16	19	20
AT1G24300.1	6.71391	7.60714e-24	4.76533e-22	F3I6.24	UP										17	20	17	16	14	18	11	19	15
AT4G25200.1	5.71022	1.172e-23	7.17099e-22	HSP23.6	UP			1							19	24	22	13	14	11	16	22	20
AT3G19760.1	6.70283	1.20287e-23	7.19261e-22	RH2	UP										11	11	5	11	14	14	24	28	26
AT2G33340.1	6.6543	3.22688e-23	1.88665e-21	PRP19B	UP										15	16	8	16	20	15	15	21	16
AT1G27430.1	6.64581	4.08739e-23	2.33781e-21		UP										18	19	18	15	12	13	10	20	14
AT1G20960.1	6.62618	5.84074e-23	3.26957e-21	BRR2A	UP										11	10	4	25	23	28	12	18	13
AT2G27100.1	6.61008	8.85326e-23	4.75366e-21	SE	UP										11	10	11	26	24	23	10	17	9
AT3G60190.1	4.20549	8.82386e-23	4.75366e-21	DRP1E	UP	1	1	1		1	1			1	22	16	11	37	35	35	21	29	20
AT3G23450.1	6.65711	9.55154e-23	5.02602e-21	At3g23450	UP										9	16	16	8	8	7	21	28	23
AT2G21660.1	3.18212	1.77851e-22	9.17503e-21	RBG7	UP	2	3	5	5	3	2	3	2	2	43	46	63	45	45	40	41	58	46
AT1G29250.1	6.57119	2.2695e-22	1.14828e-20	At1g29250 F28N24.7 F28N24_7	UP										12	13	17	18	20	19	11	11	14
AT1G78900.1	3.27298	2.33741e-22	1.16032e-20	VHA-A	UP		2	6	5		3	3		3	35	31	32	45	50	50	39	48	56
AT1G09340.1	3.56073	6.0659e-22	2.95544e-20	CSP41B	UP		1	3	2	1	1	2	1	2	40	34	41	36	34	38	15	20	29
AT3G50370.1	6.52369	6.84019e-22	3.2721e-20	F11C1_210	UP										24	22	17	14	11	16	7	12	6
AT4G17520.1	5.52794	1.19225e-21	5.60146e-20	RGGB At4g17520 dl4795w FCAALL.142	UP				1						18	22	19	15	19	15	14	11	12
AT5G52470.1	6.49221	1.28969e-21	5.95294e-20	MED36B	UP										14	16	15	24	23	22	5	4	8
AT2G18960.1	3.70902	1.45533e-21	6.60169e-20	AHA1	UP	1		3	3			3			24	23	15	40	41	43	15	24	33
AT4G25630.1	6.48307	1.58178e-21	7.05368e-20	MED36A	UP										15	18	14	24	21	21	5	4	8
AT3G13300.1	6.45966	2.91716e-21	1.27918e-19	VCS	UP										13	12	15	11	13	11	11	20	16
AT1G43170.1	3.43706	4.61782e-21	1.99172e-19	ARP1	UP			5	2		1	3	1	2	31	29	25	29	30	38	28	36	33
AT5G04280.1	6.44797	5.21777e-21	2.21419e-19	RZ1C	UP										18	30	20	9	9	8	10	10	6
AT4G18480.1	4.62084	6.36582e-21	2.65849e-19	CHLI1	UP			1				1		1	23	26	20	17	21	18	10	16	13
AT1G16610.3	6.39332	1.22662e-20	5.04254e-19	SR45	UP										13	9	14	11	16	11	12	17	14
AT2G25890.1	3.19362	1.43441e-20	5.80604e-19	At2g25890	UP	4	2	2	1	2	2	2	3	2	65	61	69	31	32	27	12	15	13
AT3G26420.1	6.38112	1.55707e-20	6.12021e-19	RZ1A	UP										12	15	18	14	12	17	9	11	9
AT4G30190.2	3.5526	1.55855e-20	6.12021e-19	AHA2	UP	1		4	3			3			21	21	14	41	40	43	19	24	29
AT5G42950.1	6.37611	1.65974e-20	6.42174e-19	EXA1	UP										19	12	12	19	21	14	5	10	7
AT2G38770.1	6.36517	2.23252e-20	8.5127e-19	EMB2765 EMBRYO DEFECTIVE 2765 At2g38770 T6A23.3 T6A23_3	UP										11	6	9	13	13	13	17	17	16
AT5G40490.1	6.38303	4.30003e-20	1.6162e-18	MNF13.1 MNF13_1 At5g40490	UP										22	20	22	9	9	7	8	14	3
AT2G45640.1	6.31054	6.61614e-20	2.4517e-18	At2g45640	UP										13	14	6	16	18	13	10	14	9
AT5G37720.1	6.29947	8.45807e-20	3.09072e-18	ALY4	UP										12	14	7	13	14	12	11	16	12
AT5G02870.1	3.48588	8.7309e-20	3.14671e-18	RPL4D	UP		1	4	5			1			35	33	18	30	28	38	13	16	27
AT3G48930.1	5.33656	9.61794e-20	3.41957e-18	RPS11A	UP			1							14	16	16	18	18	21	7	8	12
AT5G35970.1	6.2638	1.72779e-19	6.06108e-18		UP										8	7	6	14	17	15	12	17	13
AT1G66260.1	6.26333	1.81175e-19	6.27199e-18	ALY3	UP										15	9	11	7	12	12	12	14	15
AT3G12580.1	2.62733	1.99416e-19	6.81381e-18	HSP70-4	UP	4	7	14	13	5	10	11	4	7	79	90	76	63	63	63	105	123	116
AT4G00660.2	6.24677	2.41426e-19	8.14348e-18	RH8	UP										13	12	9	15	16	14	8	12	9
AT1G10270.1	6.2469	2.7091e-19	9.02234e-18	GRP23	UP										14	14	17	6	8	6	10	15	14
AT2G47110.1	2.59801	2.86353e-19	9.41743e-18	RPS27AB	UP	16	6	12	15	8	5	10	6	10	94	84	93	82	96	95	116	135	112
AT3G09630.1	3.27469	3.53878e-19	1.14945e-17	RPL4A	UP		1	5	7		1				33	38	24	32	30	41	13	17	29
AT3G22310.1	6.22509	4.08981e-19	1.29642e-17	RH9	UP	5	13	8	5	5	8	4	5	8		1		2	1	1
AT2G36170.1-AT3G52590.1	2.57915	4.79591e-19	1.50215e-17		UP										12	17	21	9	7	9	9	9	10
AT1G20260.1	3.55355	5.98731e-19	1.85325e-17	VHA-B3	UP	16	6	12	15	8	5	10	6	10	93	82	92	79	93	91	116	135	112
AT3G13460.1	6.19037	7.4162e-19	2.26599e-17	ECT2	UP			2	1	1		2	3		20	19	18	28	27	33	18	21	21
AT3G05060.1	4.75239	7.49302e-19	2.26599e-17	NOP5-2	UP										10	14	13	14	11	13	7	11	10
AT4G22010.1	6.18356	7.8497e-19	2.34688e-17	sks4 SKU5 similar 4 At4g22010 F1N20.110 F1N20_110	UP			1				1			15	12	12	17	18	15	11	17	16
AT4G24680.1	6.18422	8.36136e-19	2.47177e-17	MOS1	UP										10	8	6	19	23	19	4	10	7
AT5G55240.1	3.60383	1.49311e-18	4.36486e-17	PXG2	UP										15	12	10	16	13	11	8	9	9
AT1G75660.1	6.14441	1.7485e-18	5.05528e-17	XRN3	UP	2	2	2		1				1	33	34	22	23	26	23	6	16	7
AT3G15010.1	6.14073	1.88317e-18	5.38546e-17	UBA2C	UP										10	12	10	16	20	11	5	11	6
AT2G47610.1	6.12457	2.60888e-18	7.3806e-17	RPL7AA	UP										13	14	8	12	13	12	7	11	10
AT4G38510.5	3.48881	3.01035e-18	8.42577e-17	VHA-B2	UP										10	8	6	11	9	12	13	13	16
AT5G20490.1	6.09229	4.80971e-18	1.33204e-16		UP			2	1	1		2	3		19	18	18	28	26	31	16	21	19
AT5G61780.1	3.32843	5.10236e-18	1.39836e-16	TSN2	UP										9	5	9	13	15	11	13	11	10
AT1G79090.1	6.0814	5.72337e-18	1.55239e-16	PAT1	UP	1	1	3	1	1	1	1	1	1	23	23	18	26	31	24	21	26	16
AT4G25550.1	6.07762	6.07457e-18	1.63084e-16	CFIS2	UP										10	13	9	12	17	11	9	8	7
AT4G15900.1	6.06244	8.43028e-18	2.24041e-16	PRL1	UP										10	10	6	13	16	12	10	10	9
AT2G17360.1	3.18841	1.06367e-17	2.7985e-16	RPS4A	UP										7	7	8	10	9	10	15	14	13
AT3G53460.4	6.04245	1.14515e-17	2.98306e-16		UP	2	1	4	1		1	3	1		23	23	19	30	32	36	19	19	24
AT5G57870.1	6.02836	1.38976e-17	3.58475e-16	eIF(ISO)4G1	UP										13	10	10	9	11	13	6	11	10
AT1G33680.1	6.02926	1.46701e-17	3.74727e-16	ATKH3	UP										9	11	8	19	20	17	3	4	4
AT3G01540.2	5.09292	1.72253e-17	4.35766e-16	RH14	UP										8	10	11	11	13	11	7	12	9
AT3G07770.1	5.07721	2.30094e-17	5.7655e-16		UP							1			11	12	8	9	14	14	10	16	14
AT5G02500.1	2.42808	2.39535e-17	5.94545e-16	MED37E	UP			1							16	13	15	14	17	15	4	7	7
AT5G41790.1	2.39487	8.07046e-17	1.98443e-15		UP	4	8	19	15	6	13	12	5	8	84	97	76	72	67	73	106	119	124
AT3G25150.2	5.91404	1.31923e-16	3.21379e-15	At3g25150	UP	14	17	28	4	5	1	51	25	9	130	122	118	113	120	125	180	251	191
AT3G57150.1	3.95667	1.68729e-16	4.07272e-15	CBF5	UP										17	17	14	7	8	6	3	8	4
AT2G16600.1	3.63097	2.07425e-16	4.91654e-15	CYP19-1	UP				1	1	1		1		10	10	5	25	25	26	13	11	11
AT4G27440.1	4.94935	2.65796e-16	6.24383e-15	PORB	UP	9	23	14	7	6	7	12	10	7	3	1	3	5	5	4	1
AT1G33790.2	5.86015	3.12548e-16	7.27711e-15	JAL4	UP	1		1	1			2		1	15	16	11	16	18	13	22	18	17
AT4G39080.1	4.9428	3.18069e-16	7.3407e-15	VHA-a3	UP			1							17	17	11	14	15	12	3	6	4
AT4G16830.1	5.85991	3.30974e-16	7.57211e-15	RGGA At4g16830 dl4440w FCAALL.13	UP										11	10	5	10	11	9	6	13	7
AT3G06480.1	4.93517	3.47034e-16	7.87109e-15	RH40	UP			1							12	8	8	8	9	9	12	16	14
AT1G02080.1	5.83418	4.94816e-16	1.10638e-14	NOT1	UP										12	11	11	7	9	6	8	7	10
AT3G25520.1	4.91332	4.96209e-16	1.10638e-14		UP							1			7	11	6	12	16	15	9	12	10
AT3G09440.1	2.31335	7.26842e-16	1.60699e-14	HSP70-3	UP										6	4	3	12	10	13	11	10	12
AT5G28740.1	5.80915	7.58389e-16	1.66277e-14	T32B20.g At5g28740 T32B20.1 T32B20_1	UP				1						10	13	6	16	18	16	3	9	7
AT1G45201.1	3.71493	7.81139e-16	1.69849e-14	TLL1 ATTLL1 triacylglycerol lipase-like 1 At1g45196 At1g45201	UP	4	8	18	14	5	10	10	4	7	68	81	64	52	57	58	89	100	101
AT1G04510.1	5.79926	8.83555e-16	1.90544e-14	PRP19A	UP										9	6	9	14	11	14	2	10	5
AT5G39740.1	4.878	9.30611e-16	1.9906e-14	RPL5B	UP		1	1		1	1	1			16	15	19	14	16	17	11	13	12
AT5G58470.1	5.77949	1.32277e-15	2.80663e-14	TAF15B	UP										6	12	6	16	11	14	3	7	5
AT3G26400.1	5.76835	1.6938e-15	3.5651e-14	EIF4B1	UP				1						10	13	6	17	20	15	2	7	6
AT3G24830.1	4.83819	2.06304e-15	4.30783e-14	RPL13AB	UP										10	12	9	10	10	11	4	4	8
AT5G19510.1	3.07227	2.30096e-15	4.76679e-14	EF1B	UP										11	11	11	14	12	14	2	2	1
AT1G05010.1	4.83	2.35416e-15	4.8389e-14	ACO4	UP			1							8	8	7	10	10	12	13	13	9
AT5G02490.1	2.26465	2.72937e-15	5.56664e-14	MED37D	UP	1	1	3				5	1		25	28	14	21	22	27	10	17	13
AT1G56110.1	3.50861	3.25206e-15	6.58166e-14	NOP56 NOP56-LIKE PROTEIN At1g56110 T6H22.10 T6H22_10	UP							1			9	12	7	10	9	12	11	9	11
AT5G45930.1	4.80852	3.47194e-15	6.97304e-14	CHLI2	UP	4	8	15	15	6	12	8	4	7	69	75	64	44	46	45	88	98	105
AT1G01300.1	5.6898	6.67681e-15	1.33081e-13	APF2	UP		1		1	2	2				15	9	7	14	16	20	18	20	17
AT3G01390.1	5.67786	7.96174e-15	1.57499e-13	VHA-G1	UP									1	15	15	13	7	8	10	5	9	6
AT1G61730.1	3.99859	8.14841e-15	1.59989e-13	At1g61730 T13M11.9	UP										11	10	6	9	10	9	3	10	5
AT3G61240.1	5.67847	8.36517e-15	1.63028e-13	RH12	UP										9	13	6	12	8	11	3	4	7
AT5G28540.1	2.53587	1.02912e-14	1.99089e-13	MED37A	UP							1	2		11	9	6	14	13	10	18	13	12
AT5G15200.1	2.8994	1.11264e-14	2.13676e-13	RPS9B	UP										11	9	5	8	7	8	6	10	8
AT5G42020.1	2.52706	1.27837e-14	2.43724e-13	MED37F	UP	1	1	5	6	2	3	4	1	3	25	31	26	26	27	30	29	36	38
AT2G38750.1	5.63581	1.7645e-14	3.33986e-13	ANN4	UP		2	3	2		1	4	1		24	21	17	18	22	20	19	21	17
AT4G01290.1	5.59328	3.6956e-14	6.94509e-13	At4g01290 F2N1.34 F2N1_34	UP	1	1	5	6	2	3	4	1	3	25	31	26	25	27	29	29	36	38
AT5G10160.1	4.65238	5.19629e-14	9.69605e-13	At5g10160 T31P16.150 T31P16_150	UP										7	9	7	9	13	5	8	5	7
AT3G16470.1	4.18727	5.90741e-14	1.09453e-12	JAL35	UP										12	17	9	7	8	7	3	2	3
AT3G14310.1	5.56107	6.01328e-14	1.10636e-12	PME3	UP							1			11	6	4	14	14	14	6	8	4
AT3G10690.1	5.54574	8.57181e-14	1.56614e-12	GYRA	UP							2			15	17	16	7	8	9	2	7	8
AT4G39520.1	5.52802	1.08751e-13	1.97327e-12	DRG3	UP										4	7	6	7	11	12	4	8	8
AT5G23060.1	2.71275	1.09881e-13	1.98011e-12	CAS	UP										10	10	9	4	8	5	7	7	5
AT1G52730.2	5.52464	1.13793e-13	2.03667e-12	At1g52730 F6D8.2 F6D8_2	UP										7	5	4	7	10	7	5	11	9
AT2G31060.3	5.52125	1.18976e-13	2.11504e-12		UP		1	6	2	1	1	1	1	2	16	20	13	22	17	19	21	26	26
AT1G72370.1	2.60702	1.27886e-13	2.25818e-12	RPSaA	UP										5	5	5	9	7	10	5	10	9
AT5G03280.1	5.51639	1.37863e-13	2.41813e-12	EIN2	UP										9	13	7	5	9	10	2	4	6
AT1G09770.1	5.48895	1.97467e-13	3.43074e-12	CDC5	UP		1	2	4	2	2	3	1	3	20	22	17	27	26	24	19	23	24
AT5G63120.2	4.58203	1.98203e-13	3.43074e-12	RH30	UP										8	5	8	7	11	5	8	7	5
AT4G19410.1	5.4825	2.16938e-13	3.73048e-12	PAE7	UP										7	7	1	10	10	10	5	6	8
AT5G17820.1	5.46385	3.22405e-13	5.50811e-12	PER57	UP							1			11	13	10	6	7	6	5	10	7
AT5G08610.1	5.46239	3.29937e-13	5.60041e-12	RH26	UP										4	6	8	12	13	14	2	3	2
AT5G23740.1	5.45308	3.73017e-13	6.29107e-12		UP										10	8	6	6	6	9	5	7	5
AT1G62380.1	5.4418	4.36207e-13	7.30995e-12	ACO2	UP										4	7	9	8	8	10	6	6	4
ATCG01130.1-ATCG01000.1	5.43793	4.60938e-13	7.67549e-12	TIC214	UP										5	9	6	8	7	9	3	5	10
AT3G42050.1	5.428	5.65449e-13	9.2981e-12	VHA-H	UP										3	2	2	8	11	14	7	5	10
AT5G47010.1	5.42483	5.90628e-13	9.603e-12	UPF1	UP										5	1	4	16	13	8	3	5	7
AT2G20580.1	5.4246	5.91291e-13	9.603e-12	RPN1A	UP	3	2	4	4	4	5		3	1
AT3G02090.2	3.22263	1.14574e-12	1.84935e-11	At3g02090	UP										3	3	3	9	10	10	5	10	8
AT5G28840.1	3.21619	1.19737e-12	1.9209e-11	At5g28840	UP										3	5	5	13	9	9	3	8	6
AT4G39680.1	5.37307	1.46373e-12	2.33398e-11	At4g39680 T19P19.70 T19P19_70	UP										9	10	3	9	9	9	2	6	4
AT2G05830.1	5.36937	1.54153e-12	2.44323e-11	At2g05830	UP		1	1	2		1		1		14	16	11	9	13	14	15	6	13
AT2G34040.1	5.34252	2.18531e-12	3.44285e-11	At2g34040 T14G11.16 T14G11_16	UP			1		1		2	1	1	15	17	6	21	14	17	6	8	10
AT3G49720.1	5.34683	2.23659e-12	3.50266e-11	At3g49720	UP										9	11	5	5	6	4	5	6	7
AT5G64260.1	5.34296	2.35909e-12	3.67264e-11	EXL2	UP										6	4	3	8	8	7	8	10	4
AT4G11150.1	3.30732	2.54072e-12	3.93214e-11	VHA-E1	UP										4	6	2	11	13	10	3	3	6
AT1G61580.1	3.1669	3.10854e-12	4.78278e-11		UP										5	5	5	5	6	7	6	9	9
AT5G19370.1	5.32462	3.23027e-12	4.94118e-11	At5g19370	UP										5	5	5	8	8	5	8	4	9
AT3G08740.1	5.32339	3.27647e-12	4.98288e-11	At3g08740	UP		1	2	1					1	14	14	7	13	14	14	7	10	9
AT1G12840.1	5.32083	3.38826e-12	5.12328e-11	VHA-C	UP			3	1			1		1	9	14	5	9	15	17	14	10	15
AT3G55220.1-AT3G55200.1	5.31252	3.75641e-12	5.64749e-11		UP										10	10	7	4	7	5	5	5	3
AT1G32790.2	5.30972	3.89886e-12	5.82835e-11	CID11	UP										9	9	9	5	4	6	4	3	7
AT4G16143.1	5.29082	5.35804e-12	7.94159e-11		UP										7	6	3	6	6	5	8	6	9
AT2G27720.2	5.29055	5.37287e-12	7.94159e-11	RPP2A	UP										3	3	1	8	9	7	7	10	8
AT1G22360.1	5.2718	6.98604e-12	1.02683e-10	UGT85A2	UP										7	5	4	9	9	8	6	4	4
AT1G20220.1	5.26763	7.41441e-12	1.08374e-10	ALBA4	UP										2	3	3	6	7	8	8	8	10
AT5G51440.1	5.27175	7.5596e-12	1.09886e-10	HSP23.5	UP										8	5	2	7	6	4	5	7	11
AT2G27710.1	5.26522	8.31315e-12	1.20175e-10	RPP2B	UP										6	10	3	10	11	10	2	2	1
AT5G59950.5	5.25959	9.01102e-12	1.29552e-10	ALY1	UP										3	2	2	13	12	12	4	4	3
AT3G09500.1	4.3345	1.19655e-11	1.71093e-10	RPL35A	UP										10	12	5	6	4	3	5	4	5
AT2G37270.1	2.13522	1.26318e-11	1.79645e-10	RPS5A	UP										8	5	2	5	6	5	5	7	11
AT5G39850.1	3.1921	1.94049e-11	2.74485e-10		UP										6	7	4	6	8	9	4	6	4
AT3G11130.1	2.51264	1.97354e-11	2.77668e-10	CHC1	UP				1						8	6	3	6	9	10	6	9	7
AT5G12110.1	4.30382	2.03827e-11	2.8492e-10	At5g12110	UP		2	9	5	2	6	4	2	3	27	32	24	27	28	28	26	32	33
AT3G08530.1	2.55589	2.04675e-11	2.8492e-10	CHC2	UP		1	1	1		1	1			11	7	7	12	14	15	9	10	9
ATCG00500.1	5.20526	2.25822e-11	3.12703e-10	accD	UP		1	5	1		1	4		2	15	16	8	23	21	21	7	18	23
AT4G00100.1	3.18283	2.28464e-11	3.14706e-10	RPS13B	UP				1						10	9	7	5	6	6	5	8	6
AT3G07110.2	5.20179	2.36593e-11	3.24206e-10	RPL13AA	UP		1	5	1		1	3		2	14	14	7	23	19	20	7	18	24
AT2G34160.1	5.19568	2.57142e-11	3.5054e-10	At2g34160	UP										4	3	4	7	8	9	4	7	6
AT1G72610.1	4.28699	2.7105e-11	3.67594e-10	GLP1	UP			1	1		1	1		1	11	8	7	10	15	11	8	11	12
AT5G64100.1	3.8264	2.82292e-11	3.80877e-10	PER69	UP										4	8	2	8	8	9	4	6	3
AT5G62670.1	3.31692	3.04237e-11	4.08392e-10	AHA11	UP										6	6	3	9	10	9	2	3	4
AT4G38600.1	5.18713	3.12299e-11	4.17086e-10	UPL3	UP						1				12	10	7	5	3	3	6	6	9
AT4G15802.1	2.84607	3.37146e-11	4.47996e-10	HSBP	UP			2							5	10	5	6	7	7	11	11	7
AT1G78570.1	4.26331	3.46104e-11	4.57587e-10	RHM1	UP			2	1			1			6	7	5	14	13	11	8	9	12
AT1G04480.1-AT2G33370.1-AT3G04400.1	3.79952	4.06823e-11	5.35176e-10	RPL23A	UP										6	4	5	6	5	8	6	7	4
AT4G18070.1	5.16771	4.45817e-11	5.83554e-10	At4g18070 F15J5.40 F15J5_40	UP		3	1	1			1	1	1	11	10	6	9	7	9	15	22	20
AT1G53750.1	4.25187	4.60648e-11	5.99983e-10	RPT1A	UP		1								8	4	5	13	14	12	1	2	3
AT2G30620.1	5.16144	4.84877e-11	6.22435e-10	At2g30620	UP			2							5	5	4	9	12	11	8	7	8
AT1G12920.1	5.16034	4.84482e-11	6.22435e-10	ERF1-2	UP										8	7	2	2	5	3	5	12	6
AT2G38530.1	5.16022	4.84983e-11	6.22435e-10	LTP2	UP			1							11	10	7	6	7	6	5	4	4
AT1G80660.1	3.13514	5.01643e-11	6.40691e-10	AHA9	UP										10	11	7	3	9	2	3	2	3
AT5G28060.1	4.23725	5.58408e-11	7.09745e-10	RPS24B	UP										4	4	5	7	5	6	5	9	5
AT1G07360.1	5.14902	5.62675e-11	7.1173e-10	At1g07360	UP										5	3	4	5	5	6	7	6	9
AT1G30230.2	2.6139	5.69595e-11	7.17035e-10	At1g30230	UP	1		2	1			1			7	6	8	12	12	13	9	10	13
AT1G04410.1	2.73443	5.98324e-11	7.49615e-10	MDH1	UP									1	9	9	5	11	7	9	4	4	2
AT5G21160.3	5.1365	7.18779e-11	8.96259e-10	LARP1a	UP										6	5	6	10	8	6	1	5	3
AT5G59910.1	2.99272	7.30266e-11	9.06288e-10		UP			6				3		2	18	14	19	12	16	14	11	12	9
AT3G19820.1	5.13179	7.48318e-11	9.24331e-10	DIM	UP			4			1	3	1		13	15	10	13	13	15	10	10	16
AT3G10650.1	5.14673	7.71515e-11	9.48531e-10	NUP1	UP										6	5	3	2	5	6	7	9	6
AT2G26250.1	5.12469	8.38441e-11	1.02602e-09	FDH	UP	1	1	2	1	1					10	4	9	9	12	11	11	18	10
AT4G21150.1	5.12167	8.73716e-11	1.06424e-09	RPN2	UP										5	9	2	10	11	11		1	1
AT4G26780.1	2.58547	9.73783e-11	1.18066e-09	Mge2 AR192 At4g26780 F10M23.120	UP										11	10	10	3	2	2	4	5	2
AT5G55670.1	5.10814	1.12274e-10	1.35501e-09	MDF20.11 MDF20_11 At5g55670	UP										5	5	5	7	5	9	5	4	4
AT2G02160.1	5.09643	1.30496e-10	1.56774e-09	At2g02160	UP										3	3	2	5	7	10	6	6	7
AT2G01530.1	3.42724	1.49557e-10	1.78857e-09	MLP329	UP		1	1			1	2	3	3	7	7	6	16	13	14	20	17	24
AT1G58380.1	2.23931	1.81645e-10	2.16248e-09	RPS2A	UP										2	4	3	5	4	5	9	9	7
AT3G46740.1	5.07543	1.84447e-10	2.18594e-09	TOC75-3	UP										9	9	6	6	6	6	2	2	2
AT3G15590.1	5.07187	1.93494e-10	2.28288e-09	At3g15590	UP			2				1			7	11	9	9	6	12	3	8	7
AT3G60770.1	3.02802	2.76101e-10	3.24212e-09	RPS13A	UP		1	5	3	1	3	1	2	3	13	18	14	22	19	16	17	18	27
AT4G34670.1	2.58367	2.77262e-10	3.24212e-09	RPS3AB	UP										4	4	4	3	7	3	5	8	9
AT3G28715.1	5.03713	3.20414e-10	3.73013e-09	VHA-d2	UP										8	8	8	4	7	6	4	1	1
AT3G15610.1	5.03469	3.31079e-10	3.83731e-09		UP			1	1		1	1		1	12	9	6	11	15	10	6	7	8
AT2G39800.1	5.02302	3.81137e-10	4.39812e-09	P5CSA	UP			4	2	1	2	1			6	13	9	15	16	18	8	16	14
AT3G16450.1	1.98857	3.88121e-10	4.45916e-09	JAL33	UP										5	5	1	8	6	5	5	8	3
AT2G26280.1	5.01054	4.77736e-10	5.46488e-09		UP										4	3	3	6	6	7	3	7	7
ATMG00510.1	5.00985	4.8189e-10	5.48854e-09	NAD7	UP										5	4	3	7	9	11	2	2	3
AT2G21410.1	5.00607	5.05086e-10	5.72794e-09	VHA-a2	UP	2	4	5	2	2	6	6	2	3	44	36	36	20	29	28	12	11	11
AT2G40590.1	5.00433	5.15436e-10	5.82023e-09	RPS26A	UP										5	4	4	4	6	6	6	5	5
AT2G06850.1	4.99885	5.49997e-10	6.18394e-09	XTH4	UP										3	4	4	7	5	5	5	7	5
AT3G50670.1	4.9968	5.63017e-10	6.3034e-09	RNU1	UP										7	5	2	4	5	6	3	6	7
AT5G41770.1	4.99381	5.84051e-10	6.51118e-09		UP										4	4	3	5	6	7	4	5	7
AT2G41840.1	2.02735	6.04715e-10	6.7131e-09	RPS2C	UP										5	4	1	6	8	8	3	6	4
AT4G27500.1	3.33355	6.49162e-10	7.17624e-09	PPI1	UP										5	3	2	8	8	8	3	4	4
AT2G29500.1	4.98915	6.72381e-10	7.40181e-09	HSP17.6B	UP										7	2	2	8	8	10	1	5	2
AT4G24280.1	2.02129	6.84994e-10	7.50925e-09	HSP70-6	UP	1	1	7	4	1	2	3	5	3	19	20	20	28	26	27	14	21	26
AT5G07030.1	4.9849	7.02186e-10	7.66577e-09		UP		1				1		1		10	13	8	11	9	11	2	3	1
AT1G14710.1	4.97899	7.50798e-10	8.1626e-09	At1g14710	UP										5	2	3	3	3	3	8	9	8
AT3G56340.1	4.97797	7.59677e-10	8.22515e-09	RPS26C	UP		1	7	4	3	4	4	1	3	21	23	17	18	23	20	18	22	35
AT5G59420.1	4.9762	7.75321e-10	8.36012e-09	ORP3C	UP										3	3	2	4	4	3	8	8	9
AT2G34480.1	3.60576	7.82666e-10	8.40487e-09	RPL18AB	UP										3	4	9	6	4	6	3	3	6
AT3G28710.1	4.97458	7.89495e-10	8.44374e-09		UP										5	3	4	5	4	6	5	5	7
AT3G20650.1	4.97339	8.00041e-10	8.52189e-09	MCES1	UP										4	6	3	4	7	4	4	5	7
AT3G06810.1	4.97314	8.035e-10	8.52423e-09	IBR3	UP			1	1						5	3	5	10	10	14	2	1	11
AT2G18110.1	2.74795	8.24273e-10	8.70949e-09	At2g18110	UP										5	5	2	9	4	5	4	7	3
AT1G57660.1-AT1G57860.1	4.9682	8.53354e-10	8.98069e-09		UP										4	2	4	7	7	6	5	4	5
AT4G02930.1	3.31256	8.92427e-10	9.35449e-09	TUFA	UP										5	5	4	5	6	8	4	4	3
AT1G80410.2	4.95935	9.42844e-10	9.84374e-09	NAA15 EMB2753 MUSE6 OMA At1g80410 T21F11.26	UP			4				2		1	13	10	17	9	11	5	8	10	7
AT1G33120.1-AT1G33140.1	2.15256	9.56572e-10	9.94759e-09	RPL9B	UP										1	1	3	6	7	8	2	7	9
AT5G19990.1	4.95561	9.9605e-10	1.03173e-08	RPT6A	UP	1		1					1		13	9	9	9	9	11	1	1	5
AT1G07920.1-AT1G07930.1-AT1G07940.1-AT5G60390....	1.72062	1.01914e-09	1.05151e-08		UP										1	2	2	9	10	10	3	3	4
AT1G09640.1	1.85784	1.04874e-09	1.07783e-08	At1g09640	UP	2	1	6	2		2	2	2	2	11	11	5	22	24	30	15	19	22
AT2G31610.1	2.1744	1.08622e-09	1.11201e-08	RPS3A	UP										7	4	1	9	8	12	1	1	1
AT3G06980.1	4.94003	1.27072e-09	1.29584e-08	RH50	UP	9	8	19	10	6	4	15	5	5	38	46	31	75	72	82	43	45	55
AT1G21130.1	4.93753	1.309e-09	1.32972e-08	IGMT4	UP	2	2	8	6	1	2	13	2	5	25	24	25	50	48	45	16	23	19
AT2G05380.1	5.10624	1.53129e-09	1.54954e-08	GRP3S	UP	2	2	5		1	2	2	2	2	16	13	5	24	22	23	12	18	20
AT1G57720.1	1.78809	1.79831e-09	1.81278e-08	At1g57720	UP										5	4	5	8	4	7	3	3	4
AT4G27060.1	4.90833	1.96358e-09	1.97183e-08	TOR1	UP										3	4	2	6	8	6	2	7	5
AT1G09760.1	4.90523	2.03433e-09	2.0351e-08	At1g09760	UP										13	14	7	2	3	4		4	1
AT5G61960.1	4.90326	2.07847e-09	2.07139e-08	ML1	UP	2	3	10	5	1	3	15	3	6	24	24	29	46	55	57	14	28	30
AT4G39200.1	4.89378	2.31352e-09	2.29693e-08	RPS25E	UP										9	3	4	7	4	6	2	4	3
AT2G09990.1	2.59488	2.33693e-09	2.31145e-08	RPS16A	UP										3	2	2	6	8	7	4	6	4
AT1G18660.4	4.87523	3.06681e-09	3.02202e-08	At1g18660 F6A14.25 F6A14_25	UP										7	5	3	7	7	7	2	3	1
AT1G53500.1	3.96975	3.36911e-09	3.30751e-08	RHM2	UP										5	2	2	10	9	9	1	2	2
AT3G14790.1	3.96741	3.47104e-09	3.39491e-08		UP	2		1	2			2		1	11	14	6	15	10	16	4	11	8
AT5G49910.1	1.89907	3.59077e-09	3.499e-08	HSP70-7	UP										7	10	2	5	5	3	2	3	4
AT3G04840.1	2.17213	3.79937e-09	3.67505e-08	RPS3AA	UP		1								4	4	5	10	12	9	1	2	3
ATCG00160.1	3.96437	3.875e-09	3.73448e-08	rps2	UP		1								4	4	4	9	13	10	1	2	3
AT3G04920.1	3.95986	4.09249e-09	3.92969e-08	RPS24A	UP		1	7	4	3	6	4	1	4	18	21	16	21	23	24	20	25	33
AT4G16720.1	2.85141	4.12516e-09	3.93235e-08	RPL15A	UP	3	3	3	1	3	2	2	2	2					1
AT4G17390.1	2.85141	4.12516e-09	3.93235e-08	RPL15B	UP		1	6	2	1	3	3			15	15	11	17	14	22	11	14	15
AT1G07400.1	4.84367	4.66385e-09	4.42982e-08	HSP17.8	UP			1							7	4	2	7	4	4	9	4	8
AT2G46240.1	5.0309	4.79738e-09	4.54025e-08	BAG6	UP									1	8	8	4	7	5	6	5	4	2
AT1G80930.1	4.83858	4.94494e-09	4.66313e-08	At1g80930 F23A5.29 F23A5_29	UP			2			1	1	1		7	8	4	10	16	13	3	7	7
AT3G20370.1	2.62376	5.26402e-09	4.9463e-08	At3g20370	UP			2			1	1	1		7	8	4	10	16	13	3	7	7
AT3G53870.1	2.09115	5.29992e-09	4.96231e-08	RPS3B	UP										3	2	2	5	6	5	7	5	5
AT2G39390.1	3.92836	6.50507e-09	6.06909e-08	RPL35B	UP										6	7	5			1	8	9	9
AT1G16030.1	1.72644	6.77391e-09	6.29758e-08	HSP70-5	UP										4	4	4	5	6	7	1	6	3
AT5G35530.1	2.0772	6.9329e-09	6.4227e-08	RPS3C	UP			2				5			9	9	8	16	16	20	2	5	2
AT3G04760.1	4.82011	7.22977e-09	6.67422e-08	At3g04760	UP	2	2	5		1	2	2	2	2	16	14	4	22	22	23	10	16	18
AT1G21100.1	4.80958	7.26085e-09	6.67947e-08	IGMT1	UP				1						5	5	2	5	8	6	4	8	5
AT1G77180.1	4.80906	7.29889e-09	6.69107e-08	SKIP	UP	4	6	9	6	2	8	6	3	4	20	25	31	27	25	23	36	42	44
AT5G27120.1	4.80831	7.34855e-09	6.7132e-08	NOP5-1	UP	2	2	5		1	2	2	2	2	14	13	5	23	21	20	10	17	20
AT2G18510.1	4.80536	7.57163e-09	6.89307e-08	emb2444 embryo defective 2444 At2g18510 F24H14.14 F24H14_14	UP										1	2		12	11	10	2	1	1
AT3G58730.1	4.7967	8.31107e-09	7.54014e-08	VHA-D	UP										3	4	3	4	5	4	3	8	5
AT5G60790.1	4.79484	8.47506e-09	7.6625e-08	ABCF1	UP										6	7	5	5	3	3	1	4	5
AT3G26520.1	4.78675	1.02008e-08	9.19124e-08	TIP1-2	UP										4	2	2	5	6	2	4	6	8
AT3G13290.1	4.77739	1.09298e-08	9.81441e-08	VCR	UP										5	3	2	6	6	5	5	4	3
AT4G23400.1	4.77045	1.17237e-08	1.04915e-07	PIP1-5	UP										3	4	1	8	7	7	2	4	3
AT5G04990.1	4.76722	1.21078e-08	1.07985e-07	SUN1	UP										5	5	2	7	8	8		3	1
AT1G60550.1	4.76635	1.22108e-08	1.08536e-07		UP										3	3	7	2	2	1	5	9	6
AT3G11940.1	1.71108	1.25213e-08	1.10921e-07	RPS5B	UP										3	3	4	3	4	3	6	5	7
AT2G38040.1	4.76132	1.28645e-08	1.13578e-07	CAC3	UP										2	3	2	5	6	5	5	6	4
AT1G02150.1	4.76014	1.30057e-08	1.14442e-07	At1g02150	UP										7	7	3	5	6	5	2	2	1
AT1G20620.1	1.71756	1.444e-08	1.26639e-07	CAT3	UP										6	4	4	7	6	5	2	2	2
AT3G63400.1	3.86525	1.59457e-08	1.39379e-07	CYP63	UP	1	4	11	6	3	7	5	3	5	26	32	24	27	29	29	26	32	35
AT1G13690.1	4.7391	1.73259e-08	1.50444e-07	ATE1 ATPase E1 GRPE HOMOLOG At1g13690 F21F23.13 F21F23_13	UP										2	1	4	6	7	9	2	2	5
AT5G40420.1	1.55335	1.77102e-08	1.53275e-07	At5g40420	UP										5	3	3	7	8	8	1	2	1
AT4G02510.1	4.7339	1.82525e-08	1.56e-07	TOC159	UP	4	3	7	7	2	6	6	2	6	28	27	28	21	20	20	25	36	40
AT1G56050.1	4.73319	1.83583e-08	1.56e-07	T6H22.14	UP			1							4	4	1	7	7	7	6	5	5
AT1G61870.1	4.73313	1.83744e-08	1.56e-07	PPR336	UP	9	8	18	3	5	6	21	12	8	3	1	2	13	7	10	3	5	3
ATCG00790.1	4.73284	1.84251e-08	1.56e-07	rpl16	UP										5	5	6	4	4	3	2	6	2
AT2G32850.2	4.7328	1.84284e-08	1.56e-07	At2g32850 T21L14.21 T21L14_21	UP	88	57	51	34	48	44	25	23	29	321	313	325	152	148	151	189	184	162
AT2G34970.1	4.73279	1.84402e-08	1.56e-07	At2g34970 F19I3.20 F19I3_20	UP										2	5	6	5	4	5	1	5	4
AT2G42740.1	3.39282	1.80981e-08	1.56e-07	RPL11A	UP										4	6	4	4	5	5	3	3	3
AT4G21710.1	4.73134	1.86959e-08	1.57657e-07	NRPB2	UP										6	6	4	5	3	5	2	3	3
AT5G51210.1	3.10849	1.90698e-08	1.60296e-07	OL3	UP										6	6	2	4	4	5	3	4	3
AT2G31810.1	4.72248	2.03744e-08	1.70717e-07	At2g31810	UP										2	2	4	4	7	6	4	5	3
AT1G02840.1	3.38496	2.12568e-08	1.77544e-07	SR34	UP										5	4	4	4	5	5	2	4	4
AT1G09140.1	3.84615	2.13402e-08	1.77678e-07	SR30	UP			2							4	4	4	9	10	10	3	4	4
AT4G38680.1	3.38421	2.15201e-08	1.7861e-07	CSP2	UP										3	2	2	6	6	3	3	5	7
AT5G09660.4	2.61959	2.244e-08	1.85659e-07	At5g09660	UP	2	1								9	7	11	4	7	6	4	5	4
AT5G58290.1	3.83359	2.46332e-08	2.03166e-07	RPT3	UP										4	5	1	8	8	6	2	1	2
AT1G01320.1	2.60464	2.69169e-08	2.21308e-07	F6F3.12	UP	1						1			9	8	7	5	4	6	5	3	4
AT1G08200.1	4.69894	2.7666e-08	2.26053e-07	AXS2	UP							1			5	4	4	4	4	5	7	5	7
AT3G23300.1	4.69819	2.78993e-08	2.27254e-07	At3g23300	UP			1				1			8	9	8	5	5	6	3	4	3
AT1G59860.1	4.69185	2.95818e-08	2.40215e-07	HSP17.6A	UP			5						1	5	8	7	11	7	12	6	4	14
AT3G46780.1	2.49268	3.60835e-08	2.9211e-07	PTAC16	UP									1	6	4	5	7	6	7	2	3	5
AT5G20290.1	2.29154	3.76592e-08	3.03931e-07	RPS8A	UP	1	1			1		2	1		6	5	2	17	17	14	3	6	5
AT4G26650.1	4.65956	4.33313e-08	3.48638e-07	At4g26650 T15N24.100 T15N24_100	UP	26	40	44	28	38	51	39	43	44	144	167	211	154	180	166	225	246	203
AT3G48750.1	4.65834	4.41516e-08	3.54155e-07		UP										4	1	4	4	4	4	4	6	5
AT1G20200.1	4.65636	4.47196e-08	3.57621e-07	RPN3A	UP										3	3	4	2	4	6	3	7	4
AT4G10610.1	4.65568	4.49552e-08	3.58416e-07	CID12	UP										3	2	2	5	7	6	5	3	3
AT1G65440.1	4.6509	4.69478e-08	3.73172e-07	SPT6 GTB1 SPT6L At1g65440 T8F5.22	UP	1	1	3			1	1			3	5	5	10	8	11	9	14	12
AT5G52840.1	3.0346	5.35043e-08	4.24005e-07	At5g52840	UP		1	2	2		2		1	2	9	13	11	11	12	13	9	7	8
AT3G49910.1	3.31425	5.7609e-08	4.55163e-07	RPL26A	UP										5	5	3	3	5	3	6	2	3
AT5G08590.1	4.61916	6.77607e-08	5.33768e-07	SRK2G	UP										1		2	5	5	4	6	7	5
AT5G48900.1	4.61831	6.82675e-08	5.36155e-07	At5g48900	UP										2	3	4	4	5	5	3	5	4
AT2G29580.1	4.61614	6.95744e-08	5.44793e-07	At2g29580	UP										3	3	3	5	6	4	4	4	3
AT2G37550.1	4.61573	6.98336e-08	5.45199e-07	AGD7	UP										2	2		7	7	5	5	4	3
AT4G08350.1	4.60733	7.52055e-08	5.85401e-07		UP		1		1			1			5	7	8	4	6	4	5	9	6
AT3G13060.2	4.60644	7.81837e-08	6.06789e-07	ECT5 MGH6.21 At3g13060	UP			1	1						3	5	2	9	6	8	4	6	6
AT1G74050.1	2.52729	8.818e-08	6.80356e-07	RPL6C	UP										3	4	5	3	5	4	4	4	2
AT3G05530.1	3.73586	8.87735e-08	6.82933e-07	RPT5A	UP										5	1	2	3	3	4	6	3	7
AT1G18540.1	2.52587	8.96324e-08	6.8753e-07	RPL6A	UP										3	3	6	5	6	5	3	3
AT4G18100.1	3.73138	9.32323e-08	7.13065e-07	RPL32A	UP										8	6	1	4	4	3	3	3	2
AT3G53020.1	4.57731	1.06026e-07	8.08561e-07	RPL24B	UP										2	1	1	7	9	6	2	4	2
AT1G17580.1	4.57271	1.10223e-07	8.35727e-07	XI-1	UP										6	6		6	8	6	2
AT2G21390.1	2.33601	1.10175e-07	8.35727e-07	At2g21390	UP	2	2	3	1		1	3	2	1
AT1G13190.1	4.56994	1.12876e-07	8.53382e-07	At1g13190 At1g13190/F3F19.21 F3F19.21 F3F19_21	UP			1	2		1		1	1	5	7	6	9	10	10	6	10	6
AT1G54270.1	1.59488	1.15269e-07	8.68973e-07	eIF4A2	UP				1						6	6	4	6	7	7	2	2	2
AT2G32730.1	4.56509	1.187e-07	8.92285e-07	RPN2A	UP			1	2		1		1	1	5	5	5	7	10	12	7	10	8
AT1G70600.1	4.56149	1.22631e-07	9.19208e-07	RPL27AC	UP			1							4	5	4	7	7	9	1	2	3
AT1G54010.1	1.60928	1.24833e-07	9.33052e-07	GLL23	UP										5	3	6	5	2	4	2	4	2
AT1G07770.1-AT5G59850.1	2.75796	1.45203e-07	1.08223e-06	RPS15AA	UP										4	3	2	5	7	3	3	4	2
AT1G62020.1	2.9536	1.47484e-07	1.09613e-06	At1g62020	UP		1	1		1	1	2		2	7	3	5	13	18	16	5	7	6
AT3G61760.1	4.53218	1.68516e-07	1.24619e-06	DRP1B	UP										3	2	4	5	7	5	2	1	4
AT4G15545.1	4.53185	1.69569e-07	1.24619e-06	At4g15545	UP	5	5	11	5	4	5	2	4	4	20	16	16	31	39	37	21	33	34
AT5G64330.1	4.53168	1.6927e-07	1.24619e-06	RPT3	UP										4	1	4	8	7	7			2
AT4G34980.1	4.53146	1.69492e-07	1.24619e-06	SBT1.6	UP										3	4		8	8	8		1	1
AT3G26618.1	4.52982	1.71832e-07	1.25931e-06		UP	6	6	7	2	1	4	11	3	2	30	34	28	32	31	25	14	19	17
AT1G04430.1	4.52906	1.72888e-07	1.26352e-06	At1g04430	UP			2			1			1	5	7	6	6	10	8	6	4	5
AT2G13540.1	4.52459	1.79326e-07	1.30466e-06	ABH1	UP		1					1		1	6	2	2	11	9	8	4	6	4
AT5G19690.1	4.52455	1.79508e-07	1.30466e-06	STT3A	UP										4	2	4	4	4	5	3	4	2
AT1G47490.1	3.67602	1.90063e-07	1.37756e-06	RBP47C	UP										7	9	3	4	4	1	1	1	2
AT3G03250.1	2.92865	2.05564e-07	1.48582e-06	UGP2	UP										2	5	3	4	2	5	2	5	4
AT1G18080.1	2.28017	2.30577e-07	1.66205e-06	RACK1A	UP										6	8	3	4	4	2	1	2	2
AT4G30170.1	4.49406	2.50784e-07	1.79297e-06	PER45	UP										4	3	3	6	3	5	1	5	2
AT5G39080.1	4.4937	2.51534e-07	1.79346e-06	MXF12.90 MXF12_90 At5g39080	UP										2	3	2	4	5	6	3	4	3
ATCG00740.1	4.49044	2.58743e-07	1.83987e-06	rpoA	UP										2	2	1	6	10	5	2	3	1
AT2G33410.1	4.49006	2.59912e-07	1.84321e-06	RBGD2	UP										1	1	2	8	6	7	2	3	2
AT5G14170.1	4.48839	2.64252e-07	1.86894e-06	At5g14170	UP	1									6	5	4	3	4	5	3	4	6
AT5G61020.1	4.48384	2.82451e-07	1.98697e-06		UP			2				1			5	6	4	5	5	12	2	4	8
AT2G20140.1	4.48196	2.81714e-07	1.98697e-06	RPT2B	UP			3	1		1		1	2	6	7	4	13	12	18	5	4	8
AT4G11420.1	4.47813	2.92765e-07	2.05404e-06	eIF3A	UP		1	2	2	3	1	2	1	2
AT4G27090.1	3.63825	2.9849e-07	2.08864e-06	RPL14B	UP	1	3	2		1	1	2	3	1
AT5G18110.1	4.47688	3.30147e-07	2.30402e-06	NCBP	UP										4	4	3	2	3	2	5	7	1
AT4G23630.1	1.97613	3.32317e-07	2.31303e-06	RTNLB1	UP										3	4	5	2	3	2	5	4	3
AT4G03110.1	4.44655	4.09277e-07	2.84118e-06	BRN1	UP										3	5	3	4	2	3	5	3	3
AT1G01080.2	4.44574	4.13916e-07	2.86439e-06		UP										4	3	5	4	3	3	3	3	3
AT4G20020.1	4.4453	4.14798e-07	2.86439e-06	MORF1	UP										2	3	2	4	5	3	4	5	3
AT2G42910.1	4.44413	4.20474e-07	2.89599e-06	PRS4	UP										5	3	6	5	6	6
AT5G20950.1	4.44315	4.24443e-07	2.91321e-06	At5g20950 F22D1.120 F22D1_120	UP										2	5	2	6	6	6	2	1	1
AT4G17620.1	4.44268	4.25189e-07	2.91321e-06	At4g17620	UP										2	2		7	7	8	2	1	2
AT1G20580.1	4.44128	4.32074e-07	2.95074e-06	SMD3B	UP			1							6	9	2	4	5	4	3	3	3
AT1G66410.2	2.02926	4.3291e-07	2.95074e-06		UP										3			7	9	9	2	1
AT1G49040.1	4.4406	4.34364e-07	2.953e-06	SCD1	UP	2	2	1			1	4	3	1	5	6	6	13	12	12	16	14	18
AT4G35890.1	4.43981	4.37812e-07	2.96877e-06	LARP1C	UP										3	1	2	2	3	4	7	5	3
AT1G08730.1	4.43912	4.39694e-07	2.97387e-06		UP										4	2	1	1	3	3	4	7	5
AT5G16130.1	4.43707	4.50517e-07	3.03926e-06	RPS7C	UP										2	1	4	3	4	3	4	5	4
AT2G15620.1	3.15651	4.68862e-07	3.15492e-06	NIR1	UP										2		4	3	4	4	2	7	4
AT3G11510.1	1.68767	5.29434e-07	3.55342e-06	RPS14B	UP										1	1	5	3	4	5	2	5	4
AT2G44120.2	3.13094	6.52296e-07	4.3669e-06	RPL7C	UP										2	3	3	4	4	4	4	3	3
AT3G62730.1	4.39879	6.61932e-07	4.41568e-06	F26K9_160 At3g62730	UP										1	2	2	4	5	5	2	7	2
AT1G17260.1	2.28467	6.6294e-07	4.41568e-06		UP	1	1	3	1	1	1	1	2	1	7	7	6	14	16	18	6	9	11
AT2G21060.1	4.39715	6.738e-07	4.47668e-06	CSP4	UP										5	4	3	4	3	6	2	2	1
AT5G01590.1	4.39431	6.91347e-07	4.5817e-06	TIC56	UP										3	5	3	6	3	5	1	3	1
AT1G64520.1	4.38962	7.22058e-07	4.7732e-06	RPN12A	UP										3	2	2	6	7	3	2	3	2
AT1G30360.1	4.38799	7.35162e-07	4.84765e-06	ERD4	UP										2	2	1	5	4	6	1	3	6
AT5G27850.1	2.1978	7.64008e-07	5.02526e-06	RPL18C	UP			1				1			4	4	2	6	4	14	3	2	5
AT2G36160.1	1.69034	8.80205e-07	5.77511e-06	RPS14A	UP	2	2	3	7	1	3	3	2	2	21	18	14	11	15	18	17	16	14
AT4G03280.1	3.09296	1.02309e-06	6.68371e-06	petC	UP			1				1			5	4	2	6	5	9	3	4	5
AT5G10360.1	1.69859	1.02377e-06	6.68371e-06	RPS6B	UP										2	2	2	2	5	2	6	4	4
AT1G18450.1	4.35011	1.07135e-06	6.97706e-06	ARP4	UP			3	2			2			5	7	5	10	8	9	5	8	10
AT4G29220.1	4.35057	1.07505e-06	6.98384e-06		UP										5	8	5	2	3	3	1	1	1
AT2G47060.4	4.34952	1.07892e-06	6.99174e-06	At2g47060	UP										3	3	2	4	6	2	2	3	4
AT3G01290.1	4.34895	1.08218e-06	6.99564e-06	HIR3	UP										4	4	1	7	5	5	1	1	1
AT1G54080.2	4.3486	1.08918e-06	7.02361e-06		UP										3	3	1	7	5	7		2	1
AT5G66680.1	4.34844	1.09457e-06	7.0411e-06	OST48	UP			2			1	3	1	1	3	3	4	12	10	10	11	10	8
AT2G36620.1	4.34703	1.10811e-06	7.11083e-06		UP	2	2	3	6	1	2	3	2	2	21	18	13	11	15	18	14	13	11
AT1G45000.1	3.52037	1.12227e-06	7.18419e-06	RPT4B	UP			1				1			3	4	2	6	7	9	2	2	7
AT5G08450.1	4.34547	1.12778e-06	7.20189e-06	HDC1 RXT3-like At5g08450 F8L15.180 F8L15_180	UP		1	6	5		2	1	3	4	15	12	12	18	16	17	16	10	14
AT1G06190.1	4.3439	1.1436e-06	7.28529e-06	RHON1	UP										3	4	4	1	4	3	4	2	3
AT5G61970.1	4.34314	1.15593e-06	7.34605e-06	At5g61970 K22G18.11 K22G18_11	UP										1	2	1	3	1	2	4	7	7
AT5G41520.1	4.34202	1.17048e-06	7.42058e-06	RPS10B	UP										2	2	3	3	3	3	4	4	4
AT1G02920.1	4.34206	1.17758e-06	7.42974e-06		UP										2	1		5	3	2	6	5	4
AT1G02930.1	4.34206	1.17758e-06	7.42974e-06		UP										2	2	3	3	5	2	3	4	4
AT4G33650.2	4.3403	1.19418e-06	7.51646e-06	DRP3A	UP										2	3	2	3	2	4	3	5	4
AT3G07020.2	4.33977	1.19905e-06	7.5291e-06	UGT80A2	UP										4	3	6	4	3	5	1	1	1
AT2G27030.3-AT3G56800.1	1.87276	1.41194e-06	8.84481e-06		UP			1							5	3	2	6	6	6	2	2	4
AT2G37170.1	2.08891	1.42537e-06	8.9077e-06	PIP2-2	UP										2	3	1	5	4	3	2	4	4
AT5G43010.1	3.48198	1.69209e-06	1.05339e-05		UP										2	1	2	6	6	4	2	3	2
AT1G76180.1	1.34394	1.6936e-06	1.05339e-05	ERD14	UP										3	2	2	5	5	6	1	3	1
AT5G20200.1	4.30134	1.73034e-06	1.07371e-05		UP										1	1		5	6	6	2	4	3
AT2G38610.1	4.30069	1.74526e-06	1.08042e-05	At2g38610	UP													6	6	6	3	4	3
AT5G58040.1	4.29822	1.78683e-06	1.10355e-05		UP													6	6	6	3	4	3
AT2G19870.1	4.29752	1.79831e-06	1.10804e-05	At2g19870 F6F22.10 F6F22_10	UP										2		1	4	7	9	2	2	1
AT5G49360.1	4.29534	1.85181e-06	1.13569e-05	BXL1	UP										2	2	1	5	6	9	1	2
AT2G18020.1	1.52093	1.85818e-06	1.13695e-05	RPL8A	UP	1	1	3	1	1	1	3	2	1	6	7	6	16	17	20	6	9	11
AT2G19730.1	4.29357	1.87563e-06	1.14496e-05	RPL28A	UP			2	2			1	1	3	11	8	6	5	6	5	10	11	10
AT1G59870.1	4.29304	1.89221e-06	1.15241e-05	ABCG36	UP			1							5	3	2	6	5	6	2	2	4
AT1G23290.1	4.2906	1.93087e-06	1.17324e-05	RPL27AB	UP	8	8	14	4	5	6	22	6	6	33	33	25	33	30	27	45	59	58
AT5G61170.1	2.19848	1.99482e-06	1.2093e-05	RPS19C	UP										4	3	7	2	2	3	2	2	2
AT4G26630.1	4.28815	2.00551e-06	1.21299e-05	DEK3 At4g26630 T15N24.80 T15N24_80	UP										3	5	1	3	1	1	3	6	4
AT5G56100.1	4.29873	2.14953e-06	1.29711e-05	MDA7.16 MDA7_16 At5g56100 At5g56100/MDA7.16	UP										3	4	3	3	4	2	2	3	3
AT4G28080.1	2.38486	2.51258e-06	1.51272e-05		UP										3	2	1	2	5	4	4	4	2
AT1G12310.1	3.44098	2.58084e-06	1.55027e-05	CML13	UP	2	3	2			1	2	1	1
AT2G33150.1	2.52926	2.5958e-06	1.55571e-05	PED1	UP										2	1		4	2	3	3	2	10
AT3G02080.1	2.17558	2.6611e-06	1.59122e-05	RPS19A	UP	1	5	5	4	2	5	3	3	5	18	17	22	14	14	15	17	28	20
AT1G16460.2	4.25382	2.7616e-06	1.64619e-05	STR2	UP										6	3	1	4	4	5	1	1	2
AT2G41475.1	3.01029	2.76554e-06	1.64619e-05	ATS3A At2g41475	UP										8	3	1	5	2	6		1	1
AT1G80270.1	4.24699	2.94446e-06	1.74873e-05	At1g80270	UP										4	2	1	7	6	5		1	1
AT4G20980.1	4.24385	2.98393e-06	1.76818e-05	TIF3D1	UP	1		1			1	1	2	1	7	6	3	11	10	12	3	4	8
AT3G18790.1	4.24201	3.03584e-06	1.7949e-05	At3g18790 At3g18790/MVE11_17	UP										1	1		9	7	6		2	1
AT1G76880.1	4.24113	3.07276e-06	1.8086e-05	At1g76880 F7O12.5 F7O12_5	UP										6	9	5	4	2	1
AT3G54230.2	4.24091	3.06843e-06	1.8086e-05		UP		1			1		2	1		2	2	2	11	13	11	4	4	5
AT5G43330.1	2.51444	3.22059e-06	1.89138e-05	MDH2	UP							1			4	3	1	7	6	5	2	3	3
AT3G09200.1	1.92386	3.2478e-06	1.90311e-05	RPP0B	UP			1			1	1		1	5	3	2	9	9	9	2	4	6
AT4G14880.1	2.71163	3.33663e-06	1.95082e-05	OASA1	UP	1		1			1	1	2	1	8	5	4	10	11	13	2	4	6
AT3G01570.1	1.27053	3.4653e-06	2.02155e-05	At3g01570	UP										2	3	3	1		1	6	7	3
AT4G31700.1	1.56313	3.8084e-06	2.21679e-05	RPS6A	UP	1		1							6	4	4	3	2	4	4	7	5
AT3G16420.1	1.2509	4.09296e-06	2.37717e-05	PBP1	UP										8	7	3	2	2	2		2
AT5G11770.1	4.19401	4.67904e-06	2.71158e-05	At5g11770	UP										3	1	2	3	6	4	2	3	2
AT1G24020.1	4.19367	4.70213e-06	2.71897e-05	MLP423	UP										2	3	1	4	7	4	2	2	1
AT5G53060.1	4.19319	4.71554e-06	2.72074e-05	RCF3 ESR1 HOS5 SHI1 At5g53060 MNB8.12	UP										2	3	2	4	6	5		2	2
AT4G32605.1	4.19838	4.80665e-06	2.75803e-05	At4g32605 At4g32610	UP										4	3	2	5	6	5	1
AT4G09730.1	4.19197	4.81705e-06	2.75803e-05		UP			1			1	2			6	6	3	6	5	7	5	4	6
AT5G37510.2	4.19161	4.80685e-06	2.75803e-05	EMB1467	UP		1	2	1		2	2	1	2	6	8	6	15	11	14	6	6	8
AT2G28390.1	4.19111	4.8221e-06	2.75803e-05	MON1 At2g28390	UP			2					1		3	7	1	9	6	10	1	1	6
AT3G55410.1	4.18963	4.90733e-06	2.79745e-05		UP	103	79	71	33	42	46	22	23	29	279	283	322	151	155	156	163	143	152
AT3G56070.1	4.18959	4.91229e-06	2.79745e-05	CYP19-3	UP		2	7	7	1	2	1	2	3	12	13	11	18	20	21	15	12	13
AT3G12080.1	4.18922	5.00986e-06	2.84303e-05	emb2738 embryo defective 2738 At3g12080	UP	12	16	29	7	13	16	24	11	11	80	70	73	51	60	57	54	58	62
AT5G19820.1	4.18778	5.01398e-06	2.84303e-05	emb2734 embryo defective 2734 At5g19820 T29J13.240 T29J13_240	UP										4	3	4	3	3	1	2	2	3
AT1G62750.1	2.95272	5.02474e-06	2.84303e-05	CPEFG	UP										7	4	4	3	1	2	1	1	2
AT1G17470.1	4.1872	5.03984e-06	2.84336e-05	DRG1	UP										3	2	2	4	2	3	4	3	2
AT5G25754.1-AT5G25757.1	4.18679	5.04694e-06	2.84336e-05		UP										5	7	5			1	2	4	1
AT1G75750.1	4.18523	5.17289e-06	2.90809e-05	GASA1	UP										5	7	4	4	3	1			1
AT5G23540.1	3.36142	5.69293e-06	3.19362e-05	RPN11	UP										7	3	2	2	4	3	1	2	1
AT3G25860.1	2.46459	6.08021e-06	3.40362e-05	LTA2	UP												1	5	5	3	5	3	3
AT1G53540.1	2.45743	6.52229e-06	3.64334e-05	HSP17.6C	UP										5	3	2	3	5	4	1	1	1
AT1G22780.1-AT1G34030.1-AT4G09800.1	1.51344	6.55752e-06	3.65526e-05	RPS18A	UP										3	4		4	4	4	2	3	1
AT2G37220.1	1.57378	6.95606e-06	3.86922e-05	CP29B	UP										3	9	2	3	5	3
AT5G56010.1	1.53379	7.04268e-06	3.9009e-05	HSP90-3	UP										2	2		4	3	7	3	1	3
AT3G13920.2	1.36091	7.03103e-06	3.9009e-05	eIF4A1	UP			1				1			3	1	1	9	5	8	2	2	7
AT3G04230.1	2.44614	7.31591e-06	4.04373e-05		UP										2		2	7	5	4		2	3
AT3G52880.2	2.91693	7.37564e-06	4.0682e-05	MDAR1	UP										2	1	2	6	7	5	1	1
AT3G27660.1	1.217	7.41477e-06	4.08123e-05	OL2	UP										3	3	1	7	5	6
AT1G29090.1	4.13902	7.63335e-06	4.19276e-05	At1g29090 F28N24.20 F28N24_20	UP			1							2	4	5	4	5	5	1	2	4
AT3G18165.1	4.13807	7.69926e-06	4.22016e-05	MOS4	UP			2	1		1				3	7	4	3	3	5	6	6	9
AT4G37510.1-AT2G48121.2	4.13733	7.76514e-06	4.24742e-05	RNC1	UP		1		1	1	1				5	9	3	4	3	8	3	8	3
AT1G15200.3	4.13647	7.84051e-06	4.27089e-05	At1g15200 F9L1.14 F9L1_14	UP		2	6	3		4	4	2	5	11	17	15	17	18	20	11	13	13
AT4G18040.1	4.13646	7.82609e-06	4.27089e-05	eIF4E1	UP	2	2	4	6	2	2	2		2	15	13	10	12	15	14	9	17	14
AT2G20450.1	4.13583	7.87697e-06	4.28188e-05	RPL14A	UP	1	2	9	3	1	3	2	1	2	11	16	6	23	18	28	4	7	19
AT5G13650.2	4.13548	7.97289e-06	4.32509e-05		UP	5	5	11	5	4	5	2	4	3	14	13	8	28	32	34	20	27	31
AT4G14360.1	4.13489	7.99151e-06	4.32627e-05	At4g14360	UP			1			1	2			4	5	1	8	8	7	4	4	5
AT2G33040.1	4.1343	8.02772e-06	4.32958e-05	ATPC	UP			1				1			4	4	1	6	6	8	1	2	5
AT1G02140.1	4.13418	8.03054e-06	4.32958e-05	At1g02140	UP	78	57	44	33	44	34	25	20	24	213	218	254	127	129	123	110	119	111
AT1G67730.1	4.13284	8.13544e-06	4.37716e-05	KCR1	UP										3	1	1	2	1	2	4	5	5
AT1G10580.1	4.13198	8.19492e-06	4.39121e-05	At1g10580 T10O24.21 T10O24_21	UP										3	2	2	2	3	1	3	3	5
AT1G23310.1	1.44897	8.18427e-06	4.39121e-05	GGAT1	UP										2	2	4	2	5	2	1	4	2
AT5G64270.1	4.13013	8.38635e-06	4.48465e-05	MSJ1.11 MSJ1_11 At5g64270	UP										2	5	1	2	2	4	3	3	2
AT5G44320.1	4.12966	8.43389e-06	4.50093e-05	At5g44320 K9L2.10 K9L2_10	UP										3	3	3	4	2	3	2	2	2
AT1G72730.1	1.37598	8.65077e-06	4.60732e-05	TIF4A-3	UP										3	3	1	3	3	3	3	2	3
AT3G56940.1	3.31477	8.76912e-06	4.66092e-05	CRD1	UP										5	4	5	2	3	5
AT2G38540.1	2.07626	9.57168e-06	5.07724e-05	LTP1	UP											1	1	3	3	6	2	6	2
AT2G47640.1-AT3G62840.1	2.88846	1.00624e-05	5.3268e-05	At2g47640 At3g62840 F17A22.3 F26K9.270	UP										3	3	2	3	3	5	1	2	2
AT1G15930.2	1.99116	1.03405e-05	5.46304e-05	RPS12A	UP										2	2	1	3	4	5	2	3	2
AT1G70580.1	1.98871	1.10249e-05	5.81293e-05	GGAT2	UP										1		1	5	6	3	1	3	4
AT2G45710.1	2.14776	1.13773e-05	5.98676e-05	RPS27A	UP										2	2	1	4	6	6	2	1
AT4G12640.1	4.0819	1.23647e-05	6.49334e-05		UP	1	2	12	2	1	2	5	1	4	21	21	9	14	12	24	9	15	24
AT5G15270.2	4.07944	1.26578e-05	6.612e-05	At5g15270 F8M21.160 F8M21_160	UP											1		6	5	7	2	1	2
AT3G61260.1	2.59706	1.26188e-05	6.612e-05	At3g61260	UP										2			6	7	6	1	1	1
AT2G04390.1	2.59668	1.26661e-05	6.612e-05	RPS17A	UP	5	4	10	4	3	4	2	3	4	15	11	7	25	28	28	16	28	27
AT3G61690.1	4.07895	1.27136e-05	6.62368e-05	F15G16.80	UP			1							3	3	3	5	4	7	1	2	3
ATCG00860.1-ATCG01280.1	4.0776	1.29251e-05	6.7104e-05	ycf2-A	UP		2	2			1	1		1	4	6	7	4	6	6	8	8	8
AT5G65260.1	4.07743	1.2955e-05	6.7104e-05	PABN2	UP			1			1				4	2	3	3	7	7	4	4	2
AT5G41970.1	4.07707	1.29566e-05	6.7104e-05		UP		1	3	2		1			1	6	7	5	9	12	10	3	6	4
AT4G31770.1	4.0766	1.30442e-05	6.72929e-05	DBR1	UP			4				3		1	10	12	4	5	2	7	4	6	11
AT4G27640.1	4.07627	1.31103e-05	6.75015e-05	At4g27640 T29A15.130 T29A15_130	UP			1	1	1	1		1	1	1	3	4	8	8	8	5	7	9
AT3G62030.2	2.59187	1.3235e-05	6.80106e-05	CYP20-3	UP										3	2	5	2	1	1	2	3	4
AT2G34680.1	4.07447	1.33408e-05	6.84205e-05		UP										2	2	1	3	2	2	4	3	4
AT2G32120.1	2.39612	1.34086e-05	6.86341e-05	HSP70-8	UP			1			1		1		5	6	3	5	3	5	3	4	6
AT2G21580.1	4.07352	1.34648e-05	6.87881e-05	RPS25B	UP			1	1		1				6	1	3	5	6	4	3	5	7
AT2G46280.1	2.58869	1.35862e-05	6.92738e-05	TIF3I1	UP										2	4	2	3	3	2	3	2	2
AT5G14740.1	1.20673	1.38079e-05	7.02679e-05	BCA2	UP										3	3		3	3	2	2	3	4
AT3G46040.1	2.58589	1.39533e-05	7.08708e-05	RPS15AD	UP										2	1		2	5	3	2	5	3
AT5G05170.1	2.85349	1.44012e-05	7.30051e-05	CESA3	UP										1	3		3	6	2	3	3	2
AT1G61520.1	1.73534	1.44883e-05	7.33052e-05	LHCA3	UP										1	1	3	4	5	3	1	2	3
AT3G45030.1-AT5G62300.1	1.89751	1.53643e-05	7.75883e-05	RPS20A	UP	3	1	1			1	1	2	1
AT1G63000.1	4.06995	1.66383e-05	8.38607e-05	NRS/ER	UP										1	1	2	4	4	4	1	3	3
ATMG00070.1	2.37058	1.80482e-05	9.07931e-05	NAD9	UP			1				2			5	4	5	5	7	7	1	3	3
AT5G56030.2	1.46827	1.856e-05	9.31896e-05		UP										2	2		3	7	5	1	3
AT1G54050.1	4.02201	1.99768e-05	0.000100112	HSP17.4B	UP			1	2		1				4	5	4	7	5	4	4	6	5
AT1G16720.1	4.02001	2.03556e-05	0.000101817	F17F16.7 HCF173 At1g16720 F19K19.14	UP										4	2	1	5	5	5			1
AT3G07010.1	4.01978	2.0408e-05	0.000101885		UP					1	1	1			1	3	2	10	6	6	4	4	4
AT3G20810.2	4.01892	2.05336e-05	0.000102318	JMJ30	UP		2	26	19	6	11	12	2	10	44	53	46	37	39	53	20	22	45
AT3G49590.3	4.01821	2.06611e-05	0.000102759	ATG13A	UP			1			1			1	6	7	4	5	9	7			2
AT2G32080.1	4.01787	2.07351e-05	0.000102932	PURA1	UP	1		1							4	6	4	3	5	3	3	3	4
AT1G16820.1	4.01784	2.08059e-05	0.000102957	At1g16820 F17F16.15	UP	1	2	3	2	2	1	1		1	6	8	13	8	8	10	7	8	12
AT1G09130.3	4.01762	2.08203e-05	0.000102957	CLPR3	UP			4	2	1	1			1	9	8	6	7	9	7	5	6	7
AT1G23190.1	4.01734	2.09358e-05	0.000102957	At1g23190	UP													6	8	8			1
AT1G60940.1	4.01728	2.08755e-05	0.000102957		UP				1	1			1	1	1	2	5	5	6	4	8	7	5
AT3G17410.1	4.01705	2.09233e-05	0.000102957		UP	1	2	8	4	1	3	2	1	2	11	17	6	18	16	25	5	7	20
AT4G21670.1	4.01673	2.09777e-05	0.000102971	CPL1	UP										2	2	4	2	1		3	4	4
AT2G28520.1	4.01388	2.15032e-05	0.000105354	VHA-a1	UP										2	1	1	3	2	1	3	6	3
AT2G44160.1	4.01372	2.15643e-05	0.000105457	MTHFR2	UP										1		1	2	2	2	4	5	5
AT3G55610.1	4.01327	2.16546e-05	0.000105702		UP										3	3	2	3	2	2	3	2	2
AT5G50600.1-AT5G50700.1	1.1376	2.62742e-05	0.000128014		UP										3	1	2	3	5	1	2	3	2
AT1G53240.1	1.68279	2.63264e-05	0.000128031	At1g53240	UP										2	1	1	4	3	3	3	4	1
AT5G11420.1	2.51681	2.88349e-05	0.000139971	At5g11420 F15N18.10 F15N18_10	UP										2	2	1	1	2	5	3	3	3
AT3G23990.1	2.5154	2.91656e-05	0.000141316	CPN60	UP										4	4	2	3	2	2	1	1	3
AT4G26740.1	1.29812	2.97485e-05	0.000143876	PXG1	UP										2	3	1	1	3	3	1	3	5
AT1G70410.2	1.97265	2.98251e-05	0.000143981	BCA4	UP										1	2	1	3	3	4	3	3	2
AT1G62080.1	3.1795	3.02739e-05	0.00014588	At1g62080	UP										2	1	2	4	4	2	1	3	3
AT4G35250.1	3.17849	3.06284e-05	0.000147318	HCF244 At4g35250 F23E12.190 F23E12_190	UP										4	2	3	3	5	3		2
AT1G53310.1	3.17369	3.19179e-05	0.000153241	PPC1	UP										2	2	1	6	4	5	1		1
AT1G10170.1	3.95852	3.22332e-05	0.000154473	NFXL1	UP										2	2		3	6	6	1	1	1
AT2G03750.1	3.95741	3.25211e-05	0.000155072	SOT11	UP										2	1		5	4	7	1	1	1
AT3G23820.1	3.95693	3.25351e-05	0.000155072	GAE6	UP	31	19	25	11	10	14	19	11	12	103	91	91	59	63	62	34	43	32
AT1G34430.1	2.76822	3.24973e-05	0.000155072	EMB3003	UP		1	2	3	1	2	1	1	2	7	9	4	10	9	14	6	6	14
AT1G73110.1	3.95602	3.33394e-05	0.000155557	At1g73110 At1g73110/F3N23_39 F3N23.32 F3N23_32	UP			2				1			4	2	3	6	7	7	1	3	5
AT1G70180.2	3.9555	3.29686e-05	0.000155557	At1g70180 F20P5.10 F20P5_10	UP			1	2						5	6	1	6	4	8	2	1	5
AT5G56630.1	3.95544	3.29724e-05	0.000155557		UP	7	8	4	5	3	4	3	2	3	31	35	31	10	13	14	10	12	11
AT1G71770.1	3.95533	3.29847e-05	0.000155557	PAB5	UP			2	1		1	2		1	7	7	5	9	7	8		6	5
AT5G38600.1	3.95518	3.30399e-05	0.000155557	MBB18.15 MBB18_15 At5g38600	UP				1						2		2	5	4	3	5	3	4
AT4G32420.1	3.95495	3.31001e-05	0.000155557	CYP95	UP							1				1	1	3	3	5	3	6	6
AT1G17370.1	3.95479	3.3139e-05	0.000155557	UBP1B	UP			1							3	5	2	2	3	8			5
AT1G70940.1	3.9545	3.32496e-05	0.000155557	PIN3	UP										4	5	5		1	1	3	1	1
AT5G43900.3	3.95425	3.33052e-05	0.000155557	XI-2	UP										3	3	1	1	1		2	6	4
AT3G22270.1	3.95419	3.34054e-05	0.000155557		UP										4	4	2	1	1	2	3	3	1
AT4G02990.1	3.9541	3.33469e-05	0.000155557	MTERF4	UP			2							1	4	2	2	3	6	2	5	8
AT4G29060.1	3.16922	3.32232e-05	0.000155557	emb2726 EFTS embryo defective 2726 At4g29060 F19B15.90 F19B15_90	UP										6	3	6	1	2	3
ATCG00770.1	2.76468	3.33525e-05	0.000155557	rps8	UP										3	3		1	2	2	3	3	4
AT4G29010.1	3.95367	3.34895e-05	0.000155673	AIM1	UP										1	1	1	2	3	2	3	4	4
AT1G20330.1	3.95326	3.35869e-05	0.000155851	SMT2	UP										1	1	3	4	2	2	2	3	3
AT1G21110.1	3.95316	3.36781e-05	0.000155871	IGMT3	UP										2	3	4	4	1	3	1	2	1
AT5G60660.1	3.95278	3.37099e-05	0.000155871	PIP2-4	UP										2	2	4	2	4	3	1	2	1
ATCG00130.1	2.76486	3.45159e-05	0.000159318	atpF	UP										3	2	1	3	3	2	2	3	2
AT3G47370.2	2.04775	3.5359e-05	0.000162924	RPS20B	UP										3	2	3	3	2	4	1	2	1
AT1G04270.1	2.04261	3.70701e-05	0.000170509	RPS15A	UP											3		4	4	1	2	4	3
AT1G77760.1	3.9507	3.74515e-05	0.000171963	NIA1	UP										7	3	2	4	1	3		1
AT1G20020.1	2.03818	3.86582e-05	0.000177195	LFNR2	UP										2	1	1	3	4	3	2	3	2
AT1G80910.1	2.7303	4.68797e-05	0.000214505		UP			1								5	1	5	4	11			2
AT2G47730.1	1.86068	4.73912e-05	0.000216469	GSTF8	UP			1	1						4	4	2	5	4	6	2	2	4
AT1G51980.1	3.12511	4.88246e-05	0.00022263	At1g51980	UP										2	3	3	3	3	4	1		2
AT5G53460.1	3.1237	4.93662e-05	0.00022471	GLT1	UP										1	2	1	5	3	4	2	2	1
AT1G52100.1	1.28455	4.98016e-05	0.000226301	JAL11	UP										2	3		3	5	3		4	1
AT1G02690.2	3.89045	5.17701e-05	0.000231551		UP										3	4	1	5	4	3	1
AT3G51050.1	3.88967	5.21164e-05	0.000231551		UP			1	1						4	7		2		6	2		12
AT5G48230.2	3.88957	5.22192e-05	0.000231551	AAT1	UP			3	2	1					4	4	6	5	6	6	5	5	8
AT3G04610.1	3.88949	5.22871e-05	0.000231551	FLK	UP			2	1		1	1		1	7	6	4	5	7	7	4	5	4
AT3G52300.1	3.88937	5.23495e-05	0.000231551	At3g52300	UP													7	7	6		1
AT5G14800.1	3.88898	5.24842e-05	0.000231551	PROC1	UP			1			1	3	1		11	10	3	5	3	7	2	1	7
AT3G06720.1	3.88879	5.26103e-05	0.000231551	IMPA1	UP							2			1			3	4	3	6	8	7
AT4G24780.1	3.88875	5.27062e-05	0.000231551	At4g24780	UP		1	2		1		3	1		8	7	5	6	7	7	5	4	7
AT4G38900.1	3.88874	5.26483e-05	0.000231551	basic leucine-zipper 29 BZIP29 bZIP29 At4g38900 F19H22.5	UP			1							2	2	2	5	3	5	1	1	6
AT2G43630.1	3.88874	5.2676e-05	0.000231551	At2g43630 F18O19.26	UP			1							3	3	2	5	6	4			4
AT5G48180.1	3.88864	5.27121e-05	0.000231551	NSP5	UP	2	5	8	3	2	4	5	2	4	23	18	21	19	20	22	9	9	13
AT4G20440.1	3.88838	5.28858e-05	0.000231551	smB At4g20440 F9F13.90 F9F13_90	UP										2	1	1	1	1	1	4	5	4
AT1G13730.1	3.88828	5.2978e-05	0.000231551	At1g13730 F21F23.16 F21F23_16	UP										4	3	2	2	2	1	2	3	1
AT2G28950.1	3.88816	5.29336e-05	0.000231551	EXPA6	UP										3	3	4	2	1	2	1	2	2
AT2G18330.1	3.88814	5.29043e-05	0.000231551	At2g18330 At2g18330/T30D6.16 T30D6.16 T30D6_16	UP										5	3	2	1	1	2	1	3	2
AT4G34555.1	3.88814	5.29467e-05	0.000231551	RPS25D	UP										4	5	3	1	2	1		2	2
AT4G15760.1	3.88809	5.29808e-05	0.000231551	MO1 At4g15760 dl3920c FCAALL.376	UP										3	2	2	3	2	2	2	2	2
AT5G12860.1	3.88807	5.29769e-05	0.000231551	DIT1	UP										1		1	4	3	2	2	5	2
AT1G24180.1	3.88798	5.30128e-05	0.000231551	IAR4	UP										3	3		1	2	3	2	3	3
AT5G47880.1	3.88791	5.3053e-05	0.000231551	ERF1-1	UP										3	3	5	2	3	3			1
AT2G31660.1	3.88786	5.3056e-05	0.000231551		UP										4	4	1	2	2	2	1	2	2
AT4G31300.2	3.88785	5.30837e-05	0.000231551	PBA1	UP										1	2	1	3	3	2	2	3	3
AT3G53740.2	3.88755	5.32453e-05	0.000231551	RPL36B	UP										2		1	4	3	3		6	1
AT4G32720.1	3.88754	5.31609e-05	0.000231551	LA1	UP										5	3	3	4	2	3
AT5G14430.1	3.88751	5.31804e-05	0.000231551	At5g14430	UP										4	3		3	3	3	2	1	1
AT1G68060.1	3.88751	5.31754e-05	0.000231551	MAP70.1	UP										1		1	4	5	2	3	1	3
AT2G37620.1-AT3G53750.1	1.20659	6.14027e-05	0.000266585		UP										4	1	1	4	3	3	1	2	1
AT2G39310.1	1.85441	6.66822e-05	0.000289029	JAL22	UP												1	3	4	4	2	3	3
AT1G07660.1-AT1G07820.1-AT2G28740.1-AT3G45930....	1.36304	6.92278e-05	0.00029957	At1g07660	UP										2	3	4	4	3	4
AT5G65010.2	2.09022	7.55245e-05	0.000326281	ASN2	UP										3	2	2	4	2	4	1		2
AT5G26280.1	1.51023	7.89628e-05	0.000340576	At5g26280 F9D12.7	UP										2	1	2	4	3	5		3
AT5G10470.2	3.81966	8.17421e-05	0.00034352	KCA1	UP										3	2	1	2	5	4	1	1	1
AT5G09440.1	3.8196	8.17754e-05	0.00034352		UP											1		4	1	5	2	2	5
AT4G17090.1	3.81958	8.18129e-05	0.00034352	BAM3	UP										3	4		6	4	2		1
AT3G13224.2	3.81957	8.21453e-05	0.00034352	At3g13224	UP										3	1	1	4	5	4	1		1
AT2G18740.1	3.81956	8.1812e-05	0.00034352	MSF3.12 MSF3_12 At2g18740	UP										1	1	1	2	6	6	1	1	1
AT3G18570.1	3.81956	8.19449e-05	0.00034352	At3g18570	UP										1	1	2	6	4	4		1	1
AT3G03920.1	3.81956	8.183e-05	0.00034352	At3g03920	UP	5	4	8	4	6	5	5	4	6	29	30	19	15	15	17	21	17	27
AT1G76300.1	3.81956	8.18407e-05	0.00034352	SMD3A	UP		2	2			2	2		1	16	16	10	6	7	5		1	1
AT1G19360.1	3.81955	8.18206e-05	0.00034352	RRA3	UP	4	2	5		4	2	7		1	13	9	12	14	14	13	6	22	13
AT3G01420.1	3.81955	8.18971e-05	0.00034352	DOX1	UP			1	1	1			1	1	5	5	5	4	5	7	5	3	4
AT5G64200.1	3.81954	8.18567e-05	0.00034352		UP	1	1	2	1	2	1	5	2	1	16	14	5	10	11	12	5	6	6
AT1G29350.1	3.81954	8.19587e-05	0.00034352	At1g29370 F15D2.28 F15D2_28	UP										4	3	3	1	2	2	1	1	2
AT4G38370.1	3.81954	8.18199e-05	0.00034352		UP										1	1	2	2	3	3	3	2	2
AT3G18035.1	3.81954	8.19124e-05	0.00034352	HON4 HISTONE H1 At3g18035	UP										1	2	2	2	2	2	1	3	4
AT3G19170.1	3.81954	8.20334e-05	0.00034352	PREP1	UP										4	6	3	3	1	2
AT5G65810.1	3.81953	8.22098e-05	0.00034352		UP										2	1	1	4	3	2	2	3	1
ATCG00190.1	3.81953	8.21394e-05	0.00034352	rpoB	UP										4	3	4	2	3	3
AT2G42600.2	3.81953	8.23688e-05	0.00034352	PPC2	UP										4	4		2	2	2	2	1	2
AT2G14120.3	3.81953	8.2182e-05	0.00034352		UP										1	2		3	3	3	2	5
AT4G23940.1	3.81952	8.24118e-05	0.00034352	FTSHI1	UP										4	3	1	2	1	3	1	2	2
AT4G02840.2	3.81951	8.27791e-05	0.00034352	SMD1B At4g02840 T5J8.16	UP											3	2	2	1	5	2	2	2
AT3G49601.1	3.81951	8.26488e-05	0.00034352	At3g49601	UP										1	1	1	4	3	3	2	3	1
AT5G64940.1	3.81951	8.25348e-05	0.00034352	ABC1K8 ATH13 OSA1 At5g64940 MXK3.17	UP										1	5	2	3	1	4	1	1	1
AT3G53420.1	1.26765	8.0042e-05	0.00034352	PIP2-1	UP										3	1	1	3	4	2	3		2
AT4G34870.1	1.79304	9.56306e-05	0.000395604	CYP18-4	UP										3	3	1	3	3	3	1	2
AT1G52400.1	1.24142	9.64196e-05	0.000398242		UP										2	3	1	3	2	3	1	1	3
AT2G10940.1	2.63296	0.000105657	0.000435262	At2g10940 At2g10940/F15K19.1 F15K19.1 F15K19_1	UP										2	3	1	3	3	3		1	3
AT2G39460.1	2.63289	0.000105713	0.000435262	RPL23AA	UP										1	1		4	3	4	2	2	2
AT4G24190.1	2.05147	0.000112143	0.00046055	HSP90-7	UP										2	4	1	1	2	5			4
AT1G09780.1	2.05111	0.000112205	0.00046055	PGM1	UP										1			3	5	4	2	2	2
AT3G07810.2	3.02271	0.000114416	0.000468891	F17A17.15	UP										2	1		5	3	5	1	1	1
AT1G41880.1	3.02262	0.000114666	0.000469186	RPL35AB	UP													3	4	7	1	3	1
AT3G46060.1	3.02179	0.000115459	0.000471696	RABE1C	UP										4	2		5	5	3
AT3G14415.2	1.22475	0.000122833	0.000501045	GLO2	UP										3	1	1	5	5	4
AT1G02780.1	1.61934	0.000124358	0.000506479	RPL19A	UP	2	2	5	4	4	5	4	3	4	15	12	11	12	14	12	21	19	24
AT5G09510.1	1.92751	0.000125458	0.000510172	RPS15D	UP	3	3	5		1	1	4	3	2	2	1			1		1	2	2
AT1G09270.1	3.74724	0.000128567	0.00051412	IMPA4	UP		1	3	1			1	1	1	8	8	1	7	9	9	4	2	6
AT2G18370.1	3.74724	0.000128613	0.00051412	LTP8	UP	6	4	4	4	4	4	3	3	3	17	19	24	9	7	11	20	18	17
AT4G27870.1	3.74723	0.000128834	0.00051412	MEBL	UP	1	1								1	3	1	4	6	5	2	4	4
AT1G62000.1	3.74722	0.00012915	0.00051412	At1g62000	UP				1					1	3	3	3	5	5	6	2	1	2
AT3G10380.1	3.74721	0.000129262	0.00051412	SEC8	UP			2	1			2			3	8	7	4	7	7		2	4
AT2G46780.1	3.74721	0.000129324	0.00051412	At2g46780 F19D11.6	UP		1	1	2		1				4	6	2	6	6	7	5	3	3
AT4G20850.1	3.7472	0.000129508	0.00051412		UP	1									3	4	2	1	4	5	2	2	2
AT1G55450.2	3.7472	0.000129532	0.00051412	At1g55450 T5A14.14 T5A14_14	UP				1						4	4	3	3	4	4		3
AT5G07290.1	3.7472	0.000129641	0.00051412		UP			1							1	1	1	5	3	5	4	2	3
AT3G57290.1	3.7472	0.000129681	0.00051412	TIF3E1	UP		2	8	8	2	5	6	1	2	10	12	8	17	13	26	17	15	26
AT2G24050.1	3.74719	0.000129756	0.00051412	EIF(ISO)4G2	UP		1	3	3		1	1		2	6	7	6	7	7	5	8	8	9
AT3G01780.1	3.74719	0.000129874	0.00051412		UP			2	1		1	1		1	4	4	4	4	6	6	5	7	5
AT5G46800.1	3.74719	0.000129704	0.00051412		UP										1	1	1	2	1	1	3	5	3
AT4G26110.1	3.74719	0.000129857	0.00051412	NAP1;1	UP										2	2	3	1	1	2	2	3	2
AT1G79560.1	3.74719	0.000129745	0.00051412	FTSH12	UP										1	1	1	3	2	1	3	3	3
AT5G11670.1	3.74719	0.000129947	0.00051412	NADP-ME2	UP												1	2	2	4	4	2	3
AT1G67430.1	2.36171	0.000126628	0.00051412		UP										1	2	1	3	2	2	2	2	3
AT4G37930.1	1.11682	0.000128883	0.00051412	SHM1	UP										3	3	2	3	2	3	1	1
AT1G30580.1	3.74718	0.000130539	0.000515688		UP										3	3	3	3	3	3
AT5G24710.1	3.74717	0.000130739	0.000515703		UP											1	2	5	5	2	1	2
AT5G52650.1	3.74717	0.000131058	0.000516187	RPS10C	UP										5	3	1	3	4	2
AT5G08670.1	1.12328	0.000140748	0.000553525	At5g08670	UP										1			3	4	4	3	1	2
AT4G35100.1	1.81738	0.000157707	0.000619295	PIP2-7	UP										2	2	2	3	5	3		1
AT4G25140.1	1.02755	0.000158652	0.000622076	At4g25140	UP													3	3	5	2	3	2
AT3G21370.1	1.20233	0.000162659	0.000636838	BGLU19	UP										2	1		4	4	3	2	1	1
AT1G06680.1	1.80471	0.000175513	0.000686143	PSBP1	UP										3	4	1	4	2	3			1
AT5G06600.1	2.96602	0.000179341	0.000700068		UP										4	1		2	5	4	2
AT5G19550.1	2.96448	0.000181792	0.000707538	ASP2	UP										2	1		3	5	4	1	2
AT4G02520.1	2.96398	0.000181735	0.000707538	GSTF2	UP			1			1			1	3	6	2	6	7	6		3	1
AT2G26080.1	1.57299	0.000191573	0.000744504	GLDP2	UP		4	12	10	4	7	10	4	6	29	37	26	26	23	29	12	14	25
AT5G44780.1	3.6711	0.000203567	0.000774086	MORF4	UP										3	3		3	4	5
AT2G41100.1	3.6711	0.000203441	0.000774086		UP												1	3	5	6		1	2
AT1G06460.1	3.67108	0.000203271	0.000774086	ACD32.1 ACD31.2 ALPHA-CRYSTALLIN DOMAIN 31.2 alpha-crystallin domain 32.1 At1g06460 F12K11.19 F12K11_19	UP										2		1	4	5	6
AT3G04590.2	3.67107	0.000203039	0.000774086		UP	1	3	11	8	3	8	6	5	8	24	21	16	25	26	30	19	17	30
AT1G70070.1	3.67107	0.000203032	0.000774086	ISE2	UP		1	1	1	1		2	1		5	5	3	5	5	7	4	8	6
AT1G31280.1	3.67107	0.000203155	0.000774086	AGO2	UP	110	76	67	38	50	45	20	28	26	257	280	255	130	132	116	137	135	130
AT3G47070.1	3.67106	0.000203324	0.000774086	F13I12.120 At3g47070	UP	6	4	4	4	4	4	3	3	3	18	21	24	8	8	9	19	17	14
AT3G14840.2	3.67106	0.000203285	0.000774086		UP		1	1	1	2		1		1	2	6		7	4	9	5	4	11
AT3G62550.1	3.67105	0.000203514	0.000774086	At3g62550	UP			1							1	1	1	5	4	4	2	4	2
AT3G60830.1	3.67105	0.000203614	0.000774086	ARP7	UP			1							3	4	1	4	4	5	1	1	1
AT3G49240.1	3.67104	0.000203604	0.000774086	EMB1796	UP		1								1	2		6	3	6	3	2	1
AT5G02960.1	3.67104	0.000203648	0.000774086		UP		1	4	2		1	1	1	1	8	4	3	9	9	15	2	1	12
AT1G32580.1	3.67104	0.000203739	0.000774086		UP										3	2	5		1			3	3
AT2G36870.1	3.67103	0.000203779	0.000774086	XTH32	UP										1		1	1		1	4	5	4
AT1G48600.2	3.67103	0.000204187	0.000774086	NMT2	UP										4	4	4	1	1	2		1
AT2G29140.1	3.67102	0.000204175	0.000774086	APUM3	UP										2	3	2	2	2	1	1	3	1
AT1G49240.1	1.03216	0.000203645	0.000774086	ACT8	UP										2	1		2	2	2	3	4	1
AT1G03630.1	2.54603	0.000216802	0.000820727		UP										1	1	1	3	2	1	2	3	3
AT3G14210.1	2.29125	0.000237674	0.00089845		UP										2	4	1	2	1	2	1	2	2
AT3G47520.1	1.48422	0.000245183	0.000925506	At3g47520	UP										4			1	2	3	3	1	3
AT3G19130.1	2.28337	0.000250942	0.000945885	RBP47B	UP										2	1		2	3	3	2	2	2
AT3G18780.2	1.01504	0.000255737	0.000962579	ACT2	UP										1			2	3	4	2	3	2
AT4G10340.1	1.42548	0.000261745	0.000983786	LHCB5	UP										2	2	2	4	4	2		1
AT2G01250.1	1.58701	0.000269287	0.00101069	RPL7B	UP										4	2		4	2	3	1	1
AT4G15000.1	2.90962	0.000275588	0.00103181	RPL27C	UP										2	1	3	4	3	4
AT3G46230.1	1.96096	0.000275699	0.00103181	HSP17.4A	UP										2	4	1	4	4	2
AT1G62010.1	3.59069	0.000316931	0.00115072	At1g62010 At1g62010/F8K4_20 F8K4.20 F8K4_20	UP											2	1	1	3	6		1	3
AT2G34560.2	3.59067	0.000316819	0.00115072		UP													3	4	6	1	2	1
AT4G16330.2	3.59067	0.000316803	0.00115072		UP	5	8	19	9	8	7	10	10	11	36	37	32	31	32	34	32	32	44
AT2G21230.3	3.59067	0.000316724	0.00115072		UP			1	1						3	1	3	3	3	2	4	5	4
AT5G35980.1	3.59067	0.000316924	0.00115072	YAK1 At5g35980 MEE13.9	UP			1				2			4	7	5	4	2	2	2	3	3
AT3G13570.1	3.59067	0.000317033	0.00115072	SCL30A	UP	1	1	2	2	1	1	1	2	2	6	7	5	8	6	10	6	7	13
AT3G45780.1	3.59066	0.000317251	0.00115072	PHOT1	UP	1	1							1	5	4	1	3	5	4	2	3	5
AT1G04160.1	3.59066	0.000317237	0.00115072		UP	5	8	19	10	8	7	10	10	11	36	37	32	31	31	32	33	32	45
AT1G19910.1	3.59066	0.000317399	0.00115072	VHA-c2	UP		2	3			1	5	2	2	3	9	1	15	10	13	7	8	10
AT2G40620.1	3.59065	0.000317452	0.00115072	BZIP18 At2g40620 T2P4.3	UP		1	3	1		1	2	1	1	5	5	5	8	7	9	5	6	7
AT4G38630.1	3.59065	0.000317324	0.00115072	RPN10	UP			1							4	3	2	2	2	3	1	1	5
AT5G14580.1	3.59065	0.000317315	0.00115072	PNP2	UP				1	1	1	1	1		6	7	4	2	3	2	3	6	6
AT2G47580.1	3.59065	0.000317499	0.00115072	U1A	UP										3	4	2				2	3	2
AT2G35240.1	3.59065	0.000317497	0.00115072	MORF6	UP										3	2	1	1	2	1	1	4	1
AT5G23120.1	3.59065	0.000317746	0.00115072	HCF136	UP										3	2	1	2	1	1	2	2	2
AT3G12800.1	3.59064	0.000317712	0.00115072	At3g12800	UP										2		3	3	2	2	2	2
AT2G03820.1	3.59064	0.000317767	0.00115072	NMD3 AtNMD3 Nonsense-Mediated mRNA Decay 3 At2g03820 T18C20.2 T18C20_2	UP										2	4	1	1	2	2	2	2
AT5G58330.1	3.59064	0.000318052	0.00115072	At5g58330	UP										1	1	3	2	2	2	1	2	2
AT5G66760.1	3.59064	0.000317906	0.00115072		UP										2	3	3	2	2	2		1	1
AT5G46430.1	3.59064	0.000317956	0.00115072		UP											2		2	3	1	2	3	3
AT1G76810.1	3.59063	0.00031798	0.00115072		UP										3	3		1	2	2	1	2	2
AT3G10950.1	3.59063	0.000318048	0.00115072	RPL37AB	UP										2	2	1	2	1	3	1	2	2
AT5G19220.1	3.59063	0.000318325	0.00115072	ADG2	UP										2	1	2	2	3	2	1	1	2
AT3G12010.1	3.59063	0.000318252	0.00115072		UP										1	3	2	3	2	2	1	1	1
AT5G05010.1	3.59062	0.000318404	0.00115072	At5g05010	UP													2	4	2	2	3	3
AT4G31880.1	3.59061	0.000319142	0.0011518	At4g31880 F11C18.80 F11C18_80	UP										3	2	3	3	2	3
AT3G46000.1	2.49484	0.000325312	0.00117246		UP										1	3	1	1	1	3	1		5
AT1G22410.1	2.48995	0.000337577	0.001215	At1g22410 F12K8.24 F12K8_24	UP										2	2	2	3	3	3		1
AT1G70830.1	2.48974	0.00033811	0.00121526		UP										1	1		3	3	3	1	3	1
AT5G17310.2	2.07244	0.000339822	0.00121974	UGP1	UP											2	1	2	1	4	1		5
AT2G22230.1	2.48484	0.000350316	0.0012557	At2g22230 T26C19.11 T26C19_11	UP										3	3	1	4	1	3			1
AT1G08360.1	1.41704	0.000379873	0.00135979	RPL10AA	UP										1	2	3	3	2	5
AT5G27700.1	1.91993	0.000399596	0.00142845	RPS21C	UP										2	2	2	3	3	4
AT1G62820.1	2.8479	0.000429982	0.00153498	CML14	UP										2	3	1	3	4	3
AT5G11520.1	2.84703	0.000432421	0.0015416	ASP3	UP											1	1	2	4	4		1	3
AT1G15140.1	3.50552	0.000494494	0.00169685	At1g15140 At1g15140/F9L1.8 F9L1.8 F9L1_8	UP													4	4	3		3	2
AT5G04530.1	3.50552	0.000494561	0.00169685	KCS19	UP												1	4	4	5	1		1
AT2G36480.3	3.50552	0.000495058	0.00169685	At2g36480	UP										2	2		4	2	6
AT3G09300.1	3.50551	0.000494924	0.00169685	ORP3B	UP			1				1			4	4	2	3	3	2	4	3	2
AT5G02100.1	3.50551	0.000494924	0.00169685	ORP3A	UP			2							4	6	3	2	6	4		1	1
AT1G30460.1	3.50551	0.00049501	0.00169685	CPSF30	UP			2							4	5		5	3	2	1	2	5
AT2G15430.1	3.50551	0.000495251	0.00169685	NRPB3	UP			3			1				2	5	5	4	3	6	2	1	7
AT1G09490.1	3.50551	0.000495321	0.00169685		UP							2				1		4	8	8	2	3	1
AT5G49400.1	3.50551	0.000495131	0.00169685		UP		2	3	3		2	1	2	1	8	7	6	8	9	6	9	6	10
AT1G01790.1	3.50551	0.000495125	0.00169685	KEA1	UP			1		1	1	1	1		5	7	3	3	3	3	4	3	7
AT3G04340.1	3.50551	0.000495104	0.00169685		UP							1			3	1	2	3	3	5	1	2	2
AT2G15690.1	3.50551	0.000495212	0.00169685	PCMP-H66	UP							1			3	2	2	3	5	4	1		2
AT1G55310.3	3.5055	0.000495446	0.00169685	SCL33	UP	26	30	36	19	19	26	26	21	16	92	90	102	73	80	78	68	73	63
AT4G04460.1	3.5055	0.000495714	0.00169685	APA3	UP	5	6	7	9	4	7	5	2	5	3	3	2	5	5	7	6	3	4
AT4G14990.1	3.5055	0.000495526	0.00169685	PAT1H2 At4g14990 dl3535c FCAALL.26	UP	19	18	24	13	15	18	25	11	12	66	60	66	65	66	60	40	51	46
AT3G22960.1	3.5055	0.000495964	0.00169685	PKP1	UP										2	2		1	1	1	3	2	3
AT3G02880.1	3.50549	0.000495818	0.00169685	At3g02880	UP										1	1	2	3	2	1	2	2	1
AT2G29200.1	3.50549	0.000495702	0.00169685		UP										2	4	2		1	3	1	1	1
AT4G34090.3	3.50548	0.000495772	0.00169685	F28A23.80 At4g34090 At4g34160 F28A23.150 F28A23_150	UP										3	2	1	2	2	1	1	2	1
AT2G22125.1	3.50548	0.00049552	0.00169685		UP										3	2	1	2	2	1	1	2	1
AT5G08530.1	3.50548	0.000495572	0.00169685	At5g08530	UP										2	3	2	1	2	2	1	1	1
AT3G44110.1	3.50547	0.000495744	0.00169685	ATJ3	UP											1	2	1	2	3	1	3	2
AT1G35720.1	3.50547	0.000495053	0.00169685	ANN1	UP										1	2		2	1	1	1	3	4
AT3G44320.1	2.44159	0.000488083	0.00169685	NIT3	UP										2	4	2	1	2	2	1		1
AT5G01410.1	2.44105	0.000489585	0.00169685		UP										3	2	1	3	1	1	1	1	2
AT1G71695.1	2.43923	0.000495761	0.00169685	PER12	UP										1	3	1	2	2	2	2	1	1
AT4G02230.1	2.2017	0.000490302	0.00169685	RPL19C	UP										2	2		2	3	2	2	2
AT4G26970.1	2.19314	0.000517819	0.00176703	ACO3	UP										1	1	2	3	4	2	1	1
AT2G32060.1	1.69164	0.00052887	0.00180241	RPS12C	UP										1	1	1	2	3	3	1	2	1
AT5G59880.1	1.88526	0.000545919	0.0018581	ADF3	UP										2	1		3	3	2	2	1	1
AT1G68010.2	1.37627	0.000558652	0.00189898	HPR	UP										1	2	1	2	1	4	1	1	2
AT1G07890.3	1.34227	0.000609511	0.00206387	APX1	UP										2			1	3	4	1	2	2
AT1G63940.2	1.59823	0.000654555	0.00221354	MDAR5	UP													2	4	4	1	3	1
AT4G27000.1	2.78537	0.000656776	0.0022182	RBP45C	UP												1	4	4	3	1	1	1
AT4G34450.1	2.78087	0.000681433	0.00229853	At4g34450	UP													3	4	3	1	1	3
AT5G19940.1	2.15193	0.00071346	0.00240347	PAP8	UP										2	1	1	3	5	3
AT1G26630.1	1.48663	0.000719187	0.00241967	ELF5A-2	UP													5	3	4	1		2
AT5G22640.1	3.41503	0.000760162	0.00247217		UP											1	1	5	2	5			1
AT4G11160.1	3.41502	0.000759835	0.00247217	At4g11160 T22B4.140 T22B4_140	UP			1			1				1	2	4	3	3	3	2	3	5
AT1G70730.3	3.41502	0.000759228	0.00247217		UP				1		1				4	3	4	3	1	3	1	1	6
AT1G74730.1	3.41502	0.000759316	0.00247217	At1g74730 F25A4.30 F25A4_30	UP			1						1	1	3		3	5	3	3	4	4
AT4G38690.1	3.41502	0.000759327	0.00247217		UP			1	1					1	3	4	4	2	3	3	4	3	4
AT3G42170.1	3.41502	0.000759427	0.00247217	HAT	UP	1	9	17	15	9	10	13	9	11	32	38	31	33	36	49	28	30	48
AT2G33430.1	3.41502	0.000759349	0.00247217	MORF2	UP	2	8	15	14	8	10	14	9	10	29	36	28	31	32	47	29	31	48
AT5G44200.1	3.41502	0.000759324	0.00247217	CBP20	UP			1						2	2	1	1	7	3	3	2	3	8
AT3G14010.1	3.41502	0.000759389	0.00247217	CID4	UP		1	2	2		1			1	2	4	4	6	7	7	4	6	4
AT4G38130.1	3.41502	0.000759399	0.00247217	HDA19	UP			2	1			1		1	7	5	3	3	3	3	5	3	5
AT4G00630.2	3.41501	0.000759137	0.00247217		UP		1	3	1		2	3	3	1	8	6	5	7	7	14	5	6	10
AT3G06400.3	3.41501	0.000759511	0.00247217	CHR11	UP	2	7	12	8	5	9	6	7	8	27	23	17	26	21	27	25	28	30
AT5G35180.4	3.41501	0.000758874	0.00247217		UP	2	3	12	8	6	7	7	7	7	25	24	16	23	23	25	21	19	34
AT4G27680.1	3.41501	0.000759108	0.00247217		UP		2	6	2			2	2	1	4	7	5	12	11	17	4	3	9
AT5G67630.1	3.41501	0.00075878	0.00247217	At5g67630 K9I9.20 K9I9_20	UP			2	1		2	1	1	1	2	5	2	7	4	12	5	1	9
AT4G12390.1	3.41501	0.000758848	0.00247217	T4C9.230 PME1 At4g12390 At4g12390/T4C9.230 T1P17.4	UP	1									3	2		2	3	4	3	1	3
AT4G14300.1	3.415	0.000758459	0.00247217	RBGD4	UP			1								1		8	3	7	1		1
AT3G26560.1	3.415	0.000758432	0.00247217		UP			1	1			1			3	2	3	4	3	2	2	4	6
AT3G11830.1	3.415	0.000758002	0.00247217	CCT7	UP	2	1	4	1			2			7	8	6	8	6	6	2	5	5
AT3G06860.1	3.415	0.000758352	0.00247217	MFP2	UP											1	2		3	1	2	2	3
AT5G64580.1	3.415	0.000758433	0.00247217		UP										2	3	3	2	2	1		1
AT4G25210.1	3.41499	0.000758206	0.00247217	At4g25210	UP										2	1	1		1	3	1	2	3
AT2G29190.1	3.41499	0.000758041	0.00247217		UP										1	2	1	2	1	2	1	2	2
AT2G30110.1	3.41499	0.000757832	0.00247217	UBA1	UP										2	2	3	1	2	3		1
AT1G29150.1	3.41498	0.000757433	0.00247217	RPN6	UP												1	2	2	2	2	2	3
AT5G20840.1	3.41498	0.000758601	0.00247217	SAC4	UP										1	2	3	2	2	2		1	1
AT5G48300.1	2.1423	0.000756465	0.00247217	APS1	UP										2	3	2	1	1	3	1		1
AT5G51120.2	3.41504	0.000761656	0.00247397	PABN1	UP										4	3	1	2	2	1		1
AT5G22650.1	1.57143	0.000876912	0.00284483	HDT2	UP												1	3	2	2	2	2	2
AT4G36130.1	1.09684	0.000940587	0.00304764	RPL8C	UP										2	1	1	2	2	2	1	1	2
AT3G03960.1	2.71808	0.00101127	0.00326862	CCT8	UP										2			3	4	1	2	2
AT2G27530.1	1.37622	0.00101097	0.00326862	RPL10AB	UP										1	2	1	1	2	4	1	2
AT1G27400.1	2.0967	0.00105704	0.00341235	RPL17A	UP										2	1	1	2	3	2	1	1	1
AT5G19760.1	2.09358	0.00107781	0.00347089	DTC	UP										1	1	1		3	4	1	2	1
AT2G43910.2	2.33289	0.00108139	0.00347818	HOL1	UP										1	1		1	3	3	2	1	2
AT1G31330.1	1.14551	0.0010937	0.00351347	PSAF	UP										1			2	3	3	1	2	2
AT5G40480.1	3.3185	0.00116705	0.00360811		UP										1			3	3	3	1	2	1
AT5G23210.1	3.31849	0.00116669	0.00360811	SCPL34	UP											2		2	2	2		1	5
AT1G74230.1	3.31849	0.00116655	0.00360811	RBG5	UP										2	3	1	3	2	3
AT3G55560.1	3.31849	0.00116702	0.00360811	AHL15	UP										1	1	1	2	5	3	1
AT4G10970.6	3.31848	0.00116621	0.00360811		UP										4	2		3	2	3
AT5G18230.2	3.31848	0.00116584	0.00360811	MRG7.18	UP													2	4	4	1	2	1
AT2G36130.1	3.31848	0.00116574	0.00360811		UP											1	1	3	2	4		1	2
AT1G34360.1	3.31848	0.00116546	0.00360811	IF3-1 At1g34360 F7P12.8	UP										1		1	3	3	5			1
AT2G23070.1	3.31848	0.00116572	0.00360811	At2g23070	UP											1	1	4	5	3
AT3G51140.1	3.31847	0.00116546	0.00360811	At3g51140	UP			2				1			1	5		7	4	6	2		4
AT5G49220.1	3.31847	0.00116564	0.00360811	At5g49220 K21P3.10 K21P3_10	UP												1	1		2	3	4	3
AT5G46630.2	3.31847	0.00116505	0.00360811		UP	1	1	1	1		1	1	1	1	6	4	5	3	3	1	7	8	8
AT3G27700.1	3.31847	0.00116556	0.00360811		UP	1	4	5	4	2	4	3	3	4	11	6	11	16	15	13	11	20	12
AT3G55360.1	3.31847	0.00116504	0.00360811	ECR	UP			1							1	3		2	3	7	1	1	2
AT1G55500.2	3.31847	0.0011651	0.00360811	ECT4	UP		2	2	2		2	1	2	1	8	7	4	7	7	4	7	5	9
AT4G19210.1	3.31846	0.00116472	0.00360811		UP			1			1			1	2	4	2	4	6	6		3	1
AT5G05000.2	3.31846	0.0011639	0.00360811		UP		2	10	11	3	6	7	2	3	13	13	8	21	17	30	17	14	27
AT5G35430.1	3.31846	0.00116458	0.00360811		UP			2				1			1	1	1	5	5	10	1	2	2
AT3G59350.1	3.31846	0.00116384	0.00360811		UP			1	1						1	5	3	1	1	4	2	3	4
AT2G43950.1	3.31845	0.00116383	0.00360811	OEP37	UP	1	2	5	1	1	3	7	3	1	8	5	16	10	10	17	6	11	13
AT2G20190.1	3.31845	0.00116374	0.00360811	CLASP	UP											1	1	1	1		3	3	3
AT5G42570.1	3.31845	0.00116331	0.00360811	At5g42570 K16E1.4 K16E1_4	UP										1		2		2	1	2	3	2
AT1G67680.1	3.31845	0.00116348	0.00360811		UP										2		2	1	1	1	1	4	1
AT5G55660.1	3.31845	0.00116328	0.00360811		UP										2	1	2	2	1		2	2	1
AT3G02560.1	3.31844	0.00116309	0.00360811	RPS7B	UP											1	2	1	2	1	2	2	2
AT2G37340.1	3.31844	0.00116315	0.00360811		UP										2	1	1	2		1	2	1	3
AT1G24764.1	3.31844	0.00116267	0.00360811		UP										2	2		1	1	1	2	2	2
AT4G16150.1	3.31844	0.00116261	0.00360811	CMTA5	UP										2	1	1	1	1	1	1	2	3
AT1G76090.1	3.31843	0.00116212	0.00360811		UP										2			3	1	1	2	3	1
AT5G03940.1	3.31843	0.00116359	0.00360811	FFC	UP										1	2		2	1	1	2	2	2
AT2G04030.1	1.69264	0.00116339	0.00360811	HSP90-5	UP										2	3	1	3	1		1	1	1
AT5G30510.1	1.32859	0.00114184	0.00360811	RPS1	UP										1	3	1	1	2	1		3	1
AT1G30680.1	3.3185	0.00116929	0.0036108		UP										3	2	2	3	2			1
AT1G74470.1	1.35503	0.00120383	0.00371309	CHLP	UP											1	1	1	1	3	2	2	2
AT3G47470.1	1.78624	0.00122369	0.00376994	LHCA4	UP										2	2	2	2	2	2	1
AT4G01850.1	1.05471	0.00139959	0.00430178		UP										2	1		4	2		1	1	2
AT1G49600.1	2.0497	0.00148167	0.00454874	RBP47A	UP										1	2	1	1	3	2		1	2
AT1G58270.1	2.65205	0.00148969	0.00456803	ZW9 At1g58270 F19C14.11 F19C14_11	UP											1		5	2	1	2	1	1
AT3G08590.1	2.65022	0.00151063	0.00462454	At3g08590	UP										1	1	1		4	4	1	1
AT1G22530.1	2.65004	0.00151163	0.00462454	PATL2	UP										1	1		3	3	2	1	1	1
AT4G17530.1	2.04654	0.0015158	0.00463192	RABD2C	UP													4	3	2	1	2	1
AT1G47128.1	2.27375	0.00161079	0.00491076	RD21A	UP										3	3		2	2	3
AT3G13990.1	3.21501	0.00178082	0.00519739	At3g13990	UP										2		1	3	3	3		1
AT5G20650.1	3.21501	0.00177901	0.00519739		UP										2	1	1	3	3	3
AT2G46370.4	3.21501	0.0017785	0.00519739		UP													3	4	3	1	1	1
AT5G64400.2	3.21501	0.00177871	0.00519739		UP										1	1		3	4	3	1
AT5G10860.1	3.21501	0.00177957	0.00519739	CBSX3	UP												1	3	3	4		1	1
AT4G30890.1	3.21501	0.00177797	0.00519739		UP										1	2		2	4	3			1
AT1G74970.1	3.21501	0.00177625	0.00519739	RPS9	UP										1	1		4	3	4
AT2G18980.1	3.21501	0.00177589	0.00519739	PER16	UP													2	2	6			3
AT4G26010.1	3.215	0.00178185	0.00519739	PER44	UP	1		2		1	1	1			4	6	4	2	2	5	5	3	7
AT4G02720.1	3.215	0.00177693	0.00519739	At4g02720 T5J8.1	UP	1	1	2	2	1	2	1	1	2	3	6	4	12	6	14	3	3	11
AT4G38740.1	3.215	0.00177818	0.00519739		UP										4	2	3		1		1	2
AT4G25500.1	3.215	0.00177673	0.00519739	RS40	UP	1	1	2	4	1		1	1	1	5	6	5	10	6	11	3	4	8
AT5G67030.1	3.215	0.00177274	0.00519739	ZEP	UP			2				3			2	1		7	8	7	1	2	7
AT4G30140.1	3.215	0.00177671	0.00519739	At4g30140	UP			1	2	1	1
AT1G76940.1	3.21499	0.00177361	0.00519739	NSRA	UP	2	2	5	5	4	3	3	4	3	16	13	12	9	5	8	14	15	21
AT3G51600.1	3.21499	0.001771	0.00519739		UP	1	1							1	5	3	1	4	3	3	2	1	5
AT2G43160.3	3.21499	0.00176845	0.00519739	EPSIN2	UP							1			4	2	3	2	2	2	1	1	2
AT1G49430.1	3.21499	0.0017695	0.00519739		UP				1						2	3	1	3	3	6	1
AT4G25650.2	3.21498	0.00176879	0.00519739		UP							1			2	1	2	4	6	4
AT5G43470.1	3.21498	0.00176819	0.00519739		UP		1	1	1							2	1	5	5	6	2	2	4
AT5G58430.1	3.21498	0.00176864	0.00519739	EXO70B1	UP		1	2	2	1	1	2	1	1	1					1			1
AT4G02480.1	3.21498	0.00176533	0.00519739		UP			1						1	2	4	3	2	3	4	3	1	1
AT1G14840.1	3.21498	0.00176614	0.00519739	MAP70.4	UP										2	1	1	1	2		2	2	1
AT2G43770.1	3.21498	0.00176816	0.00519739	At2g43770 F18O19.12	UP												2	1	1	1	2	2	3
AT1G69530.3	3.21498	0.00176667	0.00519739	EXPA1	UP										1	1		1	1	1	2	4	1
AT3G07030.1	3.21498	0.00176486	0.00519739	ALBA6	UP										1	2	1	1	1	1	2	2	1
AT5G43745.1	3.21498	0.00176512	0.00519739	At5g43745	UP										3	2	3		2				2
AT1G33240.1	3.21498	0.00176542	0.00519739	GTL1	UP										1	1	1	1	1	1	2	2	2
AT2G03510.1	3.21497	0.00176379	0.00519739		UP										1	1	2			3	2	1	2
AT5G44020.1	3.21497	0.00176411	0.00519739	MRH10.13 MRH10_13 At5g44020 At5g44020/MRH10.13	UP										1	1	1	1	1	1	1	3	2
AT4G01310.1	3.21497	0.00175829	0.00519739	RPL5	UP										3	5	1	2			1
AT4G16760.1	3.21497	0.0017609	0.00519739	ACX1	UP										1	1	2	3		1	1	2	1
AT3G43220.1	3.21496	0.00176051	0.00519739		UP										1	5	3	1		2
AT2G35920.1	3.21496	0.00175978	0.00519739		UP										1		1	2	2	1	2	2	1
AT2G44490.1	3.21496	0.00175727	0.00519739		UP										1	2	1	1	1	1		3	2
AT1G37130.1	3.21496	0.00175999	0.00519739	NIA2	UP											1	1	2	1	2	3	1	1
AT1G43670.1	3.21496	0.0017604	0.00519739	At1g43670	UP										2	2	2	1	2	2	1
AT1G06410.1	3.21495	0.00175753	0.00519739		UP										1	2	1	1	2	2	1	1	1
AT4G30530.1	3.21495	0.00175844	0.00519739	GGP1	UP										2	2	1	2	1	2		1	1
AT1G52560.1	3.21503	0.00179675	0.00523505	HSP26.5	UP												1	2	3	2	1	2	1
AT2G33800.1	1.27597	0.00189085	0.00550313	rps5	UP										3	1	1	3	1	2		1
AT3G53890.1	1.72594	0.00199945	0.00581278	RPS21B	UP										2	2	1	2	2	2		1
AT3G59970.3	1.37214	0.00200551	0.00581839	MTHFR1	UP											1		3	3	1	1	2	1
AT3G26460.1	1.99721	0.00214328	0.00621033		UP											1		3	1	2		3	2
AT4G21280.2	1.36073	0.00218544	0.00632552	PSBQ1	UP											1	2	1	3	3		1	1
AT3G16950.2	2.57894	0.00223205	0.00643213	LPD1	UP										1	1		3	3	1	1	1	1
AT4G16155.1	2.57894	0.00223205	0.00643213		UP										1	1		2	3	2	1	1	1
AT1G29880.1	2.57892	0.00222999	0.00643213	At1g29880	UP													2	2	2	1	1	4
AT5G04430.2	2.57891	0.00222999	0.00643213		UP										1	2	1	2	2	3		1
AT1G71500.1	1.32457	0.00223501	0.00643361	PSB33 PhotoSystem B protein 33 At1g71500 At1g71500/F26A9_12 F26A9.12	UP										1	1	2	3	2	3
AT5G59890.1	2.21368	0.00238693	0.00686341		UP										2	3		2	3	2
AT5G14040.1	1.39012	0.0025251	0.00725276	MPT3	UP													4	3	2	1	1	1
ATCG00750.1	1.81249	0.00255935	0.00733514	rps11	UP											1	1	1	1	5			3
AT1G11860.1	1.24098	0.00255932	0.00733514	GDCST	UP										1			2	2	4	1		2
AT1G51660.1	3.10355	0.00269687	0.00735154		UP											1	1	4	3	3
AT2G25530.1	3.10355	0.0026992	0.00735154	At2g25530 F13B15.19 F13B15_19	UP												1	3	4	3			1
AT5G59710.1	3.10354	0.00269616	0.00735154		UP													3	2	4		1	2
AT5G19010.1	3.10354	0.00269867	0.00735154		UP										1			1	5	4		1
AT5G11090.1	3.10354	0.00269548	0.00735154		UP												1	4	3	4
AT2G27600.1	3.10354	0.0026925	0.00735154	SKD1	UP											1		4	3	4
AT3G10730.1	3.10353	0.00269253	0.00735154		UP													4	3	5
AT5G25280.1	3.10353	0.00269213	0.00735154		UP										3	2	5	1			1
AT4G27585.1	3.10353	0.00269544	0.00735154	AtSLP1 SLP1 stomatin-like protein 1 At4g27585	UP			3	4	1	3			2	8	8	4	7	8	9	4	3	8
AT5G27560.1	3.10353	0.00268926	0.00735154	At5g27560 F15A18.20 F15A18_20	UP			1	1	1		1		1	4	6	2	2	3	1	5	3	7
AT5G64120.1	3.10353	0.00268677	0.00735154	PER71	UP			5	1			2	1	1	6	4	3	5	5	10	4	5	7
AT4G28710.1	3.10353	0.00268709	0.00735154		UP	1	1	1	2	1	1	2	2	1	1			2		1
AT5G51660.1	3.10353	0.00268823	0.00735154	CPSF160	UP			2				1			3	5	3	4	2	6		1	2
AT3G20230.1	3.10353	0.00268523	0.00735154	At3g20230	UP		1	3			2	2		2	2	10	2	5	5	13	3	3	6
AT2G41560.1	3.10352	0.00268286	0.00735154	ACA4	UP				1									5	4	4		1	4
AT3G55620.1	3.10352	0.0026831	0.00735154	EIF6-2	UP				1									5	4	4		1	4
AT3G48860.2	3.10352	0.00268338	0.00735154		UP			1							2	3	2	3	1	4			3
AT5G16550.1	3.10352	0.00268487	0.00735154	MQK4.30 MQK4_30 At5g16550	UP			1							2	1	1	2	4	4	1	2	1
AT5G57290.1	3.10352	0.0026816	0.00735154		UP			2	2	2		2	1	2	5	7	4	2	5	3	7	9	9
AT3G52560.4	3.10352	0.00268166	0.00735154		UP			1				1			4	3	2	2	2	3	2	2	2
AT5G16010.1	3.10352	0.00268053	0.00735154	At5g16010 F1N13.150 F1N13_150	UP		1	3	2		1		1	1	5	4	3	5	7	7	2	5	7
AT4G02620.1	3.10352	0.0026819	0.00735154	VHA-F	UP			1	2					1	2	3	1	5	3	4	4	3	4
AT5G51590.1	3.10352	0.00268086	0.00735154	AHL4	UP			3	4	1	2	2		1	7	5	4	10	6	14	3	3	6
AT3G07660.1	3.10352	0.00268114	0.00735154	At3g07660	UP										2	2	2				1	3	1
AT4G17140.3	3.10352	0.0026805	0.00735154		UP										2		3		1		2	1	2
AT1G06700.1	3.10352	0.00267838	0.00735154		UP										1	1	2	1	1		2	2	1
AT1G48520.1	3.10352	0.00267838	0.00735154	GATB	UP										4	3	2				1		1
AT1G14410.1	3.10351	0.00267942	0.00735154	WHY1	UP										2	1	2	1	1		2	1	1
AT5G53620.1	3.10351	0.00267862	0.00735154	MNC6.16 MNC6_16 At5g53620	UP										1	2	2		1	1	2	1	1
AT5G13710.1	3.10351	0.00267877	0.00735154		UP										2	5	1		1		1	1
AT2G07360.2	3.10351	0.00268149	0.00735154	At2g07360 At2g07370 T13E11.13 T13E11_13	UP										2	2	1	1	1		2	1	1
AT5G22040.1	3.10351	0.00267612	0.00735154		UP											2	5	2		1			1
AT2G29290.2	3.10351	0.00267583	0.00735154		UP										2	1		1	1		2	2	2
AT3G03050.1	3.10351	0.00267547	0.00735154		UP										1			1		1	2	3	3
AT5G21326.1	3.10351	0.00267087	0.00735154	CIPK26	UP													1	1	1	2	4	2
AT5G64960.1	3.10351	0.0026733	0.00735154		UP										1		1	1	1	1	2	2	2
AT5G10540.1	3.1035	0.00266932	0.00735154	CYOP	UP										1	1	2	2	1	1	1	1	1
AT3G44890.1	3.1035	0.0026644	0.00735154	RPL9	UP										3	1	1		1	2	1	1	1
AT5G64740.1	3.1035	0.00266718	0.00735154		UP										2	1	1	1	1	1	1	1	2
AT1G51500.1	3.1035	0.00266718	0.00735154	ABCG12	UP										3	3	2	1	1	1
AT3G61820.1	3.1035	0.00266633	0.00735154	F15G16.210 At3g61820 F21F14.7	UP										1	1	2	2	2	1	1	1
AT5G65110.1	3.10349	0.00266248	0.00735154	ACX2	UP										1	1		2	1	1	1	3	1
AT4G30720.1	3.10349	0.00266272	0.00735154		UP										2	2	1	1	1	2	1	1
AT5G14320.1	3.10348	0.00266488	0.00735154	RPS13	UP										3	2	1	1	1	1		1	1
AT2G05920.1	3.10348	0.0026611	0.00735154	SBT1.8	UP										1	2	1	1	2	1	1	1	1
AT5G18420.2	3.10348	0.00266362	0.00735154		UP										1	1	1	1	2	1	1	1	2
AT5G54270.1	1.80858	0.00261779	0.00735154	LHCB3	UP										2	3	2	1	2	1
AT2G05710.1	1.44183	0.00258439	0.00735154	ACO2	UP										1	1	1	3	1	1	1	1	1
AT3G49010.1	1.29007	0.00289292	0.00787103	RPL13B	UP										1	1	1		3	2	1	1	1
AT5G13450.1	1.94572	0.00301786	0.00820052	At5g13450	UP										1	1	1	2	1	2	1	1	1
AT1G74310.1	1.37005	0.00302026	0.00820052	CLPB1	UP										1	1		2	1	1	2		3
AT1G15690.1	1.94314	0.00306478	0.00831283	AVP1	UP											1	1	2	2	1	1	1	2
AT1G26880.1	2.50285	0.00332781	0.00899054	RPL34A	UP													1	3	2	2	2	1
AT2G22780.1	2.50283	0.0033305	0.00899054	At2g22780	UP											1		3	3		2	1	1
AT5G47700.1	2.50283	0.00333088	0.00899054	RPP1C	UP										2	2		2	2	1		2
AT4G29410.1	2.50283	0.00333308	0.00899054	RPL28C	UP										1	1	1	1	2	2	1		2
AT3G16480.1	2.50283	0.00333514	0.00899054		UP										1	1	1	2	2	2	1		1
AT1G01100.1	2.50283	0.00333391	0.00899054	RPP1A	UP										1	1	1	1	1	4		2
AT1G10840.1	1.76371	0.00355386	0.00957033	TIF3H1	UP													2	2	2	1	2	2
AT2G33210.1	2.14835	0.00357716	0.00962322	At2g33210	UP											1		3	1	3	1	1	1
AT3G48870.1	1.01051	0.0037085	0.00996636		UP										1		1	1	2	4			2
AT3G52660.1	2.98272	0.0040848	0.0103338		UP										1	1	1	2	3	3
AT5G37670.1	2.98272	0.00408233	0.0103338	HSP15.7	UP										1	1	1	3	2	3
AT5G51220.1	2.98272	0.00408245	0.0103338	MWD22.17 MWD22_17 At5g51220	UP										1	2		2	3	2			1
AT4G26100.1	2.98271	0.00407889	0.0103338		UP										1	1		4	2	3
AT2G22300.1	2.98271	0.00407644	0.0103338	CMTA3	UP											1		5	2	2			1
AT5G54960.1	2.98271	0.00407601	0.0103338		UP											1		5	3	2
AT1G30380.1	2.98271	0.00407682	0.0103338	PSAK	UP										1			4	3	3
AT5G54310.1	2.98271	0.00407806	0.0103338	AGD5	UP													2	5	4
AT2G44730.1	2.98271	0.00407988	0.0103338	At2g44730 F16B22.22	UP		1	2				1			1	1		4	4	5	3	2	9
AT3G12640.1	2.98271	0.00407327	0.0103338		UP			3	2		1			2	3	5		7	3	10	3	3	8
AT1G33360.1	2.98271	0.00407312	0.0103338	CLPX3	UP	1	1	2	2		2	1	1	1	3	4	2	8	7	12	5	5	5
AT2G02740.1	2.98271	0.00407381	0.0103338	WHY3	UP			1	1		1				4	2	2	4	3	2	1	2	5
AT1G15480.1	2.98271	0.00407317	0.0103338	At1g15480	UP		1	2	3	1	1			1	2	2	4	4	3	6	7	4	12
AT4G31500.1	2.98271	0.00407023	0.0103338	CYP83B1	UP			1	2						2	1	1	6	2	5	2	2	4
AT2G39795.1	2.98271	0.00407348	0.0103338	At2g39795	UP			1							2		3	2	1	1		3	5
AT2G43410.2	2.98271	0.0040736	0.0103338	FPA	UP			1							1	2	2	2	2	3	2	1	2
AT5G25265.1	2.98271	0.00407099	0.0103338	HPAT1 At5g25265 :F21J6	UP				1						1		1	2	1	3	2	2	5
AT3G48680.1	2.98271	0.00406923	0.0103338	GAMMACAL2	UP			1							2	2	2	2	2	3	1	1	2
AT4G01700.1	2.98271	0.0040626	0.0103338	At4g01700 T15B16.5 T15B16_5	UP			1							1	1	2	3	1	3	1	1	4
AT5G57580.1	2.98271	0.0040783	0.0103338		UP				1							1	1	3	1	2	1	2	6
AT1G29670.1	2.98271	0.00407145	0.0103338	At1g29670	UP			1			1	1		1	2	2	2	6	6	2	3	3	2
AT5G39840.1	2.98271	0.004069	0.0103338		UP				2						3	4	1	2	2	4	1	1	3
AT3G45640.1	2.9827	0.00406539	0.0103338		UP	3	1	9	5	1	2	4			5	4	3	19	14	24	5	7	14
AT2G31750.1	2.9827	0.00406359	0.0103338		UP										2	1	1				1	2	3
AT5G57370.1	2.9827	0.00406493	0.0103338		UP										1		1	1	1		1	3	2
AT1G15280.2	2.9827	0.00406252	0.0103338		UP										2	1	2		1	1	1	1	1
AT4G08950.1	2.9827	0.00406026	0.0103338		UP										1	1	1	2			1	2	2
AT1G29690.1	2.9827	0.00405108	0.0103338	CAD1	UP										1	2	1	1		1	1	2	1
AT2G39990.1	2.9827	0.0040598	0.0103338	eIF3F	UP										2		1	1		1	1	2	2
AT1G42550.1	2.9827	0.00405433	0.0103338	PMI1	UP										3	1	1		1	1	1	1	1
AT4G32410.1	2.9827	0.00405953	0.0103338	CESA1	UP										1	1	1		3		1	2	1
AT1G18210.1	2.9827	0.00405206	0.0103338	CML27	UP										1	1	1	1	1	1	2	1	1
AT2G20960.1	2.9827	0.004056	0.0103338		UP										1	1	1	1	1	1	1	2	1
AT5G62270.2	2.98269	0.00405431	0.0103338	GCD1 GAMETE CELL DEFECTIVE 1 MMI9.10 MMI9_10 At5g62270	UP											1	2	1	1	1	1	1	2
AT2G40290.1	2.98269	0.00404997	0.0103338	At2g40290	UP											1	1	1	2		1	2	2
AT2G43230.2	2.98269	0.00404496	0.0103338		UP										1	2			1	1	2	1	2
AT3G52140.4	2.98269	0.0040517	0.0103338		UP										2		1		1	1	1	1	3
AT3G50500.2	2.98269	0.00404333	0.0103338	SRK2D	UP										3	1	2	1	1	1		1
AT2G05940.1	2.98269	0.00404656	0.0103338		UP										1			2		2	2	3
AT4G35060.1	2.98269	0.00404843	0.0103338		UP										1	1		1		2	2	2	1
AT2G47390.1	2.98268	0.00403554	0.0103338		UP										2	1	2	1	1	1		1	1
AT5G06290.1	2.98268	0.00403813	0.0103338	At5g06290	UP													1	1	1	1	3	3
AT4G21450.3	2.98268	0.0040385	0.0103338		UP											1		1	2	2	4
AT5G13630.1	2.98268	0.00403703	0.0103338	CHLH	UP										1	1	1	2	2		1	1	1
AT1G79280.2	2.98268	0.00403568	0.0103338	NUA	UP										2	2		1	2		1	1	1
AT5G24850.1	2.98268	0.00403578	0.0103338	CRYD	UP													1		3	3	1	2
AT5G20280.1	2.98268	0.00403175	0.0103338		UP													1	1	2	2	2	2
AT5G23900.1	2.98268	0.00403175	0.0103338	RPL13D	UP											1		1	2	1	2	1	2
AT4G34660.1	2.98268	0.00403605	0.0103338		UP										3	3	1	1	1	1
AT1G53850.1	2.98268	0.00402442	0.0103338	PAE1	UP												1	1	2	2	1	2	1
AT2G19480.1	2.98268	0.00403265	0.0103338	NAP1;2	UP										1	1		1	1	1		2	3
AT4G13660.1	2.98268	0.00402522	0.0103338	PRR2	UP											1	1	4	1			2	1
AT5G26830.1	2.98267	0.00402371	0.0103338	THRRS	UP										1	1	1	2	1	1		1	2
AT1G20950.1	2.98267	0.00401968	0.0103338	PFP-ALPHA1	UP										3	1		2	1	1	1		1
ATCG00170.1	2.98267	0.00402343	0.0103338	rpoC2	UP										1	1		2		2	1	1	2
AT4G14030.1	2.98267	0.00401479	0.0103338		UP										1	1		3	1	1	1	1	1
AT5G16590.1	2.98267	0.0040187	0.0103338		UP										2	2	1	2	2	1
AT2G45180.1	2.98267	0.00402291	0.0103338	At2g45180 F4L23.31	UP										2	4		2	1	1
AT5G44380.1	2.98272	0.004093	0.0103346	At5g44380 K9L2.18	UP										1	1	1		2	4	1
AT2G01490.1	2.98272	0.00408912	0.0103346		UP										1	1	1	3	3				1
AT3G21220.1	2.98273	0.00409899	0.0103398		UP										1			1	2	3	1	1	1
ATCG01240.1-ATCG00900.1	1.62439	0.00411097	0.0103601	rps7-A	UP										2			2	2	2	1		1
AT2G38230.1	1.52947	0.00415294	0.0104459	PDX11	UP										2	2		4	2
AT3G44310.1	1.28551	0.00415057	0.0104459	NIT1	UP											2	1	3		3			1
AT5G47930.1	1.89096	0.00429114	0.0107832	RPS27D	UP													3	1	2	1		3
AT3G60820.1	2.42242	0.00498421	0.0124585	PBF1	UP										2		1	2	2	3
AT1G69830.1	2.42241	0.00498477	0.0124585	AMY3	UP										1	3		1	3	2
AT5G40770.1	2.4224	0.00499496	0.0124585	PHB3	UP													3	3	2		2
AT5G66190.1	2.42239	0.00499518	0.0124585	LFNR1	UP										2	1		2	3	2
AT2G05990.1	2.42239	0.00499572	0.0124585	MOD1	UP													3	2	3	1		1
AT1G16020.1	2.08679	0.00513451	0.0127925		UP													3	2	3	1		1
AT3G56150.1	1.10724	0.0052526	0.0130743	eIF3C	UP										2			1	5	2
AT3G13580.3	2.07887	0.00536471	0.0133408	RPL7D	UP										1	2		2	1	4
AT2G19830.1	2.85085	0.00617152	0.0145769	VPS32.1	UP										2			3	3	2
AT1G80240.1	2.85085	0.00617205	0.0145769	DGR1 At1g80240 F18B13.30 F18B13_30	UP													3	2	3		1	1
AT4G23650.1	2.85085	0.00616232	0.0145769	CPK3	UP										1			2	3	3			1
AT1G01510.1	2.85085	0.00616511	0.0145769	AN	UP													2	3	4		1
AT3G15410.2	2.85085	0.00617196	0.0145769	At3g15410	UP													3	4	2			1
AT3G58560.1	2.85085	0.00616511	0.0145769	CCR4-1	UP													2	2	4			2
AT1G03910.2	2.85084	0.00615712	0.0145769		UP													3	3	3			1
AT3G29350.1	2.85084	0.00615362	0.0145769	AHP2	UP													3	4	3
AT3G55460.1	2.85084	0.0061581	0.0145769	SCL30	UP	2	2	4	2			8	2	2	1	1	1	3	2	2	1	1	3
AT4G13670.1	2.85084	0.0061477	0.0145769	PTAC5 At4g13670 F18A5.60	UP			2					1	1
AT5G06060.1	2.85084	0.00614673	0.0145769		UP				2			2
AT2G45030.1	2.85084	0.00614793	0.0145769	MEFG1	UP										1	1		1	1		2	4
AT1G04170.1	2.85084	0.00615551	0.0145769	EIF2 GAMMA At1g04170 F20D22.6 F20D22_6	UP										1		1	1	1	1	2	3
AT2G21170.1	2.85084	0.00615574	0.0145769	TIM	UP										3	1	2				1	2	1
AT5G49730.1	2.85084	0.00614193	0.0145769	FRO6	UP			2	1		1			1	1	2	2	8	4	6	2	1	5
AT5G38640.1	2.85084	0.00614921	0.0145769		UP			2	2		2				4	4	4	2	3	7	2	1	7
AT5G53350.1	2.85084	0.00614655	0.0145769		UP			3			4	1	1	1	3	5	5	4	6	7	3	4	9
AT3G52750.1	2.85084	0.00614216	0.0145769	FTSZ2-2	UP			1			1			1	1	1	1	3	3	3	3	4	5
AT5G03290.1	2.85084	0.00614314	0.0145769		UP	1	5	25	13	2	11	15	6	10	22	37	21	40	35	52	13	16	43
AT4G22890.1	2.85084	0.0061433	0.0145769		UP	9	11	16	4	6	10	16	8	6	45	38	30	22	25	25	25	23	24
AT5G13010.1	2.85084	0.00615208	0.0145769		UP	3	3	1	3	1	1				1	2			1	1
AT1G21780.1	2.85084	0.00613753	0.0145769		UP				1							2	1	3	2	2	1	2	3
AT3G25690.1	2.85083	0.00613775	0.0145769		UP					1					3	2	2	3	3	3
AT5G64290.1	2.85083	0.00613297	0.0145769		UP			1							1	1		4	3	3			4
AT2G30740.1	2.85083	0.00613313	0.0145769		UP			1								1	1	4	4	4			2
AT1G51710.1	2.85083	0.00614099	0.0145769		UP			1									1	4	4	4			3
AT1G36160.1	2.85083	0.00613335	0.0145769		UP							2						2	1	1	5	5	6
AT3G50000.1	2.85083	0.00613433	0.0145769		UP	2	2	2	2	2	1	1	2	1	1	3	1	17	14	17	2	4	3
AT1G80670.1	2.85083	0.00611628	0.0145769	RAE1	UP			1				1			1			5	4	7		2	1
AT3G26370.1	2.85083	0.00613122	0.0145769		UP	2	3	5	6	4	3	3	4	3	14	11	12	7	3	8	15	16	22
AT2G40070.1	2.85083	0.00612532	0.0145769		UP	2	2	3	6	4	3	4	4	3	13	13	13	3	3	7	14	14	22
AT5G54110.1	2.85083	0.00612532	0.0145769		UP											2		1			2	2	2
AT5G27720.1	2.85083	0.00612268	0.0145769		UP										1	1	1		1	1	2	1	1
AT1G43190.1	2.85083	0.00612728	0.0145769	At1g43190	UP										3			1				3	2
AT2G45820.1	2.85083	0.00611528	0.0145769	DBP	UP												2	1	2	1	1	2
AT1G43700.1	2.85083	0.00611943	0.0145769	VIP1	UP										2	1	2	2	1		1
AT3G26070.1	2.85082	0.00611701	0.0145769	PAP4	UP										1		1	2	1		1	2	1
AT5G18580.1	2.85082	0.00610389	0.0145769		UP										1	1	1	1	1	1	1	1	1
AT3G18000.1	2.85082	0.0061124	0.0145769		UP										1	1		1	1	1	2	1	1
AT5G45240.1	2.85082	0.0061124	0.0145769		UP											1		2	1	1	2	2
AT1G02280.1	2.85082	0.00611035	0.0145769	TOC33	UP										1	2	1	1	1	1		2
AT2G03760.1	2.85082	0.00610674	0.0145769		UP										1	1	1		1	1	1		3
AT1G79850.1	2.85082	0.0061105	0.0145769	RPS17	UP											1	1	1	1	2	1	2
AT1G48830.1	2.85082	0.00610139	0.0145769	RPS7A	UP										1	2	1	3			1		1
AT4G38550.1	2.85081	0.00611033	0.0145769	At4g38550 F20M13.110 F20M13_110	UP											1	1	2	1	1	2		1
AT5G44070.1	2.85081	0.0061037	0.0145769	PCS1	UP										2	3	1	1		1			1
AT5G51750.1	2.85081	0.00610024	0.0145769		UP										1		1	2	1	1	1	1	1
AT2G20360.1	2.85081	0.00609685	0.0145769	At2g20360	UP											1	1	1	2	1	1	1	1
AT3G13790.1	2.85081	0.0060946	0.0145769	CWINV1	UP										2	2			1	1	1		2
ATCG00730.1	2.85081	0.00608776	0.0145769		UP										1	2		1	1	1	1	1	1
ATCG00180.1	2.85081	0.00609708	0.0145769	rpoC1	UP												1	1	2	1	1	1	2
AT4G10760.1	2.8508	0.00609032	0.0145769		UP											1	1	3	2		1	1
AT5G52640.1	1.14057	0.00598852	0.0145769	HSP90-1	UP										1	2	2		2	2
AT5G61030.1	2.85086	0.00619468	0.0146008	RBG3	UP										3	2		1	1	1		1
AT5G06160.1	2.85086	0.0061988	0.0146008	ATO	UP										3	3		1	1	1
AT1G54030.1	2.85086	0.00619008	0.0146008	MVP1	UP										1	1	2		3	2
AT1G64740.1	1.1603	0.0065017	0.0152732	TUBA1	UP												1	3	2	1	1	1
AT5G54770.1	1.22774	0.00654144	0.0153528	THI1	UP										1		1	2	1	2	1		1
AT1G48030.1	1.25754	0.00717668	0.0168138	LPD1	UP										1			2	2	1	1	1	1
AT1G47550.2	2.3373	0.00737934	0.0172141	SEC3A	UP										1	1			1	3		2	1
AT1G69620.1	2.3373	0.00738429	0.0172141		UP										4	1		1	2	1
AT3G56240.1	2.33729	0.00738679	0.0172141	CCH	UP										2	1	1	1	2	2
AT1G12000.1	2.33729	0.00738305	0.0172141	PFP-BETA1	UP										2	1	1	1	2	2
AT5G12370.1	2.33729	0.0073851	0.0172141	SEC10	UP										1	2	1	1	2	2
AT3G44300.1	2.33727	0.0073892	0.0172141	NIT2	UP													2	3	1	1	1	1
AT5G15450.1	2.33727	0.00739336	0.0172141		UP										3	2			1	3
AT1G67700.2	2.33726	0.0073999	0.0172141	HHL1	UP											1	2	2	1	3
AT3G02780.1	1.44271	0.00758315	0.0176092	IPP2	UP											1		3		2	1		2
AT5G12030.1	1.77486	0.00860679	0.0199335	HSP17.7	UP												1	1	1	4		1	1
AT5G42150.1	2.70571	0.00934913	0.0204897		UP											1	1	1	3	2			1
AT3G47340.1	2.7057	0.00933876	0.0204897		UP											1	1	2	2	2			1
AT1G42440.1	2.7057	0.00934208	0.0204897		UP													3	2	2		2
AT5G09880.1	2.7057	0.00935312	0.0204897		UP											1		1	3	2		1	1
AT4G28480.1	2.7057	0.0093423	0.0204897	F20O9.160 At4g28480 F20O9.160 F20O9_160	UP										2	1		2	2	2
AT2G41430.1	2.7057	0.00933504	0.0204897	ERD15	UP										1			2	2	2			2
AT2G25830.1	2.7057	0.00932379	0.0204897	At2g25830	UP													3	3	2	1
AT3G62940.2	2.7057	0.00932823	0.0204897		UP													2	3	3	1
AT2G44610.1	2.7057	0.00929848	0.0204897		UP												1	3	2	3
AT3G11730.1	2.7057	0.00929848	0.0204897		UP										1	1		3	1	3
AT3G55000.1	2.7057	0.00930134	0.0204897	TON1A	UP													1	4	3		1
AT5G18610.1	2.7057	0.00932142	0.0204897		UP													2	2	3			2
AT5G15340.1	2.7057	0.00929056	0.0204897	PCMP-H91	UP													4	3	2
AT1G48130.1	2.7057	0.00929293	0.0204897		UP													4	2	3
AT2G25800.1	2.7057	0.00929238	0.0204897	At2g25800 F17H15.17 F17H15_17	UP		1	4	2	1	1	2	1	1	6	6	1	9	6	10	3	3	10
AT4G25840.1	2.7057	0.00929432	0.0204897		UP	15	17	23	18	15	18	19	14	15	48	44	38	37	29	34	59	60	86
AT4G12080.1	2.7057	0.00925878	0.0204897	AHL1	UP										1	2	3				1	1	1
AT2G02790.1	2.7057	0.00929478	0.0204897		UP												1				2	3	3
AT2G46020.2	2.7057	0.00927305	0.0204897		UP										2	3	2				1	1
AT3G01310.1	2.7057	0.00927305	0.0204897		UP	1	3	8	4	2	5	4	3	6	13	16	16	15	14	15	7	7	16
AT5G16150.1	2.70569	0.00928401	0.0204897	At5g16150	UP	6	9	16	14	7	10	10	6	10	34	33	32	28	22	29	26	25	29
AT2G44710.1	2.70569	0.00929593	0.0204897		UP		1	2	2		2	2	2	1	4	7	7	5	4	9	3	4	7
AT5G13870.1	2.70569	0.00925509	0.0204897	XTH5	UP		1	3	1		1	2	1	1	5	5	5	5	3	7	4	4	6
AT5G46110.4	2.70569	0.00924482	0.0204897		UP	1	7	17	10	2	5	8	3	10	24	24	19	26	21	36	8	12	27
AT1G27650.1	2.70569	0.00925141	0.0204897		UP			4	1		1	1	1	1	5	10	3	5	4	7	1		6
AT3G54470.1	2.70569	0.00926452	0.0204897	PYRE-F	UP								1		3	1	2		1	2	1	2	3
AT1G20050.1	2.70569	0.00922968	0.0204897	At1g20050	UP			1							1		3	2	1	1		3	4
AT2G45620.1	2.70569	0.0092406	0.0204897	URT1	UP			1								2	2	1	1	1	1	1	6
AT2G17220.1	2.70569	0.00926324	0.0204897		UP			1							1	1	1	3	3		2	2	2
AT2G24590.1	2.70569	0.0092656	0.0204897		UP			1								1		2	3	1	3	2	3
ATCG01060.1	2.70569	0.00924587	0.0204897	psaC	UP						1					1	1	3	3	2	1	2	2
AT5G28500.1	2.70569	0.00924393	0.0204897	RAF1	UP				1							2	1	1	1	4	1	1	4
AT1G67890.1	2.70569	0.00925794	0.0204897		UP			1							1			2	4	5	1	2
AT2G07180.1	2.70569	0.00924221	0.0204897		UP	1	3	17	8	1	6	11	3	6	15	27	14	25	20	28	8	12	27
AT1G61010.1	2.70569	0.00924768	0.0204897	CPSF73-I	UP		1	1	1				2	1	3	5	2	5	3	7	3	2	2
AT1G41830.1	2.70569	0.00924456	0.0204897	F5A13.5	UP	3	8	23	18	9	13	16	12	16	29	37	35	46	39	55	24	28	56
AT2G31570.1	2.70569	0.00921464	0.0204897	GPX2	UP	26	36	19	19	15	18	18	13	15	26	21	32	20	26	21	15	14	14
AT2G39010.1	2.70569	0.00922667	0.0204897	PIP2-6	UP	1	1	1							1		1	2	2	2	3	6	5
AT3G10360.1	2.70569	0.00922667	0.0204897		UP	3	2	6	4	1	2	5	3	3	9	11	11	6	5	7	14	15	16
AT5G02310.1	2.70569	0.00922667	0.0204897		UP											1			1	1	2	2	1
AT5G53860.4	2.70569	0.00921646	0.0204897	emb2737 EMB64 embryo defective 2737 EMBRYO DEFECTIVE 64 At5g53860 K6O8.3	UP														1	1	2	2	2
AT2G23610.1	2.70568	0.00920508	0.0204897		UP												1	1	1	1	2	1	1
AT3G21215.1	2.70568	0.00920508	0.0204897		UP												2	1	1	1	1	1	1
AT2G15860.2	2.70568	0.00921926	0.0204897		UP										1	1		1		1	2	1	1
AT4G00830.1	2.70568	0.00921926	0.0204897	LIF2 At4g00830 A_TM018A10.14 T18A10.13	UP													1	1	1	2	2	1
AT2G46520.1	2.70568	0.00920503	0.0204897	CAS	UP										2	2	2	1		1
AT5G43060.1	2.70568	0.00921993	0.0204897	RD21B	UP										1			1	1	1	2	1	1
AT2G31370.3	2.70568	0.00919831	0.0204897	POSF21	UP												1	1	1	1	1	1	2
AT4G11820.2	2.70568	0.00920141	0.0204897		UP												1	1	1	1	1	1	2
AT4G24520.1	2.70568	0.00920141	0.0204897	ATR1	UP										1	2	2	1	1	1
AT3G48500.2	2.70568	0.00920844	0.0204897		UP										2			1	1	1	2		1
AT5G58140.2	2.70568	0.00917267	0.0204897	PHOT2	UP										2	3	1	1		1
ATCG00820.1	2.70568	0.00920791	0.0204897	rps19	UP											3	2	1	1	1
AT5G65020.1	2.70568	0.00917617	0.0204897	ANN2	UP										1		1		2	2	1	1
AT3G63460.1	2.70568	0.00917378	0.0204897	SEC31B	UP										1	2		1	1	1	1	1
AT3G24170.1	2.70568	0.00916785	0.0204897		UP										1	1		1		1		2	2
AT5G55160.2	2.70568	0.00915529	0.0204897	SUMO2	UP												1	1	2	1	1	1	1
AT4G23850.1	2.70568	0.009169	0.0204897		UP										1	1	1		2	1		1	1
AT1G24360.1	2.70568	0.00914512	0.0204897	At1g24360	UP										1	1	1		2	1		1	1
AT1G50670.1	2.70567	0.00911939	0.0204897		UP										1	1		1	1	1	1	1	1
AT5G12940.1	2.70567	0.00914603	0.0204897	At5g12940 T24H18.110 T24H18_110	UP										3	1		1	1	1	1
AT1G19835.1	2.70567	0.00913654	0.0204897		UP										1	1		1	1	1		2	1
AT2G45740.1	2.70567	0.00911574	0.0204897		UP										1			1	1	1		2	2
AT1G15500.1	2.70566	0.0091012	0.0204897	AATP2	UP										1	1		1	2	1		2
AT5G13260.1	2.70571	0.00937785	0.0205097		UP										2	3		2	1
AT3G08620.1	2.70571	0.00937131	0.0205097		UP											1	1	1	1	2		1	1
AT2G45240.1	2.70571	0.00940005	0.0205255		UP											1		2		2	1	1	1
AT3G11500.1	2.70571	0.0094007	0.0205255		UP										2			2	1	1	1		1
AT2G05520.1	2.70572	0.00949124	0.020706		UP												1	2	2	1	1		1
AT5G49460.1	1.40134	0.0099726	0.0217381		UP										1	3		2	1				1
AT5G66470.1	1.94255	0.0108488	0.0236089	At5g66470 K1F13.13	UP										1	1	1	2	1	1			1
AT4G18800.1	1.9424	0.010863	0.0236202		UP											1		2	2	1	1	1
AT1G06430.1	1.94184	0.0108953	0.0236709	FTSH8	UP										2			1	1	2	1		1
AT5G54900.1	2.24681	0.0109331	0.0237064	RBP45A	UP													1	3	1	1	1	1
AT4G26840.1	2.24679	0.010927	0.0237064	SUMO1	UP												1	2	1	2	1		1
AT4G11220.1	2.24677	0.0109421	0.0237064	RTNLB2	UP										1	2		1	1	1			2
AT3G11400.2	2.24677	0.0109477	0.0237064	eIF3G	UP													1	2	2	1	1	1
AT3G18740.1	1.29763	0.0123204	0.0266134		UP													1	2	2	1	1	1
AT3G16640.1	1.23578	0.0123732	0.0267055	TCTP1	UP													1	2	2	1	1	1
AT4G28440.1	1.29219	0.0126956	0.0273564	At4g28440	UP										1			2	1	2		2
AT5G15490.1	1.55408	0.0128139	0.0275886		UP										1	1		1	1	2		1	1
AT1G12775.1	2.54431	0.0138213	0.0280904	At1g12775	UP										1	1		1	1	2		1	1
AT5G15020.1	2.54431	0.0138263	0.0280904		UP										1	1	1	1	2	2
AT3G62410.1	2.54431	0.0137947	0.0280904	CP12-2	UP										1	1	1	1	2	2
AT1G61990.1	2.54431	0.0138115	0.0280904	At1g61990 F8K4.18 F8K4_18	UP													1	1	2	1		3
AT2G14170.1	2.54431	0.0138254	0.0280904		UP										1			1	2	2	1		1
AT1G60170.1	2.54431	0.0138156	0.0280904		UP										1	1	1	1	1	3
AT1G67870.1	2.54431	0.0137909	0.0280904	T23K23.28 At1g67870 T23K23.28 T23K23_28	UP										1	1		1	2	2		1
AT1G31817.1	2.54431	0.0137764	0.0280904		UP										1	1		1	2	2		1
AT4G24920.1-AT5G50460.1	2.54431	0.0138073	0.0280904		UP										1			3	2	1		1
AT3G12050.1	2.54431	0.0138063	0.0280904		UP													1	2	2		1	2
AT2G17980.1	2.54431	0.0137779	0.0280904	SLY1	UP											1		2	2	2	1
AT1G15750.1	2.54431	0.0137627	0.0280904		UP										1	1			3	2			1
AT4G11260.1	2.54431	0.0137812	0.0280904	SGT1B	UP										2	1		1	1	3
AT4G26860.2	2.5443	0.0137681	0.0280904	At4g26860 F10M23.200 F10M23_200	UP											2		2	1	2			1
AT3G20000.1	2.5443	0.013782	0.0280904	TOM40-1	UP										1	1		1	1	3			1
AT4G16100.1	2.5443	0.013782	0.0280904	Z97340.18 At4g16100 Dl4090W FCAALL.70	UP													3	1	2		1	1
AT5G57110.1	2.5443	0.013782	0.0280904	ACA8	UP										1			1	1	3			2
AT4G24500.1	2.5443	0.013786	0.0280904		UP													2	2	3			1
AT5G06970.1	2.5443	0.0137728	0.0280904		UP													1	5	2
AT5G65620.1	2.5443	0.0137276	0.0280904		UP													2	4	2
AT3G55005.1	2.5443	0.0137728	0.0280904		UP													3	2	3
AT1G23230.1	2.5443	0.0137476	0.0280904		UP													3	1	4
AT4G27670.1	2.5443	0.0137332	0.0280904	HSP25.3	UP										2	2	3			1
AT1G24050.1	2.5443	0.0137372	0.0280904	At1g24050 T23E23.20 T23E23_20	UP										2	1	1	1	1		1	1
AT4G35310.1	2.5443	0.0137372	0.0280904	CPK5	UP										1	1	2		1		1	1	1
AT1G24800.1-AT1G25211.1-AT1G24881.1-AT1G25055....	2.5443	0.0137233	0.0280904		UP												2		1	1	2	1	1
AT5G07180.1	2.5443	0.0137394	0.0280904		UP												2			2	4
AT4G31580.1	2.5443	0.0137425	0.0280904		UP		1	1	1		1		1	1	3	3	3	4	4	5	2	3	4
AT1G54490.1	2.5443	0.0137287	0.0280904		UP		2	10	5		3	3	2	5	13	11	6	17	14	22	3	2	14
AT4G30440.1	2.5443	0.0137142	0.0280904		UP	1						1			2	4	3	2	2	3	1	1
AT5G61990.1	2.5443	0.0137142	0.0280904	At5g61990	UP		1	1							1	1	2	2	3	3	2	2	2
AT4G24510.1	2.5443	0.0136948	0.0280904		UP			1				1			2	2	2	3	3	2	1		3
AT4G27430.1	2.5443	0.0136996	0.0280904		UP	1									3	6				2	3
AT1G09430.1	2.5443	0.013689	0.0280904	ACLA-3	UP	1									3	1	2	3	1	2		1	1
AT4G26480.1	2.5443	0.0136891	0.0280904	At4g26480	UP							1						3	3	4	1	2	1
AT5G11060.1	2.5443	0.0137196	0.0280904		UP			1							1	3		3	2	4		1
AT1G22620.1	2.54429	0.0137231	0.0280904		UP	1	2	5	1	1	3	3	1	2	5	5	5	7	10	12	7	5	12
AT1G48620.1	2.54429	0.0137231	0.0280904	HON5 high mobility group A5 At1g48620 T1N15.25 T1N15_25	UP	2	6	3	6	3	4	4	3	3	11	13	10	7	7	8	14	14	22
AT5G22330.1	2.54429	0.0137231	0.0280904	RIN1	UP			1	1	1	2	1		1	3	4	2	2	3	3	3	7	6
AT1G51690.3	2.54429	0.0136898	0.0280904		UP		1	3				4			4	4	3	5	7	5	3	2	3
AT1G27390.1	2.54429	0.0136752	0.0280904	TOM20-2	UP	1	1	1	1		1	1	1					1		1
AT4G31430.2	2.54429	0.0136954	0.0280904		UP	1	1	1	1	1			1	1	3	2	3	5	5	4	3	5	3
AT3G16630.1	2.54429	0.0136799	0.0280904		UP			2	1					1	3	3	2	3	1	4	2	2	4
AT1G26770.2	2.54429	0.0136798	0.0280904	EXPA10	UP		1				1			1
AT4G35230.1	2.54429	0.0136798	0.0280904		UP										2	2	2			1
AT5G67385.1	2.54429	0.013684	0.0280904		UP										1	1	1		1	1	1	1
AT3G20050.1	2.54429	0.0136217	0.0280904	CCT1	UP											2					1	1	3
AT1G17340.1	2.54429	0.0136894	0.0280904		UP										2	1	1	1				1	1
AT2G41380.1	2.54429	0.0136653	0.0280904	At2g41380 F13H10.7 F13H10_7	UP										1	1	1	1			1		2
AT4G04910.1	2.54429	0.0136498	0.0280904		UP												1	1	1		1	1	2
AT2G30520.1	2.54429	0.0136644	0.0280904		UP										1	2	2		1	1
AT4G37470.1	2.54429	0.0136369	0.0280904		UP										2	3	1			1
AT5G53170.1	2.54429	0.0136359	0.0280904		UP										1		1	1	1	1	1	1
AT2G15400.1	2.54429	0.0136118	0.0280904	NRPD3B	UP												2	1	1	1	1		1
AT4G22380.1	2.54429	0.0136449	0.0280904	At4g22380	UP										2	1	1		1	1		1
AT5G45190.2	2.54429	0.0136118	0.0280904		UP														1	1	1	2	2
AT3G04260.1	2.54428	0.0136309	0.0280904	T6K12.12	UP										1	1	1	1	1			1	1
AT3G50360.1	2.54428	0.0136069	0.0280904	CML20	UP										1		1	1	1	1		2
AT1G04750.1	2.54428	0.0135883	0.0280904	VAMP721	UP												1	1	1	1	1	1	1
AT3G48000.1	2.54428	0.0135495	0.0280904		UP												1	1	1	1	1	1	1
AT1G22840.1	2.54428	0.0135866	0.0280904	CYTC-1	UP												1	1	1	1	1	1	1
AT3G57410.1	2.54428	0.0135866	0.0280904		UP										2	2	1	1	1
AT4G16450.1	2.54428	0.0135728	0.0280904	At4g16450 Dl4250W FCAALL.388	UP										1		1	1	1	1	1		1
AT5G57460.1	2.54428	0.0135728	0.0280904	MUA2.4 MUA2_4 At5g57460	UP											2				2	1	1	1
AT5G64140.1	2.54428	0.0135961	0.0280904	RPS28C	UP										1		1	2		1	1		1
AT1G75560.1	2.54428	0.0135678	0.0280904		UP										1	1	1	1	1	1		1
AT5G36230.1	2.54428	0.0135678	0.0280904	At5g36230 T30G6.9 T30G6_9	UP										2	2			1	1		1
AT3G02230.1	1.54767	0.0132347	0.0280904	RGP1	UP											1		1	1	1	1	1	1
ATCG00380.1	1.54753	0.0132389	0.0280904	rps4	UP											1		1	1	1	1	1	1
AT1G06950.1	1.44239	0.0131239	0.0280904	TIC110	UP														2	1	1	1	2
AT2G27730.1	1.44144	0.0131823	0.0280904	At2g27730	UP										2			1	1	1	1		1
AT4G05180.1	1.43951	0.0133075	0.0280904	PSBQ2	UP												1	1	2	1	1		1
AT5G18660.1	2.54431	0.0138411	0.0280987	DVR	UP										1		1	2	1	1		1
AT1G23390.1	2.54432	0.0138553	0.0281041		UP										2	1		1	1	1		1
AT2G41620.1	2.54431	0.0138651	0.0281041		UP										2	1		1	1	1		1
AT2G37230.1	2.54432	0.0138813	0.0281153	At2g37230	UP													1		2	1	1	2
AT3G15660.1	2.54432	0.0139243	0.028159		UP										1	1			1	2	1		1
AT1G56430.1	2.54432	0.0139237	0.028159	NAS4	UP											1	1	1	1	2		1
AT1G55150.1	2.54433	0.0139654	0.0282205		UP										1	1		1	1	1		1	1
AT4G34620.1	1.86621	0.0154926	0.0312585	RPS16-1 S16-2 SSR16 At4g34620 T4L20.200	UP										2		1	1	2	1
AT1G64190.1	1.86582	0.0155157	0.0312692	At1g64190	UP										1	1		1	2	1	1
AT1G70850.1	1.86566	0.0155258	0.0312692		UP										1	1		1	2	1	1
AT5G43940.2	1.86553	0.0155336	0.0312692	ADH2	UP										1	1		1	2	1	1
ATCG00540.1	1.19999	0.0157318	0.0316441	petA	UP													1	1	2	1	1	1
AT3G22110.1	2.15025	0.0160227	0.0321064	PAC1	UP										1			1	1	1		1	2
AT1G68560.1	2.15024	0.0160226	0.0321064	XYL1	UP										2			1	2	1		1
AT4G34920.1	2.15023	0.0160184	0.0321064	T11I11.160 At4g34920 F11I11.160 F11I11_160	UP										1	1	1		2	2
AT2G36250.1	2.15023	0.0160054	0.0321064	FTSZ2-1	UP										1	1	1	1	1	2
AT1G52360.2	2.15021	0.0159987	0.0321064	At1g52360	UP										1	1	1	2		2
AT5G37600.1	1.64436	0.0173573	0.034733		UP													1	2	1	1		2
AT1G08880.1	1.64363	0.0173599	0.034733	At1g08880	UP													1		2		1	3
AT3G06650.1	1.31029	0.0174386	0.0348376	ACLB-1	UP										1		1	2	2	1
AT3G26450.1	1.30988	0.0174785	0.0348906	At3g26450	UP										1			1	3	1		1
AT3G17820.1	1.49512	0.0177171	0.0353135	GLN1-3	UP										1	1		1	2	1			1
AT4G35830.1	1.30563	0.0178538	0.0355588	ACO1	UP											1		2	1	2	1
AT1G04910.1	2.36257	0.0214918	0.0400191		UP										1			1	2	2		1
AT1G21600.1	2.36257	0.0214918	0.0400191	F8K7.1 PTAC6 At1g21600 At1g21600/F24J8.10 F24J8.20	UP												1	1	2	2			1
AT2G20630.2	2.36257	0.0214918	0.0400191		UP													1	2	2		1	1
AT3G59410.2	2.36256	0.0214918	0.0400191		UP										1	1		2	2	1
AT3G21770.1	2.36256	0.0214918	0.0400191	PER30	UP													2	1	2		1	1
AT1G61960.1	2.36256	0.0214918	0.0400191		UP												1	2	2	2
AT3G09810.1	2.36256	0.0214918	0.0400191		UP													2	2	2		1
AT2G03550.1	2.36256	0.0214918	0.0400191		UP										1	1		1	1	3
AT4G16500.1	2.36256	0.0214918	0.0400191	CYS4	UP													1	1	3			2
AT2G32240.1	2.36256	0.0214918	0.0400191		UP											1		2	2	2
AT4G18465.1	2.36256	0.0214918	0.0400191		UP											1		2	2	2
AT5G23040.1	2.36256	0.0214918	0.0400191		UP													2	2	2			1
AT1G72160.1	2.36256	0.0214918	0.0400191		UP													2	2	2			1
AT1G05805.1	2.36256	0.0214918	0.0400191		UP													3	3	1
AT3G58180.1	2.36256	0.0214918	0.0400191		UP													2	3	2
AT5G09230.7	2.36256	0.0214918	0.0400191		UP													3	2	2
AT1G51510.1	2.36256	0.0214918	0.0400191		UP			2	1		1					1	1	5	7	5	1	1	3
AT1G22280.3	2.36256	0.0214918	0.0400191		UP			1	1		1	1			1	1	2	6	5	6		1	2
AT2G47020.1	2.36256	0.0214918	0.0400191		UP			3				2			1	3	4	3	3	5	2	2	4
AT2G36060.2	2.36256	0.0214918	0.0400191		UP			1	1	1	1	1			2	5	2	4	2	3	1	3	5
AT5G48030.1	2.36256	0.0214918	0.0400191	GFA2	UP			1	2			1		1	1	4	4	2	3	7	1	1	4
AT2G25870.1	2.36255	0.0214918	0.0400191	YBEY At2g25870 F17H15.10	UP														1	1	3		2
AT1G04280.1	2.36255	0.0214918	0.0400191		UP																1	3	3
AT1G70530.1	2.36255	0.0214918	0.0400191		UP													2			2	2	1
AT3G05970.1	2.36255	0.0214918	0.0400191	LACS6	UP										3	1	1				1		1
AT1G17220.1	2.36255	0.0214918	0.0400191	At1g17220	UP										1	1	2				1	1	1
AT4G35000.1	2.36255	0.0214918	0.0400191	APX3	UP											1			1		3	1	1
AT5G54580.1	2.36255	0.0214918	0.0400191	ORRM2 At5g54580 MRB17.8	UP												2				1	3	1
AT4G03430.1	2.36255	0.0214918	0.0400191		UP		4	9	9	4	7	5	4	7	5	8	2	6	3	6	6	5	8
AT3G02480.1	2.36255	0.0214918	0.0400191	At3g02480 F16B3.11 F16B3_11	UP			1	1						2	2	2	2	2	2	2	1	2
AT5G48650.1	2.36255	0.0214918	0.0400191	At5g48650 K15N18.17 K15N18_17	UP			1				1				3	1	3	2	3	2	1	2
AT5G52410.2	2.36255	0.0214918	0.0400191		UP			2							2	3		3	3	1			5
AT4G18030.1	2.36255	0.0214918	0.0400191		UP			1			1					1	2	5	2	5	1	1
AT1G03400.1	2.36255	0.0214918	0.0400191		UP			1	1	1	1	2		2	1	2	2	3	2	7	5	4	9
AT1G60830.1	2.36255	0.0214918	0.0400191		UP			1							1	1	1	1	2	1	1	3	2
AT1G71697.1	2.36255	0.0214918	0.0400191		UP				1						1		1	2	2	2	2	1	2
ATCG00520.1	2.36255	0.0214918	0.0400191	ycf4	UP									1	1	1		2	2	3	2	1	1
AT2G45540.2	2.36255	0.0214918	0.0400191		UP			1							2	2		2	2	2			3
AT4G30160.2	2.36255	0.0214918	0.0400191	VLN4	UP			1							1			3	2	4		1	2
AT1G18150.2	2.36255	0.0214918	0.0400191		UP			1	2						2	2	1	3	2	2	3	2	3
AT1G53645.1	2.36255	0.0214918	0.0400191	T3F20.1	UP	2				1					2	3		2	4	1	3	2	3
AT1G61790.1	2.36255	0.0214918	0.0400191	OST3B	UP	2	4	17	9	5	9	6	6	9	20	27	20	31	27	35	8	10	19
AT2G21600.1	2.36255	0.0214918	0.0400191		UP		1	1	1		1		1	1	3	3	2	3	3	4	2	3	6
AT3G01340.1	2.36255	0.0214918	0.0400191		UP		1	2	1				1	1	1	5	3	3	3	6	2	3	3
AT4G39730.1	2.36255	0.0214918	0.0400191	PLAT1 At4g39730	UP	2	1	3	2		2	1	2	2	4	5	4	8	7	11	6	5	4
AT5G01750.2	2.36255	0.0214918	0.0400191		UP			1	2			1			4	5	1	1		5	1	1	5
AT5G13780.1	2.36255	0.0214918	0.0400191		UP			1	1		1	1		2	2	3		4	3	5	2	2	8
AT3G16060.1	2.36255	0.0214918	0.0400191		UP	1	5	9	6	3	7	10	5	8	3	6	3	8	8	12	6	4	7
AT3G03950.3	2.36255	0.0214918	0.0400191	ECT1 At3g03950 T11I18.6 T11I18_6	UP		1	2	2	2	1	2						1		1	1		2
AT2G44640.1	2.36255	0.0214918	0.0400191	At2g44640 F16B22.13	UP											1	1				1	2	1
AT1G03230.1	2.36255	0.0214918	0.0400191		UP											1					2	2	1
AT2G43680.1	2.36255	0.0214918	0.0400191		UP										2	2	1				1
AT5G23200.1	2.36254	0.0214918	0.0400191		UP															1	2	2	1
AT5G39590.1	2.36254	0.0214918	0.0400191	MIJ24.8 MIJ24_8 At5g39590	UP											1		1			2	1	1
AT3G11710.1	2.36254	0.0214918	0.0400191		UP										1	2					1	1	1
AT5G14920.1	2.36254	0.0214918	0.0400191	GASA14	UP										1		1			1	1	1	1
AT1G66840.1	2.36254	0.0214918	0.0400191		UP										1			1			1	2	1
AT5G58350.1	2.36254	0.0214918	0.0400191	WNK4	UP										1	1					1	1	2
AT5G52520.1	2.36254	0.0214918	0.0400191		UP										1					1	1	2	1
AT4G14070.1	2.36254	0.0214918	0.0400191		UP										1		1		1	1	1	1
AT2G45060.1	2.36254	0.0214918	0.0400191	At2g45060 T14P1.13	UP										1	1	1			1	1		1
AT3G44340.1	2.36254	0.0214918	0.0400191		UP										2	1					1		2
AT1G48480.1	2.36254	0.0214918	0.0400191	RKL1	UP										1	1			1		1	1	1
AT5G64460.2	2.36254	0.0214918	0.0400191		UP										1	1			1		1	1	1
AT1G14810.1	2.36254	0.0214918	0.0400191	At1g14810 F10B6.22 F10B6_22	UP										1	2	1			1		1
AT2G30260.1	2.36254	0.0214918	0.0400191		UP										2	2	1		1
AT2G35810.1	2.36254	0.0214918	0.0400191	At2g35810 F11F19.28 F11F19_28	UP										2	2	1	1
AT3G15360.1	2.36254	0.0214918	0.0400191	At3g15360	UP										2	2	1	1
AT4G10710.1	2.36254	0.0214918	0.0400191		UP										2	2	1			1
AT2G31960.1	2.36254	0.0214918	0.0400191		UP													1		1	1	2	1
AT1G02560.1	2.36254	0.0214918	0.0400191	CLPP5	UP										1			2			1	1	1
AT1G50370.1	2.36254	0.0214918	0.0400191	FYPP1	UP										1		1	2	1		1
AT1G70520.1	2.36254	0.0214918	0.0400191		UP													2		1	1	2
AT3G29250.1	2.36254	0.0214918	0.0400191		UP										1	1		1				1	2
AT1G10760.1	2.36254	0.0214918	0.0400191		UP										2	3		1
AT5G65410.1	2.36253	0.0214918	0.0400191		UP										1					1	1		3
AT4G11010.1	2.36253	0.0214918	0.0400191	NDPK3	UP											1	2	1	1	1
AT1G60650.1	2.36253	0.0214918	0.0400191	RZ1B	UP											1				2	1	1	1
AT4G37300.1	2.36253	0.0214918	0.0400191	C7A10.60 MEE59 At4g37300 F6G17.14	UP										1	2	1	1		1
ATCG00470.1	2.36253	0.0214918	0.0400191	atpE	UP										1		1	1	1	1		1
AT1G68530.1	2.36253	0.0214918	0.0400191		UP										1	1	1	1		1			1
AT4G35790.1	2.36253	0.0214918	0.0400191	PLDDELTA	UP											1	1	1	1	1		1
AT4G22485.1	2.36253	0.0214918	0.0400191	At4g22485	UP													1	1	1	1	1	1
AT5G19485.1	2.36253	0.0214918	0.0400191		UP													1	1	1	1	1	1
AT5G22770.1	2.36253	0.0214918	0.0400191	ALPHA-ADR	UP													1	1	1	1	1	1
AT5G04590.1	2.36253	0.0214918	0.0400191		UP										1	1		1		1		1	1
AT3G58610.1	1.15783	0.0205538	0.0400191	At3g58610	UP												2	2	1	1
AT1G20340.1	1.7855	0.0219919	0.0408272	DRT112	UP										1		1	2	1				1
AT1G07410.1	1.78549	0.0220002	0.0408272		UP										1	1	1	1	1	1
AT4G18430.1	1.78549	0.0220002	0.0408272	RABA1E	UP										1	1	1	1	1	1
AT5G09650.1	1.78548	0.0219989	0.0408272		UP										1	1	1	1	1	1
AT5G61410.1	1.78548	0.0220197	0.0408272	RPE EMB2728 EMBRYO DEFECTIVE 2728 At5g61410	UP										1	1	1	1	1	1
AT5G41670.1	1.78548	0.0220164	0.0408272	At5g41670	UP													1		2	1	1	1
AT2G30950.1	1.78547	0.0220358	0.0408284	FTSH2	UP											1			1	1		1	2
AT3G22200.2	1.78546	0.0220549	0.0408349	POP2	UP													1	2	1	1	1
AT3G29360.1	1.26457	0.0226942	0.0419596	UGD2	UP													1	2	1	1	1
AT1G47260.1	2.04677	0.0233704	0.0430284	GAMMACA2	UP										1	1	1		1	2
AT1G03680.1	2.04677	0.023363	0.0430284	At1g03680	UP												1	2	1	1		1
AT1G50200.1	2.04676	0.0233661	0.0430284	ALATS	UP											1	1		2	1			1
AT3G22230.1	2.04676	0.023356	0.0430284	RPL27B	UP											1		1	1	1	1		1
ATCG00580.1	2.04675	0.0233582	0.0430284		UP											1		1	1	1	1		1
AT4G31480.1	2.04674	0.0233516	0.0430284	At4g31480	UP										1			1	1	1		1	1
AT5G10450.4	1.03912	0.0242348	0.0445574	GRF6	UP										1			1	1	1		1	1
ATCG00830.1-ATCG01310.1	1.43469	0.0242661	0.0445839	rpl2-A	UP											1		1	1	1		1	1
AT1G66200.3	1.57389	0.0245625	0.045097		UP										1			1	2	1	1
AT2G30970.1	1.57289	0.0246652	0.0452539	ASP1	UP										1		1	2	1	1
