# Supplementary material for: Heat stress promotes Arabidopsis AGO1 phase separation and association with stress granule components
Source: iScience. 2024 Feb 6;27(3):109151. doi: 10.1016/j.isci.2024.109151 (PMC10879784; doi:10.1016/j.isci.2024.109151)
Supplement: Table S5. RNA-seq summary table, related to Figures 4 and S6 [file mmc3.xlsx]

## Sheet: Count_file
gene_id	Col0_C1	Col0_C2	Col0_C3	Col0_HS1	Col0_HS2	Col0_HS3	Col0_Rec1	Col0_Rec2	Col0_Rec3
AT1G01010	52	74	41	0	38	47	0	45	54
AT1G01020	324	445	481	627	124	611	140	178	190
AT1G01200	33	37	27	18	13	7	13	0	15
AT1G01190	73	104	94	36	26	81	0	43	13
AT1G01180	629	613	558	332	70	133	158	168	158
AT1G01210	450	532	398	233	98	272	59	84	68
AT1G01220	148	145	125	94	48	110	16	79	47
AT1G01225	143	189	167	84	13	125	20	21	30
AT1G01230	1490	1734	1204	727	376	875	319	331	307
AT1G01260	135	187	62	67	48	107	76	93	52
AT1G01270	0	0	0	0	0	0	0	0	0
AT1G01280	0	0	0	0	0	0	0	0	0
AT1G01240	896	1114	588	489	192	976	135	336	190
AT1G01250	240	256	378	326	53	224	17	15	15
AT1G01290	390	389	290	188	43	290	51	58	75
AT1G01300	421	534	478	169	264	115	461	529	778
AT1G01340	50	35	27	10	13	15	126	82	86
AT1G01350	69	83	50	74	37	121	38	159	56
AT1G01040	142	121	188	128	53	126	105	95	192
AT1G01046	0	0	2	0	1	1	0	0	3
AT1G01060	270	61	129	91	5	72	10	33	5
AT1G01073	0	0	0	0	0	0	0	0	0
AT1G01110	24	56	48	21	20	36	14	44	50
AT1G01115	0	0	0	0	0	0	0	0	0
AT1G01140	217	249	143	248	143	653	171	392	152
AT1G01030	80	93	41	17	8	21	11	53	30
AT1G01050	2079	2136	1804	1645	424	1550	349	413	530
AT1G01070	368	405	345	84	30	150	42	23	81
AT1G01080	895	767	656	427	215	452	197	428	334
AT1G01090	3884	3247	3646	3595	1397	2504	1761	1997	2873
AT1G01100	7536	7217	7012	8155	3100	4957	2206	2005	2994
AT1G01120	2291	1926	1895	598	327	292	367	460	410
AT1G01130	67	44	27	16	0	8	4	6	19
AT1G01150	3	0	0	0	0	5	0	0	0
AT1G01160	645	644	614	554	171	542	219	214	307
AT1G01170	3338	2884	2297	2174	873	1559	696	1080	1189
AT1G01320	933	639	595	502	387	719	420	382	599
AT1G01310	4	4	5	0	0	0	0	2	0
AT1G01360	572	969	534	442	230	1147	113	288	124
AT1G01370	88	102	76	103	31	50	18	10	13
AT1G01380	43	15	10	17	0	8	12	19	3
AT1G01390	83	98	118	43	22	25	8	14	9
AT1G01440	173	162	143	109	41	81	94	94	126
AT1G01453	34	19	23	27	7	7	14	2	6
AT1G01450	0	5	0	7	5	11	2	18	4
AT1G01448	76	42	76	180	30	80	133	189	182
AT1G01420	178	152	172	45	42	22	18	48	57
AT1G01430	4322	3346	3700	1661	284	1105	559	867	912
AT1G01470	1568	3813	2153	1707	1181	4542	6124	8336	7845
AT1G01680	0	0	0	0	0	0	0	0	0
AT1G01660	13	0	0	0	0	7	0	0	0
AT1G01690	16	11	15	6	0	24	0	13	7
AT1G01700	14	45	0	0	0	5	0	0	11
AT1G01710	315	309	439	301	126	373	222	209	311
AT1G01740	18	10	32	15	0	33	17	15	9
AT1G01720	1514	1647	1948	35576	9893	33329	1258	688	945
AT1G01725	184	224	128	199	113	222	98	117	101
AT1G01730	669	954	745	424	125	540	269	302	348
AT1G01790	490	585	702	547	181	560	174	256	227
AT1G01750	291	287	193	212	60	155	37	50	69
AT1G01760	35	35	23	41	0	19	0	0	30
AT1G01770	112	86	100	104	70	130	90	137	232
AT1G01780	250	200	268	186	29	171	43	68	82
AT1G01480	16	26	23	36	17	9	6	0	20
AT1G01530	0	0	0	0	0	0	0	0	0
AT1G01540	602	654	607	354	113	376	362	455	595
AT1G01560	20	3	11	0	0	9	5	0	0
AT1G01590	0	0	0	0	0	0	0	0	0
AT1G01620	27906	31446	32308	25296	5959	16335	9464	12683	18431
AT1G01640	176	311	196	179	91	171	41	56	110
AT1G01490	1301	902	719	342	247	422	479	793	667
AT1G01500	424	692	589	335	201	332	314	289	373
AT1G01510	442	335	447	429	119	439	124	370	296
AT1G01520	123	73	65	56	10	53	0	0	0
AT1G01550	4232	4389	3967	2517	1226	2295	1722	2497	2552
AT1G01570	36	44	51	19	12	13	10	32	28
AT1G01580	212	101	188	162	6	111	6	9	0
AT1G01600	96	48	69	65	38	44	93	19	46
AT1G01610	763	698	953	513	508	282	792	966	1173
AT1G01630	1018	1034	847	571	139	566	172	281	220
AT1G01650	323	305	465	295	164	250	286	319	382
AT1G01830	147	194	103	474	239	556	40	112	100
AT1G01870	0	0	0	0	0	0	0	0	0
AT1G01880	56	12	28	18	18	15	15	57	17
AT1G01840	91	96	113	68	15	56	4	7	21
AT1G01860	44	103	138	60	11	89	51	51	47
AT1G01800	2289	2419	1704	940	350	1338	297	539	560
AT1G01810	74	43	44	45	20	125	50	27	23
AT1G01820	1039	2016	1260	905	468	1442	580	799	712
AT1G01910	1354	1844	1534	1661	383	1960	806	810	677
AT1G01900	68	70	76	51	45	46	20	70	51
AT1G01920	216	163	132	159	52	209	111	122	112
AT1G01930	26	35	26	67	23	153	54	61	47
AT1G01940	480	616	375	5249	996	8110	1425	1945	1833
AT1G01970	277	363	291	136	100	218	85	186	90
AT1G01950	83	69	46	46	51	115	48	49	58
AT1G01960	979	1000	1246	979	530	776	678	810	838
AT1G01990	716	955	795	596	152	458	376	408	655
AT1G02050	0	40	32	28	27	48	25	30	38
AT1G02040	1	0	0	0	0	1	0	0	0
AT1G02070	10	23	20	0	6	17	0	0	3
AT1G02074	4	5	1	0	1	2	0	0	2
AT1G02030	20	7	5	9	2	0	0	4	6
AT1G02060	14	13	13	9	11	21	24	21	45
AT1G02065	8	19	9	41	37	9	19	15	38
AT1G02010	30	15	64	22	0	32	23	9	0
AT1G02000	162	131	213	204	241	189	316	272	424
AT1G02020	101	120	170	87	99	100	250	362	373
AT1G02080	731	720	909	802	427	709	644	662	917
AT1G02090	605	699	759	8481	1555	10999	856	630	692
AT1G02100	1294	1325	1212	1402	283	1372	397	355	466
AT1G02110	162	212	293	265	264	248	228	241	276
AT1G02120	252	365	524	377	130	324	268	326	257
AT1G02130	1547	1864	1513	1042	451	1057	324	608	554
AT1G02190	12	5	15	5	0	32	0	0	0
AT1G02220	160	129	40	47	12	32	22	38	61
AT1G02205	501	604	764	429	189	588	254	236	487
AT1G02145	249	356	380	199	86	198	39	47	67
AT1G02140	7333	8227	6023	6054	1101	6400	1204	1274	1754
AT1G02150	720	821	787	488	137	691	462	663	783
AT1G02160	874	1076	988	731	209	798	267	348	367
AT1G02170	295	189	338	266	232	219	563	584	753
AT1G02180	143	183	136	94	38	79	30	26	57
AT1G02420	24	65	26	0	3	11	29	33	8
AT1G02430	42	53	34	0	10	14	12	19	19
AT1G02440	4	5	0	0	0	3	0	6	0
AT1G02450	13	13	3	10	0	9	0	0	0
AT1G02460	46	8	16	39	0	23	0	8	6
AT1G02490	1	7	2	0	0	0	0	0	0
AT1G02470	0	15	7	18	0	5	0	0	0
AT1G02475	1522	1677	1155	1475	370	1386	343	342	345
AT1G02228.1	0	0	0	0	0	0	0	0	0
AT1G02250	0	0	0	0	0	0	0	0	0
AT1G02320	0	0	0	0	0	2	1	3	0
AT1G02391	0	0	0	0	0	0	0	0	0
AT1G02230	16	0	2	0	11	4	0	9	0
AT1G02260	84	119	162	62	21	56	44	86	66
AT1G02270	412	457	225	318	93	394	142	182	96
AT1G02280	1100	1181	729	810	310	870	289	466	395
AT1G02290	94	89	58	209	143	365	79	59	117
AT1G02300	187	258	408	207	64	316	111	117	189
AT1G02305	3564	4833	3641	1875	691	2368	758	1283	1295
AT1G02310	21	56	41	9	0	12	20	44	40
AT1G02330	156	142	54	71	70	190	36	131	34
AT1G02335	1069	1258	745	381	124	422	92	148	163
AT1G02340	1813	2121	1544	934	211	1302	203	326	235
AT1G02350	83	121	120	169	19	135	28	9	29
AT1G02360	676	562	458	123	57	89	131	71	180
AT1G02370	172	189	93	41	28	122	62	85	62
AT1G02380	61	61	43	38	31	230	38	30	40
AT1G02390	202	186	136	205	40	270	25	26	9
AT1G02400	144	150	105	149	74	108	193	187	120
AT1G02405	29	11	18	10	10	4	43	27	17
AT1G02410	413	468	321	324	145	468	186	349	202
AT1G02530	0	0	0	0	0	0	0	0	0
AT1G02520	65	44	57	24	10	20	45	18	32
AT1G02570	47	60	75	40	0	17	8	6	6
AT1G02620	0	9	7	4	0	0	19	29	17
AT1G02630	21	0	0	0	0	0	0	0	17
AT1G02560	3259	3615	2971	2588	763	3363	907	1208	1328
AT1G02610	392	419	178	91	196	172	273	550	291
AT1G02500	23812	22753	24064	13114	3433	10166	3698	5268	6559
AT1G02510	2	1	0	8	0	0	9	4	0
AT1G02640	568	385	509	390	80	191	659	1017	1584
AT1G02650	16	10	25	44	28	35	34	23	28
AT1G02940	17	8	0	0	0	11	0	0	0
AT1G02950	91	191	106	105	36	143	16	43	27
AT1G02952	2	0	2	0	0	2	0	0	0
AT1G02980	0	0	0	95	40	129	41	20	54
AT1G02960	98	106	63	80	5	155	29	87	98
AT1G02970	77	55	60	26	19	66	0	0	12
AT1G02990	71	75	15	0	22	35	27	58	43
AT1G03010	18	19	13	0	6	0	0	20	0
AT1G03020	39	52	38	35	3	22	2	7	1
AT1G03000	210	157	295	163	97	176	140	209	171
AT1G03050	0	0	0	0	0	0	0	0	0
AT1G03055	18	28	7	0	0	12	0	3	0
AT1G03030	234	262	265	312	69	294	85	102	99
AT1G03040	447	417	581	501	218	343	295	280	365
AT1G03060	316	390	282	212	126	276	117	159	134
AT1G03070	114	125	153	41476	8670	44864	2228	2018	1487
AT1G03080	73	69	34	15	21	71	28	26	33
AT1G03090	273	453	580	408	97	447	1856	3533	3948
AT1G03100	33	38	19	3	3	18	113	132	152
AT1G02670	0	21	0	0	13	6	7	0	0
AT1G02681	0	0	0	0	0	3	0	0	0
AT1G02690	128	177	149	145	75	163	50	36	31
AT1G02750	363	390	433	261	73	350	131	205	157
AT1G02760	0	0	0	0	0	0	0	0	1
AT1G02790	0	0	0	0	0	0	0	0	0
AT1G02830	0	0	0	0	0	0	0	0	0
AT1G02850	209	330	596	157	58	296	205	285	321
AT1G02860	543	818	485	557	163	823	460	714	653
AT1G02880	248	341	247	228	114	342	73	117	66
AT1G02890	248	240	255	338	249	441	1035	1110	746
AT1G02660	346	330	171	245	140	343	451	1002	664
AT1G02680	289	306	221	242	73	236	86	137	165
AT1G02700	109	126	134	413	135	829	39	63	67
AT1G02710	97	93	137	41	10	9	7	10	20
AT1G02720	172	178	141	65	64	100	41	57	78
AT1G02730	310	471	351	182	113	238	35	31	42
AT1G02740	160	273	217	142	70	140	39	69	60
AT1G02770	105	77	100	90	9	46	0	9	10
AT1G02780	5207	5621	5119	4572	2557	5327	2294	2843	3076
AT1G02800	17	58	12	0	12	6	14	8	0
AT1G02810	192	194	195	67	7	23	42	74	57
AT1G02813	4	0	6	0	0	6	0	4	0
AT1G02816	1570	1331	1158	782	235	836	470	612	678
AT1G02820	209	176	128	157	30	67	24	5	15
AT1G02840	1319	1517	1707	1400	473	1311	494	581	666
AT1G02870	207	250	182	119	110	176	160	239	197
AT1G02900	1292	1748	1237	459	181	538	249	439	455
AT1G02910	743	554	559	714	128	464	252	236	321
AT1G02920	10171	5550	3789	1709	1453	451	2149	2059	923
AT1G02930	7656	3789	2806	1100	1553	268	2112	1813	947
AT1G03340	25	65	43	35	17	28	8	18	25
AT1G03370	198	187	181	89	68	156	57	113	84
AT1G03350	582	716	425	259	103	346	167	342	227
AT1G03360	172	135	146	92	41	271	105	176	111
AT1G03365	29	51	33	35	0	33	23	21	26
AT1G03400	313	236	233	307	60	272	137	192	162
AT1G03380	328	386	304	113	125	216	233	426	452
AT1G03410	168	144	241	108	34	129	116	57	110
AT1G03420.1	257	374	237	205	31	0	13	38	98
AT1G03430	310	290	363	297	125	205	106	115	161
AT1G03180	27	47	21	151	35	191	62	28	33
AT1G03190	96	50	68	60	30	84	50	81	84
AT1G03240	0	0	0	0	0	0	0	4	2
AT1G03320	0	0	0	0	0	5	0	0	0
AT1G03106	47	60	92	26	6	31	8	16	16
AT1G03110	230	310	224	125	56	137	12	32	100
AT1G03120	11	25	8	20	6	20	0	9	10
AT1G03130	54514	44600	65111	73576	8105	47458	10034	7702	15303
AT1G03140	550	616	606	562	249	963	508	642	552
AT1G03150	633	807	592	763	168	738	174	222	300
AT1G03160	334	372	373	253	157	239	282	276	320
AT1G03170	4	6	0	0	0	6	3	3	3
AT1G03200	11	10	8	12	0	6	20	25	15
AT1G03210	404	394	337	288	63	346	153	101	111
AT1G03220	3573	2256	3057	1481	1270	713	8465	10778	15174
AT1G03230	444	386	420	141	134	99	329	408	622
AT1G03250	359	558	400	328	105	341	90	154	138
AT1G03260	222	326	239	233	77	193	68	68	94
AT1G03270	20	16	7	0	9	18	14	10	13
AT1G03280	352	305	227	110	65	199	91	117	141
AT1G03290	243	287	214	140	101	125	221	309	275
AT1G03300	12	26	0	8	0	6	0	4	0
AT1G03310	817	601	667	217	108	245	45	91	101
AT1G03330	903	987	739	702	242	626	192	286	256
AT1G03710	7	7	6	6	0	0	0	0	0
AT1G03700	33	44	48	28	18	14	21	15	20
AT1G03687	118	135	163	76	27	95	50	70	71
AT1G03730	454	532	306	169	68	97	209	184	150
AT1G03740	203	177	109	102	77	201	174	261	138
AT1G03743	4	3	2	8	2	1	2	1	0
AT1G03746	48	9	6	32	1	7	4	0	4
AT1G03750	25	36	51	0	17	36	57	22	33
AT1G03760	48	116	22	13	0	59	20	65	39
AT1G03780	7	22	19	4	4	7	0	3	0
AT1G03800	12	6	10	5	5	8	57	48	43
AT1G03790	104	95	199	79	29	97	37	88	71
AT1G03830	0	0	13	19	0	28	10	5	10
AT1G03840	25	52	39	28	0	5	0	0	3
AT1G03820	294	343	194	17	14	41	10	7	6
AT1G03850	668	711	682	288	145	267	618	837	977
AT1G03860	1205	1389	1019	1380	529	1845	685	1172	976
AT1G03445	0	11	5	0	0	4	0	0	0
AT1G03457	160	183	50	201	19	176	41	79	45
AT1G03470	125	70	33	41	49	105	53	83	49
AT1G03490	0	0	0	0	0	0	0	0	0
AT1G03515	0	0	0	0	0	0	0	0	0
AT1G03520	231	272	329	95	52	81	169	169	207
AT1G03545	0	10	1	0	0	3	5	3	2
AT1G03570	0	0	0	0	0	0	0	0	1
AT1G03640	0	0	0	0	0	0	0	0	0
AT1G03670	0	0	0	0	0	0	0	0	0
AT1G03440	712	503	731	361	191	145	95	111	174
AT1G03475	1644	2102	2042	1845	836	1762	834	1017	1261
AT1G03495	118	59	81	133	23	80	28	42	45
AT1G03502	16	20	22	15	3	6	5	5	7
AT1G03506	5	16	13	5	4	5	3	2	3
AT1G03510	7	17	21	4	7	2	3	17	15
AT1G03530	56	98	70	38	40	37	43	68	91
AT1G03540	3	9	14	1	0	8	9	12	12
AT1G03550	90	121	146	130	47	114	136	129	165
AT1G03560	121	71	43	12	24	45	14	75	26
AT1G03580	3	32	2	16	10	14	134	144	208
AT1G03590	262	327	212	136	97	182	100	106	126
AT1G03600	9555	5120	6289	7065	2074	3082	2741	2520	4002
AT1G03610	1063	1176	1215	914	248	847	695	933	1056
AT1G03620	21	22	23	15	0	8	7	14	0
AT1G03630	2793	2817	2038	1881	648	2859	432	733	536
AT1G03650	83	125	65	112	38	114	26	30	8
AT1G03660	35	33	36	18	8	18	31	14	20
AT1G03680	10621	12405	11933	10015	3224	9777	3183	3278	5400
AT1G03870	3650	2718	2940	1262	739	547	2529	2943	4026
AT1G03905	60	50	28	37	4	64	48	27	12
AT1G03900	845	957	940	717	414	566	568	565	832
AT1G03920	0	0	20	29	0	34	12	9	15
AT1G03910	106	138	92	199	91	290	254	215	239
AT1G03990	0	0	8	15	13	29	27	37	32
AT1G03930	192	268	272	178	54	194	122	195	229
AT1G03935	41	44	38	27	9	17	6	8	12
AT1G03940	70	63	55	83	17	57	18	30	38
AT1G03950	119	95	100	48	38	123	0	57	26
AT1G04010	67	83	76	29	17	59	15	47	74
AT1G04000	322	198	210	180	121	79	156	102	200
AT1G03960	140	106	92	103	25	50	54	67	58
AT1G03970	295	392	253	287	212	958	232	360	271
AT1G03980	4	3	21	0	6	7	10	6	0
AT1G04050	30	42	33	26	30	28	0	27	0
AT1G04070	427	321	279	352	62	138	158	124	142
AT1G04020	35	61	43	6	21	48	0	13	9
AT1G04030	18	26	32	8	7	36	16	8	3
AT1G04040	1283	1353	628	344	273	593	238	276	155
AT1G04120	422	296	387	214	76	241	93	169	187
AT1G04080	367	435	704	504	392	536	631	648	880
AT1G04090	18	16	9	10	0	11	3	10	0
AT1G04100	115	161	182	133	53	85	120	44	88
AT1G04110	52	19	76	2	0	4	5	19	10
AT1G04160	32	31	16	23	31	72	81	52	100
AT1G04130	124	98	116	842	309	825	213	260	173
AT1G04140	809	1035	1273	737	695	619	640	1021	1223
AT1G04170	1182	1264	1139	1257	493	933	381	506	540
AT1G04425	50	34	21	18	0	20	0	0	10
AT1G04430	1543	1488	1080	671	437	677	800	950	863
AT1G04440	996	945	925	689	290	596	514	657	684
AT1G04500	0	0	0	0	0	0	0	0	0
AT1G04510	307	695	506	327	206	393	257	366	435
AT1G04490	20	32	16	0	0	10	11	0	3
AT1G04480	2468	2328	1990	2454	553	1543	424	413	648
AT1G04300	95	57	104	76	36	171	101	67	140
AT1G04320	0	0	0	0	0	0	0	0	0
AT1G04370	0	0	0	0	0	0	0	0	0
AT1G04400	1690	2305	1527	1181	520	1466	1315	1846	1519
AT1G04180	75	21	48	72	11	39	26	21	16
AT1G04190	422	583	217	156	72	362	64	125	112
AT1G04200	220	207	219	287	78	205	104	173	157
AT1G04210	386	393	302	220	92	361	186	252	255
AT1G04220	217	119	321	114	142	118	187	210	206
AT1G04230	60	81	33	49	0	77	50	22	42
AT1G04240	805	1126	648	251	120	287	121	310	100
AT1G04250	5221	5215	5135	4808	857	3351	599	663	740
AT1G04260	644	719	675	376	96	256	291	282	420
AT1G04270	4752	5456	4978	4403	2722	3020	1942	1809	2603
AT1G04280	555	634	389	179	90	237	159	244	212
AT1G04290	742	850	604	706	147	519	65	70	114
AT1G04295	51	50	33	18	0	26	3	1	6
AT1G04310	77	118	88	46	21	52	102	147	115
AT1G04330	257	139	263	94	5	36	8	3	4
AT1G04340	606	703	652	541	104	270	106	79	235
AT1G04350	1448	1504	974	639	155	802	119	257	236
AT1G04360	233	122	217	4	0	6	82	55	67
AT1G04380	8	0	0	4	4	0	0	0	0
AT1G04390	48	74	76	92	12	80	48	60	62
AT1G04410	13191	15456	14485	9850	4559	9746	6205	7229	8983
AT1G04420	2033	1933	1458	1074	235	1576	198	315	403
AT1G04660	29	40	21	11	9	6	44	25	23
AT1G04650	22	20	15	58	42	82	8	16	8
AT1G04680	1274	927	1142	533	150	356	100	215	261
AT1G04570	0	47	7	297	115	383	20	16	22
AT1G04580	0	0	0	0	0	0	0	0	0
AT1G04590	82	121	43	66	40	127	23	102	51
AT1G04600	0	0	0	0	0	0	0	0	0
AT1G04520	136	83	34	37	10	31	6	13	0
AT1G04530	1380	1257	855	557	175	781	108	247	188
AT1G04540	1	10	8	27	9	10	0	4	0
AT1G04550	520	653	562	320	128	263	78	86	95
AT1G04555	144	136	58	27	26	75	31	51	53
AT1G04560	140	340	493	251	130	647	41	92	136
AT1G04610	122	85	91	71	14	28	35	20	51
AT1G04620	75	130	84	80	74	106	70	74	123
AT1G04625	1	1	1	1	1	1	2	1	1
AT1G04630	1108	1018	890	1060	408	815	438	529	650
AT1G04635	56	69	31	30	11	41	28	45	51
AT1G04640	538	631	488	391	141	287	68	138	142
AT1G05000	512	471	372	319	187	224	202	227	238
AT1G04990	200	229	339	248	47	141	93	85	150
AT1G04970	918	953	687	521	84	574	229	268	251
AT1G04980	614	552	393	662	165	891	392	704	563
AT1G04985	422	545	325	410	142	564	177	329	258
AT1G04684	0	0	0	0	0	1	0	0	0
AT1G04720	0	0	0	0	0	0	0	0	0
AT1G04750	3106	3556	2597	2367	993	2619	688	1034	1138
AT1G04840	0	19	5	0	21	5	12	2	5
AT1G04870	575	664	541	305	186	394	80	175	169
AT1G04880	0	6	5	0	0	7	0	4	0
AT1G04890	0	0	0	13	12	4	0	0	0
AT1G04920	0	0	17	10	0	5	0	0	17
AT1G04930	48	29	29	43	6	31	108	92	56
AT1G04945	54	137	61	72	27	62	73	117	118
AT1G04690	2417	2936	2604	2375	1000	2523	624	774	817
AT1G04700	11	7	0	0	0	11	0	4	0
AT1G04710	207	290	251	238	108	235	61	69	77
AT1G04730	39	52	14	19	11	43	5	0	6
AT1G04760	20	32	7	22	5	0	0	10	16
AT1G04770	542	626	280	343	267	826	58	125	104
AT1G04778	12	26	29	13	5	22	0	1	3
AT1G04780	97	114	73	69	69	131	119	123	185
AT1G04790	138	241	152	83	62	172	103	166	84
AT1G04800	794	396	313	493	109	275	143	101	160
AT1G04810	318	346	485	511	347	380	961	1050	1298
AT1G04820	9094	11753	11126	9560	3555	7480	2414	2656	3313
AT1G04830	184	232	341	297	145	365	229	259	302
AT1G04850	238	199	183	182	53	382	102	126	130
AT1G04860	285	325	284	126	135	190	187	264	267
AT1G04900	121	162	117	98	28	130	36	86	27
AT1G04910	249	246	239	105	69	194	60	87	108
AT1G04940	2021	2688	2022	1784	361	1735	279	251	461
AT1G04950	353	360	369	288	117	381	110	207	184
AT1G04960	570	850	672	698	210	1082	255	303	380
AT1G05020	120	85	57	31	14	24	170	196	198
AT1G05030	57	73	103	61	45	109	82	112	120
AT1G05010	6896	4663	3465	2501	763	2888	1897	3122	2847
AT1G05040	0	4	0	0	0	0	0	0	0
AT1G05061	0	0	0	0	0	0	0	2	0
AT1G05080	0	0	0	0	0	0	0	0	0
AT1G05085	0	0	0	0	0	0	0	0	0
AT1G05136	0	0	2	0	2	0	3	0	3
AT1G05170	258	257	197	363	133	612	96	139	116
AT1G05180	413	478	409	257	137	425	121	195	262
AT1G05200	193	217	190	167	112	183	29	24	63
AT1G05055	353	329	369	326	65	334	141	78	89
AT1G05060	640	691	428	301	102	381	106	166	142
AT1G05065	95	118	75	32	7	17	9	7	15
AT1G05070	241	327	230	195	39	244	74	84	98
AT1G05090	136	97	115	111	34	115	31	87	55
AT1G05100	49	20	44	90	42	240	27	54	20
AT1G05120	125	190	162	110	41	176	106	173	152
AT1G05135	1275	588	370	416	502	123	1007	733	854
AT1G05140	946	929	870	633	216	510	348	491	447
AT1G05150	477	498	403	214	129	233	78	247	164
AT1G05160	78	156	195	92	26	99	27	36	74
AT1G05190	8828	8538	6496	5072	1708	5255	1476	1822	1978
AT1G05205	1250	1244	935	855	190	798	195	211	226
AT1G05210	371	388	290	292	89	228	40	70	117
AT1G05370	21	56	37	26	4	17	0	13	0
AT1G05350	325	331	337	298	82	293	98	183	144
AT1G05360	247	279	202	179	26	138	33	70	62
AT1G05220	14	29	10	24	0	12	5	0	11
AT1G05230	126	180	136	95	61	130	21	65	50
AT1G05290	0	8	0	0	0	0	0	0	0
AT1G05291	0	0	0	0	0	0	0	0	0
AT1G05320	30	22	12	14	12	18	0	21	8
AT1G05240	379	347	271	252	71	104	52	48	96
AT1G05250	384	346	274	252	72	104	51	50	81
AT1G05260	1736	2307	1591	942	529	896	452	629	750
AT1G05270	368	313	373	284	131	271	288	295	493
AT1G05280	41	8	18	0	0	7	20	11	14
AT1G05300	192	265	178	50	61	58	77	97	105
AT1G05310	94	95	85	9	18	0	38	81	45
AT1G05330	9	2	0	26	12	21	3	14	7
AT1G05340	1230	1296	1534	1525	531	2237	3246	2505	3097
AT1G05380	363	361	261	95	170	282	310	388	274
AT1G05385	728	669	450	423	266	745	193	474	428
AT1G05400	0	20	10	19	9	9	22	13	20
AT1G05410	228	163	161	96	61	169	58	120	137
AT1G05420	27	18	12	5	3	2	24	7	36
AT1G05440	31	89	34	32	9	34	5	0	0
AT1G05450	0	14	0	0	0	0	0	0	0
AT1G05460	50	69	36	29	30	35	24	22	26
AT1G05490	0	4	0	0	3	7	0	0	0
AT1G05430	480	517	349	314	105	331	146	200	171
AT1G05470	134	118	116	48	25	47	21	74	56
AT1G05540	10	11	34	20	3	4	0	0	0
AT1G05550	0	0	0	0	0	2	0	0	0
AT1G05530	13	11	7	5	2	0	5	10	6
AT1G05500	650	829	609	443	156	628	235	351	330
AT1G05510	64	140	193	61	54	166	0	24	15
AT1G05520	395	354	409	256	139	233	169	239	292
AT1G05560	310	275	235	87	145	266	356	437	480
AT1G05562	26	38	119	23	18	17	58	142	124
AT1G05577	0	7	0	0	0	0	0	0	0
AT1G05575	160	168	84	232	120	146	86	96	89
AT1G05570	320	502	308	246	316	401	265	261	294
AT1G05590	183	235	325	80	26	104	27	57	38
AT1G05600	161	259	228	82	20	76	27	105	46
AT1G05610	6	0	0	9	0	0	0	4	0
AT1G05880	6	13	0	0	9	0	0	0	0
AT1G05615	0	0	0	0	0	0	0	0	0
AT1G05630	44	87	66	65	62	54	33	18	64
AT1G05670	25	6	37	16	0	18	29	11	10
AT1G05710	171	234	245	117	35	194	41	39	31
AT1G05740	0	0	0	0	0	0	0	0	0
AT1G05790	61	101	155	132	50	162	74	87	141
AT1G05800	0	0	0	0	0	0	0	0	0
AT1G05830	135	133	213	253	29	229	49	130	153
AT1G05870	498	527	661	342	138	325	81	53	67
AT1G05620	604	789	612	653	148	463	103	77	148
AT1G05640	10	22	8	0	12	17	0	20	0
AT1G05650	10	0	7	0	0	0	0	10	19
AT1G05660	46	68	94	22	18	7	3	32	81
AT1G05675	44	0	0	0	7	0	11	10	5
AT1G05680	95	59	128	54	5	66	43	60	73
AT1G05690	86	124	135	50	19	92	0	23	18
AT1G05700	14	8	0	37	0	44	0	0	0
AT1G05720	1693	2303	1554	955	178	1168	225	301	366
AT1G05730	41	27	21	0	14	39	27	20	14
AT1G05750	118	98	94	67	35	61	57	113	98
AT1G05760	36	17	46	32	3	13	4	3	7
AT1G05770	33	50	23	16	10	15	13	27	38
AT1G05780	106	109	57	73	21	66	137	270	109
AT1G05785	334	495	417	340	106	277	74	91	156
AT1G05805	313	482	479	328	205	328	311	450	393
AT1G05810	298	271	233	412	137	247	241	266	239
AT1G05820	66	34	36	55	9	37	10	24	20
AT1G05835	1102	1122	782	346	72	199	97	157	117
AT1G05840	394	501	411	232	149	293	181	288	249
AT1G05850	14196	17936	16516	8981	4545	9284	4866	7064	6712
AT1G05860	94	94	80	149	55	192	63	95	107
AT1G06210	264	342	130	123	94	345	31	109	52
AT1G06265	19	34	30	45	0	13	4	14	48
AT1G06260	0	0	0	0	0	0	0	7	4
AT1G06220	506	696	686	483	261	577	280	368	424
AT1G06270	18	103	29	15	22	0	20	36	15
AT1G06230	126	192	134	142	98	321	161	251	133
AT1G06240	202	120	224	199	24	75	25	55	76
AT1G06320	3	4	0	5	0	0	7	12	0
AT1G06330	0	0	5	0	0	0	0	0	0
AT1G06340	18	37	21	3	3	0	0	2	0
AT1G06310	0	0	0	0	0	7	3	2	3
AT1G06290	668	886	943	655	210	644	354	469	460
AT1G06350	448	577	494	167	50	121	22	21	12
AT1G06360	1027	1830	1187	570	152	577	70	74	120
AT1G05920	0	0	0	0	0	0	0	0	0
AT1G05925	0	0	0	0	0	0	0	0	0
AT1G05930	0	0	0	0	0	0	0	0	0
AT1G05960	554	696	499	454	193	466	341	334	363
AT1G05980	0	0	0	0	0	0	0	0	0
AT1G06020	0	0	14	0	0	0	0	0	0
AT1G06030	0	0	0	86	99	205	7	9	12
AT1G06149	0	0	0	0	0	0	0	0	0
AT1G06150	103	111	128	97	52	90	45	112	34
AT1G06170	0	8	0	7	0	0	0	0	0
AT1G06190	791	910	516	606	193	638	133	322	298
AT1G05890	521	694	876	477	177	562	386	444	425
AT1G05894	7	0	0	0	0	1	0	0	0
AT1G05900	140	131	197	152	47	134	25	51	40
AT1G05910	136	126	108	72	55	98	41	38	31
AT1G05940	511	573	851	406	267	306	367	480	529
AT1G05950	14	14	9	6	8	19	0	12	8
AT1G05970	355	445	398	365	56	384	107	112	201
AT1G05990	3	3	3	3	0	5	1	3	4
AT1G06000	138	210	168	139	42	83	70	47	118
AT1G06002	3	0	0	5	0	2	0	0	3
AT1G06010	220	209	169	138	139	98	99	131	88
AT1G06040	8113	8175	7812	6308	2561	5742	1580	2381	1882
AT1G06050	173	145	114	64	15	55	36	48	46
AT1G06060	317	349	352	257	125	252	188	249	239
AT1G06070	242	240	155	117	82	335	82	128	151
AT1G06080	1896	1022	1863	1677	333	788	221	240	280
AT1G06090	312	310	398	135	29	73	30	48	65
AT1G06100	59	71	52	20	0	67	10	0	0
AT1G06110	980	1192	1357	824	203	832	214	358	461
AT1G06120	100	87	56	23	32	34	0	25	37
AT1G06130	675	748	766	655	138	871	132	219	230
AT1G06135	6	10	8	0	0	0	2	0	0
AT1G06137	12	3	5	0	0	0	0	0	0
AT1G06140	8	3	5	12	11	10	1	6	4
AT1G06148	8	0	0	0	0	7	3	0	7
AT1G06160	58	80	9	0	6	5	20	30	42
AT1G06180	49	57	48	13	15	23	16	29	40
AT1G06200	1822	2398	1619	911	290	2018	416	685	596
AT1G07620	9	12	3	0	14	6	0	4	0
AT1G07630	180	191	155	26	31	78	75	152	155
AT1G07610	6475	9172	5372	5997	2534	4957	1864	2316	2723
AT1G07615	69	104	87	85	21	130	49	102	109
AT1G07640	627	806	670	165	91	197	168	329	241
AT1G07645	48	155	187	40	26	214	0	20	51
AT1G07650	356	380	250	165	84	252	105	174	115
AT1G06420	12	10	4	0	2	12	0	4	0
AT1G06470	238	278	179	195	87	164	82	70	133
AT1G06480	0	0	0	0	0	0	0	0	0
AT1G06500	126	200	101	54	27	85	23	53	52
AT1G06540	0	0	0	0	0	0	0	0	0
AT1G06610	0	0	0	0	0	0	0	0	0
AT1G06630	393	355	406	606	161	530	243	298	374
AT1G06640	3296	4396	3524	3108	513	3752	624	728	816
AT1G06650	915	916	731	443	94	654	265	369	441
AT1G06710	0	17	45	0	5	17	0	26	6
AT1G06750	3	3	2	2	0	0	3	3	5
AT1G06810	0	0	0	0	0	0	0	0	0
AT1G06850	104	126	102	108	43	56	88	61	182
AT1G06920	0	2	0	0	0	0	0	0	0
AT1G06925	0	0	0	0	0	0	0	0	0
AT1G06960	144	170	157	104	63	130	53	108	124
AT1G06970	0	0	0	0	0	0	0	0	0
AT1G07010	495	671	689	576	78	580	117	124	102
AT1G07025	0	0	0	0	0	0	0	0	0
AT1G07050	0	111	3	0	80	7	9	26	10
AT1G07100	0	0	0	0	0	0	0	0	0
AT1G07120	0	0	6	5	0	13	0	23	11
AT1G07150	38	17	27	17	12	44	55	101	116
AT1G07190	0	0	0	1	0	2	0	1	0
AT1G07200	211	232	248	252	123	242	145	216	178
AT1G07270	0	17	19	0	0	0	0	0	0
AT1G07320	3974	3652	4068	3625	1200	2649	1430	1619	2158
AT1G07340	0	0	0	0	0	0	0	0	0
AT1G07390	15	56	17	27	0	27	5	17	15
AT1G07460	0	0	0	0	0	0	0	0	0
AT1G07473	0	2	0	4	13	0	0	0	0
AT1G07476	0	0	0	0	0	0	0	0	0
AT1G07540	0	0	0	0	0	0	0	0	0
AT1G07550	0	10	0	0	0	4	0	10	3
AT1G07580	0	0	0	0	0	0	0	0	0
AT1G06370	17	38	60	116	19	93	42	30	56
AT1G06380	184	164	76	68	41	71	65	59	48
AT1G06390	746	772	637	450	250	588	216	342	380
AT1G06400	878	1102	608	403	258	767	325	795	433
AT1G06410	2186	1915	1244	943	534	1421	671	873	807
AT1G06430	1272	1167	1317	787	334	1284	368	589	681
AT1G06440	10	15	11	0	4	9	0	9	48
AT1G06450	177	102	262	106	31	51	106	132	215
AT1G06460	2375	5646	3171	1750	1931	2767	1555	1832	2068
AT1G06475	93	93	69	40	22	58	6	14	11
AT1G06490	18	17	10	44	13	11	16	20	9
AT1G06515	1186	1280	1044	1087	197	785	151	215	336
AT1G06510	539	570	481	295	83	245	56	124	149
AT1G06520	12	16	16	4	0	4	17	18	11
AT1G06530	412	387	254	267	109	326	262	462	321
AT1G06550	185	177	143	167	50	176	91	105	69
AT1G06560	143	125	153	77	37	76	60	47	101
AT1G06570	529	547	826	544	146	572	1293	2486	2081
AT1G06580	35	33	13	7	7	22	20	50	43
AT1G06590	21	43	73	69	17	43	19	61	69
AT1G06620	273	376	339	270	74	249	61	98	161
AT1G06645	100	131	102	160	50	153	39	47	20
AT1G06660	40	69	43	41	11	47	4	11	29
AT1G06670	37	101	47	39	13	71	20	54	41
AT1G06680	90303	82821	85614	62944	15214	56203	23433	24855	32088
AT1G06690	451	292	451	504	98	306	122	163	218
AT1G06700	1237	1679	1406	1026	442	1133	494	595	643
AT1G06720	20	0	10	14	26	52	31	44	12
AT1G06730	285	219	232	184	85	141	98	61	130
AT1G06740.1	48	101	95	48	13	28	37	23	64
AT1G06760	1633	1771	1934	961	389	358	1513	1942	2554
AT1G06770	76	104	8	39	14	47	25	58	28
AT1G06780	230	190	174	57	28	75	133	198	111
AT1G06790	42	128	90	88	61	61	28	69	70
AT1G06800	135	79	200	118	44	81	111	96	74
AT1G06820	364	430	680	453	143	341	90	108	161
AT1G06830	188	123	161	144	45	60	25	19	21
AT1G06840	308	278	297	216	109	245	137	253	245
AT1G06860	1	0	1	0	0	0	0	0	0
AT1G06870	236	239	274	336	93	244	97	104	147
AT1G06880	1	0	1	0	0	0	1	0	0
AT1G06890	630	911	803	612	138	489	280	202	426
AT1G06900	306	394	323	279	103	330	101	174	139
AT1G06910	48	59	19	14	11	38	6	25	0
AT1G06923	36	80	50	53	15	58	12	26	21
AT1G06930	38	20	42	20	0	6	6	0	10
AT1G06950	501	400	365	418	300	728	322	535	482
AT1G06980	387	565	426	81	21	30	73	80	90
AT1G06990	8	0	0	0	0	0	0	0	0
AT1G07000	312	277	265	83	42	70	164	158	144
AT1G07020	448	464	418	299	136	274	106	218	313
AT1G07030	207	200	282	187	116	235	543	475	451
AT1G07040	173	291	291	129	82	205	651	1323	1146
AT1G07051	2	4	0	0	1	0	2	0	2
AT1G07060	14	0	0	0	0	0	0	0	0
AT1G07070	464	433	391	223	122	296	56	75	122
AT1G07080	4250	5067	5546	2625	691	3038	1121	1158	1795
AT1G07090	183	249	213	117	92	65	133	152	184
AT1G07110	777	735	923	611	216	604	442	411	599
AT1G07119	29	21	21	8	0	8	0	6	15
AT1G07128	66	76	87	30	27	13	55	37	56
AT1G07130	192	282	170	17	30	55	101	113	110
AT1G07135	724	1405	308	1816	781	1568	260	136	239
AT1G07140	2825	2929	2080	1574	934	1780	1172	1265	1518
AT1G07160	8	7	16	12	0	6	11	5	0
AT1G07170	1515	1861	1389	1311	369	1217	278	437	547
AT1G07175	16	25	15	8	6	13	0	0	0
AT1G07180	1416	761	1192	1088	114	749	272	216	396
AT1G07210	408	450	382	326	154	354	166	295	217
AT1G07220	86	43	48	31	14	49	24	47	53
AT1G07230	582	647	747	247	181	287	160	256	411
AT1G07240	361	500	493	294	179	188	348	449	664
AT1G07250	636	586	688	405	201	257	401	370	508
AT1G07260	40	44	35	28	8	15	78	57	123
AT1G07280	882	1098	677	464	244	492	490	730	783
AT1G07290	18	0	0	20	0	0	17	11	15
AT1G07300	44	45	70	23	17	25	24	63	52
AT1G07310	1607	1490	2192	1564	1006	896	2851	2830	4251
AT1G07330	12	0	0	62	32	139	16	34	4
AT1G07350	300	179	482	17359	5499	18023	3367	3570	4238
AT1G07360	418	479	761	2849	1968	4243	2107	1321	1686
AT1G07370	287	362	259	318	116	383	74	118	90
AT1G07380	156	176	194	65	34	103	43	65	70
AT1G07400	117	41	124	279122	71677	396972	16491	12015	7725
AT1G07410	80	46	65	191	69	246	19	9	8
AT1G07420	317	818	649	478	401	561	311	435	544
AT1G07430	30	69	60	61	68	163	0	9	16
AT1G07440	538	617	531	520	165	554	244	262	264
AT1G07450	242	135	199	143	18	161	21	0	9
AT1G07470	246	324	247	244	219	256	230	335	318
AT1G07480	267	299	335	287	107	274	139	208	192
AT1G07485	11	21	16	10	5	2	0	0	0
AT1G07490	59	36	41	95	60	58	6	3	4
AT1G07500	68	33	55	1622	287	1636	54	55	62
AT1G07510	310	200	260	208	158	256	224	242	220
AT1G07520	104	96	162	65	16	88	17	70	106
AT1G07530	424	451	470	553	248	622	314	507	580
AT1G07560	5	68	10	18	6	30	0	6	8
AT1G07570	426	409	402	298	75	222	188	234	201
AT1G07590	43975	53367	38290	37126	21258	31656	22141	23955	30501
AT1G07600	1	1	1	1	1	1	1	1	1
AT1G07985	83	102	84	65	94	148	50	88	100
AT1G07980	399	308	211	188	49	267	45	70	71
AT1G08000	73	101	91	63	63	49	81	68	114
AT1G07990	438	343	318	316	260	352	302	539	503
AT1G08010	439	408	525	311	112	244	240	307	296
AT1G08005	5	2	5	0	0	0	0	1	0
AT1G08030	139	141	111	85	18	82	30	45	94
AT1G08105.1	1	2	1	0	0	2	1	2	1
AT1G08035	6	8	7	5	0	0	0	12	0
AT1G08040	444	568	529	367	76	353	75	162	112
AT1G08050	81	72	108	73	41	85	580	389	406
AT1G08070	6	32	11	26	4	59	27	10	3
AT1G08060	85	97	67	38	46	89	96	67	63
AT1G08125	170	232	169	159	72	223	84	79	69
AT1G08120	1	0	1	1	2	0	1	0	0
AT1G08130	174	198	154	141	87	139	90	94	180
AT1G08110	1485	1742	1431	1070	650	1526	551	786	732
AT1G08115	3	2	2	2	8	0	4	3	4
AT1G07660	1178	1623	1022	683	156	529	295	213	351
AT1G07680	0	0	0	0	0	0	0	0	0
AT1G07702	0	0	0	0	0	0	0	0	0
AT1G07710	0	0	8	0	0	5	0	3	6
AT1G07745	33	98	123	131	22	82	25	21	114
AT1G07747	0	0	0	0	0	0	0	0	0
AT1G07760	0	0	0	0	0	0	0	0	0
AT1G07780	153	208	195	131	61	113	89	88	94
AT1G07800.1	0	1	0	0	0	0	0	0	0
AT1G07840	201	163	120	97	71	140	63	95	81
AT1G07850	0	0	0	0	0	0	0	0	0
AT1G07870	122	197	124	73	51	207	88	90	65
AT1G07860	0	0	0	0	0	0	0	0	0
AT1G07885	0	0	0	0	0	0	0	0	0
AT1G07890	6315	6988	7332	9992	5776	9019	4362	4582	5552
AT1G07910	41	74	80	103	38	157	33	41	49
AT1G07930	6943	6212	7742	6535	3663	4647	4652	5340	7952
AT1G07670	275	370	484	907	322	705	397	525	577
AT1G07690	10	11	12	0	0	0	0	0	0
AT1G07700	1472	1649	1349	987	252	1274	288	379	263
AT1G07705	239	316	296	221	76	181	90	93	155
AT1G07720	682	664	567	204	94	143	195	240	252
AT1G07725	11	0	4	3	1	0	0	8	11
AT1G07728	124	131	232	300	86	230	125	233	253
AT1G07740	129	142	142	21	28	11	7	88	127
AT1G07730	23	25	14	7	3	5	71	11	47
AT1G07750	1865	1594	1854	1335	297	761	205	286	404
AT1G07770	4074	3150	3288	3420	2272	1728	1443	1383	2021
AT1G07790	825	623	689	207	93	152	251	196	273
AT1G07795	23	10	22	13	0	0	0	4	6
AT1G07810	310	315	376	228	154	201	299	297	436
AT1G07820	1832	2424	1814	1019	494	802	706	789	1321
AT1G07830	450	532	450	315	176	441	136	173	237
AT1G07880	88	80	71	31	19	87	0	24	10
AT1G07900	15	17	8	6	19	35	0	0	0
AT1G07901	18	19	12	14	3	10	7	10	6
AT1G07920	9562	8885	11413	10108	5518	6757	6077	7262	10667
AT1G07940	7919	7212	8797	8019	4340	5259	4020	4672	7141
AT1G07950	562	656	435	331	130	423	290	301	350
AT1G07960	943	1007	627	460	216	482	124	233	168
AT1G07970	85	118	158	85	82	129	58	85	150
AT1G08390	295	316	255	343	57	270	114	53	113
AT1G08400	73	139	127	26	6	45	56	38	41
AT1G08410	61	78	23	96	73	144	42	170	108
AT1G08420	709	828	678	472	169	366	310	525	535
AT1G08430	286	188	253	43	22	85	107	196	214
AT1G08460	284	332	440	1236	471	1163	135	192	222
AT1G08450	928	1060	615	403	152	835	129	237	193
AT1G08465	381	422	359	242	83	303	126	115	138
AT1G08170	0	0	0	0	0	2	0	0	0
AT1G08220	102	122	119	68	48	149	28	52	22
AT1G08240	0	0	0	0	0	0	0	0	0
AT1G08160	414	410	469	82	32	42	93	165	231
AT1G08165	29	34	20	16	0	0	8	0	14
AT1G08180	280	186	178	90	18	48	26	73	69
AT1G08190	1021	883	1110	892	473	930	367	471	392
AT1G08200	3421	4285	3670	2649	1120	2788	1415	1734	1578
AT1G08210	320	403	358	494	166	573	282	249	255
AT1G08230	752	751	838	446	73	626	162	112	177
AT1G08250	467	580	604	256	136	146	163	147	258
AT1G08260	42	80	68	18	44	112	11	24	14
AT1G08270	13	21	19	41	8	80	35	14	17
AT1G08280	250	282	302	35	17	42	53	102	126
AT1G08290	19	41	23	26	10	54	0	0	4
AT1G08300	11	20	44	52	8	31	36	48	55
AT1G08310	47	27	25	34	11	15	4	4	23
AT1G08315	220	111	146	157	119	122	368	345	410
AT1G08320	189	267	226	245	50	158	37	103	92
AT1G08340	50	75	84	97	62	56	46	66	43
AT1G08350	92	304	321	225	23	125	51	51	54
AT1G08360	4479	4470	3465	3045	1871	3252	1458	1773	1806
AT1G08370	449	490	617	488	260	441	507	673	977
AT1G08380	138739	137989	121686	133525	25984	109186	23572	22551	29708
AT1G08500	343	586	418	168	110	230	126	167	142
AT1G08470	284	193	204	128	64	113	28	29	75
AT1G08480	4590	4236	3591	3296	713	2831	607	540	877
AT1G08490	500	381	645	650	228	513	284	379	530
AT1G08530	143	212	180	113	35	131	40	58	58
AT1G08510	2176	2261	2041	1563	493	1108	1036	1124	1262
AT1G08520	1087	1087	1258	994	362	1244	389	533	613
AT1G08550	175	467	194	208	162	507	168	322	212
AT1G08540	85	131	121	118	79	197	112	69	75
AT1G08560	407	478	238	135	141	438	10	64	62
AT1G08592	0	0	0	0	0	0	0	0	0
AT1G08590	70	83	96	71	48	59	43	134	120
AT1G08580	593	726	391	402	168	429	108	116	128
AT1G08600	76	64	35	48	21	42	39	49	57
AT1G08610	61	124	80	28	13	65	38	40	30
AT1G08630	75	87	45	32	28	48	268	1162	546
AT1G08620	209	189	188	58	71	155	90	239	84
AT1G08570	4412	6398	4608	8789	2313	8696	1631	2086	1835
AT1G08640	716	936	1196	989	270	889	287	280	446
AT1G08650	364	540	379	1647	694	1028	69	134	155
AT1G08660	336	400	342	239	64	334	90	125	164
AT1G08670	94	147	65	10	7	31	16	55	50
AT1G08700	310	328	408	244	108	198	239	310	501
AT1G08680	448	445	668	520	303	393	368	472	737
AT1G08710	231	180	140	170	32	218	48	73	62
AT1G08720	147	204	262	88	122	200	142	146	174
AT1G08730	0	0	0	0	0	0	0	0	0
AT1G08750	154	164	193	111	34	65	65	91	81
AT1G08760	96	138	256	102	28	100	91	95	104
AT1G08770	1124	941	928	590	184	334	480	391	538
AT1G08780	241	223	172	185	139	211	86	123	122
AT1G08800	247	377	176	132	77	215	104	191	157
AT1G08810	195	292	108	65	93	165	28	86	46
AT1G08820	379	497	420	283	156	489	167	380	212
AT1G08860	0	0	0	0	0	0	0	0	0
AT1G08845	106	177	143	115	41	176	47	91	102
AT1G08830	899	1103	1415	396	210	1046	284	218	504
AT1G08840	40	21	20	31	7	44	20	44	18
AT1G08880	1462	1644	1349	983	602	757	857	693	895
AT1G08910	41	72	231	262	200	366	715	400	443
AT1G08920	720	864	849	708	197	804	355	481	567
AT1G08890	866	2613	1359	762	250	1381	347	707	569
AT1G08900	910	931	680	686	39	460	74	188	132
AT1G08960	195	207	257	102	43	72	63	38	72
AT1G08970	479	485	474	347	253	387	256	281	365
AT1G08980	600	1476	1251	1053	488	945	521	690	786
AT1G09040	7	12	7	10	3	14	0	0	0
AT1G08930	2432	2258	1626	1774	654	1328	915	1615	1441
AT1G08940	406	370	258	270	187	340	201	198	119
AT1G08990	60	115	65	49	11	59	17	48	79
AT1G09000	33	38	52	46	6	41	0	12	15
AT1G09010	562	447	555	393	119	372	190	320	369
AT1G09020	180	160	243	131	217	99	189	194	303
AT1G09050	8	10	28	0	0	15	14	8	8
AT1G09060	262	222	162	218	76	214	100	169	176
AT1G09080	0	14	0	0	0	0	23	74	52
AT1G09070	4082	3724	3456	14087	6226	16664	10925	9528	9786
AT1G09090	35	31	48	14	6	31	22	15	11
AT1G09110	0	0	0	0	0	0	0	0	0
AT1G09130	954	1070	1532	1413	587	959	1025	1259	1775
AT1G09100	200	258	203	139	45	175	115	126	126
AT1G09155	12	33	16	0	0	7	0	10	7
AT1G09150	398	579	484	573	228	607	225	297	382
AT1G09140	1910	1710	2676	8601	1745	8754	2295	2761	3410
AT1G09176	20	22	7	16	3	9	5	3	14
AT1G09160	420	481	465	815	190	806	204	268	231
AT1G09180	23	51	55	40	15	46	37	52	172
AT1G09190	35	38	45	9	6	15	6	15	45
AT1G09195	71	124	138	39	32	59	39	25	37
AT1G09200	1686	2043	1388	984	572	475	432	553	724
AT1G09240	30	15	25	16	3	6	0	0	0
AT1G09220	15	23	10	17	10	13	14	4	0
AT1G09230	145	158	261	265	20	203	64	71	134
AT1G09210	1035	1125	1241	1473	312	1503	958	1012	1845
AT1G09250	3127	2195	1849	477	42	212	576	699	779
AT1G09290	228	284	88	74	63	128	56	67	56
AT1G09300	100	72	63	52	15	97	54	48	24
AT1G09270	1774	1833	1670	1537	369	1322	542	751	771
AT1G09280	229	156	186	172	68	183	62	145	141
AT1G09330	2472	2637	1850	1508	296	1369	258	287	359
AT1G09310	26117	23844	15057	7103	4098	11479	4150	6906	4484
AT1G09320	52	81	58	147	63	106	121	103	106
AT1G09350	6	162	49	8	24	36	0	0	0
AT1G09370	6	3	2	0	0	0	0	0	0
AT1G09380	103	56	100	13	0	23	16	0	43
AT1G09340	12213	7358	8707	10200	1566	8061	2016	2730	3475
AT1G09810	37	113	79	52	30	41	0	89	49
AT1G09794	58	44	27	106	26	122	65	87	32
AT1G09795	362	554	491	428	396	570	412	631	598
AT1G09800	54	70	111	118	16	127	20	16	26
AT1G09420	58	48	104	78	19	82	138	122	127
AT1G09421	0	0	2	0	0	4	2	0	2
AT1G09483	0	0	0	0	0	0	0	0	0
AT1G09500	34	14	25	0	7	43	20	12	27
AT1G09510	0	0	0	0	0	0	0	0	5
AT1G09550	0	0	0	0	0	0	0	0	0
AT1G09570	1756	2028	1844	1120	462	1312	916	1954	1631
AT1G09600	0	16	0	0	0	0	0	0	0
AT1G09625	0	0	0	0	0	0	0	0	0
AT1G09640	2420	3068	3247	2438	1701	2400	1988	2025	2492
AT1G09665	0	0	0	0	0	0	0	0	0
AT1G09710	49	55	94	68	28	47	74	65	99
AT1G09720	0	0	0	0	0	0	0	0	0
AT1G09390	369	291	271	183	64	168	38	41	81
AT1G09400	10	0	4	0	0	0	3	0	4
AT1G09410	8	24	11	0	13	11	0	10	0
AT1G09415	98	132	46	56	65	222	70	192	56
AT1G09430	1963	2107	1634	1132	582	1425	1082	2164	1438
AT1G09440	117	128	93	111	14	84	23	58	31
AT1G09450	29	25	27	20	5	0	10	8	0
AT1G09460	54	79	134	46	95	20	237	424	411
AT1G09470	38	34	10	21	0	27	0	4	0
AT1G09480	54	146	69	48	22	59	5	20	37
AT1G09486	69	60	66	38	1	2	9	13	1
AT1G09490	1043	1669	1407	1137	142	1092	172	200	253
AT1G09520	379	378	380	365	139	316	288	365	309
AT1G09530	215	196	173	139	58	152	178	340	315
AT1G09540	47	39	30	19	22	32	13	22	10
AT1G09560	3819	3171	3804	1651	651	1174	1594	1361	2674
AT1G09575	162	220	111	107	15	45	38	101	72
AT1G09580	251	366	221	165	39	192	36	49	90
AT1G09590	3650	3742	2692	2351	974	2648	488	694	794
AT1G09610	62	90	44	56	9	38	10	17	11
AT1G09620	1758	1896	1846	1529	949	1038	772	1329	1309
AT1G09630	538	480	308	265	122	298	31	59	94
AT1G09645	1809	1623	1358	1124	216	788	294	398	406
AT1G09650	22	23	27	2	3	7	0	10	7
AT1G09660	578	627	741	672	211	488	139	165	226
AT1G09680	5	11	30	11	0	13	8	14	6
AT1G09690	10939	11144	8738	6705	2928	7636	1739	2131	2747
AT1G09700	72	120	41	33	17	85	58	51	31
AT1G09730	235	185	236	158	75	256	56	138	119
AT1G09740	1706	1798	1555	1373	242	1898	484	549	733
AT1G09750	839	1313	1653	536	762	365	1044	1696	3305
AT1G09760	407	428	349	244	156	340	116	172	180
AT1G09770	139	151	81	127	98	302	123	124	193
AT1G09780	1361	1270	1349	910	392	576	671	487	803
AT1G10130	374	378	502	302	106	240	166	134	155
AT1G10140	467	395	327	309	159	308	392	661	712
AT1G09840	482	643	621	268	88	305	78	152	192
AT1G09880	0	0	6	0	0	0	8	0	0
AT1G09930	0	0	0	0	0	0	0	0	0
AT1G09935	0	0	0	0	0	0	0	0	0
AT1G09970	1216	1472	1461	425	365	587	1391	1794	1581
AT1G09980	237	264	266	87	30	75	118	122	127
AT1G09812	19	10	17	7	0	4	0	0	5
AT1G09815	701	866	676	419	169	477	235	228	307
AT1G09820	57	72	24	8	9	22	0	29	38
AT1G09830	264	210	207	138	127	127	97	181	217
AT1G09850	494	652	553	418	75	540	212	273	325
AT1G09860	19	2	4	5	0	3	0	0	0
AT1G09870	533	652	640	465	95	411	194	245	264
AT1G09890	25	41	36	0	0	35	0	9	23
AT1G09900	314	390	264	105	22	177	48	138	146
AT1G09910	66	153	169	143	47	165	71	70	91
AT1G09920	539	772	517	372	205	606	232	287	222
AT1G09932	110	99	49	37	3	71	12	0	19
AT1G09940	150	214	181	151	143	509	276	289	315
AT1G09950	13	17	12	2264	777	3374	259	158	113
AT1G09960	119	134	322	118	29	95	49	89	104
AT1G10010	0	0	0	0	0	0	0	0	0
AT1G10040	29	27	22	37	32	47	26	17	14
AT1G10060	473	665	466	392	125	325	264	252	278
AT1G10070	142	131	113	75	53	91	1214	2988	2157
AT1G10095	0	0	0	0	0	9	0	5	0
AT1G10100	0	0	0	0	0	0	0	0	3
AT1G09995	66	139	84	57	9	66	12	14	46
AT1G10000	19	30	54	25	0	24	25	25	21
AT1G10020	359	311	366	319	272	230	246	361	577
AT1G10030	1194	1244	1091	1025	196	745	118	81	190
AT1G10050	66	73	131	398	149	465	81	116	79
AT1G10090	277	578	493	325	218	413	309	500	299
AT1G10110	26	36	3	5	8	14	0	10	10
AT1G10120	167	119	125	90	24	104	30	58	60
AT1G10150	818	1086	840	557	328	842	384	778	615
AT1G10155	4	0	0	0	0	0	0	0	2
AT1G10160.1	51	17	54	25	53	23	45	63	95
AT1G10170	500	528	710	7671	4623	12734	6305	5339	4452
AT1G10180	125	135	149	86	62	109	45	50	58
AT1G10220	9	17	6	26	7	36	21	22	37
AT1G10210	278	366	281	199	97	214	76	131	144
AT1G10200	2764	4607	2541	2039	809	2124	915	1217	1226
AT1G10230	274	203	162	934	412	937	147	214	146
AT1G10260.1	2	2	2	49	6	26	2	5	5
AT1G10240	86	66	98	49	54	117	88	108	102
AT1G10270	106	145	159	68	44	76	241	208	405
AT1G10280	208	151	182	63	31	37	21	47	39
AT1G10417	0	0	12	0	0	0	0	0	0
AT1G10410	563	735	565	304	151	356	170	303	246
AT1G10460	40	37	51	14	13	6	20	12	16
AT1G10450	81	70	33	9	0	68	22	41	18
AT1G10430	705	880	674	667	141	554	149	152	200
AT1G10320	0	2	9	51	14	24	9	8	0
AT1G10385	0	0	0	0	0	0	0	0	0
AT1G10390	477	557	608	502	437	551	580	723	952
AT1G10290	496	550	679	491	240	484	349	398	588
AT1G10300	8	8	5	0	0	0	0	0	0
AT1G10310	480	627	434	401	109	600	105	88	97
AT1G10330	48	38	58	8	0	11	15	19	24
AT1G10340	98	45	38	19	48	8	10	43	18
AT1G10350	131	195	154	118	60	111	47	64	104
AT1G10360	772	797	969	830	251	692	463	380	497
AT1G10370	785	362	698	726	47	532	318	108	224
AT1G10380	318	267	390	230	181	119	143	190	395
AT1G10480	163	127	233	340	151	344	74	102	70
AT1G10470	1696	1721	1791	607	117	342	297	322	518
AT1G10510	277	327	326	460	113	320	115	138	126
AT1G10520	50	33	14	57	0	28	7	10	16
AT1G10490	165	188	103	117	101	216	59	78	43
AT1G10500	2111	2727	1865	1620	428	1804	634	889	936
AT1G10690	64	124	127	31	16	21	41	53	66
AT1G10700	670	527	629	471	85	364	145	183	158
AT1G10717	4	0	0	0	0	0	0	0	0
AT1G10720	705	605	333	237	99	323	147	257	171
AT1G10747	0	0	0	0	0	0	0	0	0
AT1G10750	54	81	55	27	2	31	0	0	40
AT1G10770	46	236	58	14	30	76	10	42	35
AT1G10790	11	25	28	10	0	0	27	9	10
AT1G10780	60	90	80	81	27	35	8	19	23
AT1G10800	4	15	13	6	0	8	5	18	2
AT1G10760	321	1082	526	359	560	1264	322	355	249
AT1G10740	1532	1134	1580	832	227	600	328	297	263
AT1G10730	60	72	80	16	32	38	36	45	16
AT1G10538	0	0	0	0	0	0	0	0	0
AT1G10540	0	0	7	20	0	16	0	0	0
AT1G10570	89	87	107	93	12	99	23	59	30
AT1G10586	0	0	0	0	0	0	0	0	0
AT1G10588	0	0	0	0	0	0	0	0	0
AT1G10600	517	609	567	443	166	641	192	239	362
AT1G10620	0	0	0	0	0	0	0	0	0
AT1G10650	124	293	78	44	36	108	59	108	40
AT1G10652	0	0	0	0	0	0	0	0	0
AT1G10657	74	61	49	38	36	67	0	0	0
AT1G10660	439	661	548	359	144	375	176	263	185
AT1G10680	0	0	0	0	6	13	0	0	0
AT1G10522	488	814	565	330	92	372	74	115	162
AT1G10530	18	7	21	0	18	18	15	9	29
AT1G10550	97	62	60	39	9	24	12	20	25
AT1G10560	55	18	34	2	9	7	59	33	17
AT1G10580	256	380	200	149	74	210	258	255	282
AT1G10585	93	82	72	31	0	71	19	17	0
AT1G10590	4695	4953	3728	3070	1051	3089	1041	1310	1435
AT1G10610	24	43	48	43	26	64	19	21	25
AT1G10630	4452	4237	3633	4227	1046	3357	761	936	1104
AT1G10640	98	131	79	44	38	93	0	10	9
AT1G10670	3830	3693	3113	2797	965	3051	937	1217	1119
AT1G10682	11551	11409	7050	4878	1315	3705	993	1769	1534
AT1G10820	81	178	128	98	50	123	34	119	122
AT1G10880	0	0	0	0	0	0	0	0	0
AT1G10920	18	22	18	5	0	35	0	10	0
AT1G10810	45	26	13	35	10	30	5	7	7
AT1G10830	911	1031	953	1266	281	806	494	486	728
AT1G10840	2090	2007	1992	1922	542	1665	582	725	835
AT1G10850	177	189	287	66	51	61	29	28	53
AT1G10865	614	699	549	360	226	429	313	448	412
AT1G10870	136	104	75	87	102	137	37	72	28
AT1G10890	117	115	160	157	30	205	93	57	94
AT1G10900	381	337	277	246	93	195	36	76	40
AT1G10910	225	311	217	306	55	371	72	108	76
AT1G10930	41	97	65	61	39	77	63	82	75
AT1G10940	894	878	804	725	472	870	300	516	592
AT1G10950	1435	1566	1952	1449	1281	1122	1062	1426	1776
AT1G10990	85	116	64	2	6	19	10	9	27
AT1G11000	109	91	116	159	35	142	29	52	17
AT1G11020	238	463	303	243	95	218	121	235	215
AT1G11055	0	0	0	0	0	0	0	0	0
AT1G11050	178	204	206	90	50	123	50	59	86
AT1G11070	0	15	7	5	0	0	0	0	0
AT1G10960	8352	4430	5384	15609	5733	11457	6751	5175	8408
AT1G10970	147	220	157	376	236	533	94	209	130
AT1G11060	145	154	144	186	68	150	124	161	113
AT1G11080	79	45	83	10	0	18	51	50	92
AT1G11112	55	65	23	6	8	2	0	0	5
AT1G11100	14	40	15	169	118	243	36	52	45
AT1G11090	184	272	284	165	98	128	77	80	96
AT1G11120	19	45	53	21	31	9	0	15	10
AT1G11125	47	20	20	20	4	15	6	13	16
AT1G11160	17	12	10	15	10	12	14	22	22
AT1G11150.1	75	80	73	23	6	39	31	33	26
AT1G11130	168	178	233	117	66	103	38	105	100
AT1G11185	320	363	179	87	34	38	80	76	61
AT1G11190	292	409	178	141	20	87	37	39	45
AT1G11170	20	56	15	14	25	59	0	36	11
AT1G11180	457	548	466	376	137	467	160	206	219
AT1G11175	568	730	483	437	128	363	237	172	187
AT1G11220	33	90	71	26	17	18	0	0	15
AT1G11200	416	562	474	256	103	241	108	128	157
AT1G11210	251	912	250	58	43	94	106	206	103
AT1G11240	253	219	90	53	86	138	53	93	69
AT1G11290	10	35	21	19	14	27	0	18	19
AT1G11280	248	224	212	96	20	169	34	90	30
AT1G11320	43	75	55	297	98	354	27	43	46
AT1G11270	159	163	202	3966	1473	7423	175	180	150
AT1G11260	2882	2944	3609	2297	2271	1808	25587	39084	44070
AT1G11265.1	4	4	6	149	113	359	23	35	23
AT1G11330	147	139	71	58	19	42	36	21	30
AT1G11340	21	39	21	26	13	9	25	36	10
AT1G11350	193	174	169	79	22	136	42	107	85
AT1G11310	1420	1591	1006	636	337	783	353	643	534
AT1G11300	159	147	134	41	0	76	30	52	11
AT1G11362	12	47	10	4	10	3	11	28	14
AT1G11400	240	223	136	158	78	313	150	264	184
AT1G11360	1728	2533	1881	1316	298	1446	411	550	639
AT1G11380	230	303	316	219	136	376	269	334	263
AT1G11390	222	208	256	125	68	160	157	230	179
AT1G11410	131	204	186	86	54	192	50	39	29
AT1G11420	11	40	7	0	0	4	0	0	0
AT1G11450	184	368	336	216	43	301	84	45	96
AT1G11460	14	57	6	17	0	16	0	7	7
AT1G11430	1613	2187	1434	1366	985	2465	495	702	639
AT1G11440	193	147	154	22	6	38	38	30	57
AT1G11490	0	0	3	0	0	0	0	0	0
AT1G11500	13	19	17	7	0	6	4	3	4
AT1G11480	354	321	266	247	89	449	229	260	308
AT1G11475	1120	1569	973	831	325	1172	247	303	225
AT1G11530	1537	3421	1735	1556	582	1753	288	508	431
AT1G11540	26	17	6	4	7	10	0	11	11
AT1G11572	5	6	2	0	0	0	0	0	0
AT1G11570	111	120	61	54	5	22	4	9	24
AT1G11545	1861	2535	1920	819	170	528	170	128	155
AT1G11592	106	104	136	146	77	87	59	125	238
AT1G11580	1307	1571	1316	494	223	556	194	371	545
AT1G11600	307	510	368	196	76	179	73	16	78
AT1G11630	131	209	148	89	48	96	25	68	53
AT1G11655	37	22	13	10	1	13	6	12	16
AT1G11660	265	231	130	1144	273	1982	308	435	211
AT1G11670	651	729	690	233	75	149	104	157	197
AT1G11650	3889	4250	5044	4296	1477	3353	2155	2174	2992
AT1G11680	2149	2254	2249	1600	549	784	667	714	1031
AT1G11735	2	2	7	1	0	1	5	2	3
AT1G11730	26	24	17	6	7	32	0	16	0
AT1G11720	161	197	187	75	35	114	53	40	46
AT1G11710	22	42	34	12	3	28	12	15	38
AT1G11700	1760	1343	1433	368	53	181	51	77	127
AT1G11740	255	327	224	139	71	75	39	72	55
AT1G11785	7	0	10	0	0	9	0	5	0
AT1G11770	0	0	0	0	0	0	0	0	0
AT1G11780	286	404	215	181	56	191	81	85	90
AT1G11750	1343	1575	1460	1373	451	1404	475	636	614
AT1G11755	270	341	223	122	52	159	25	57	74
AT1G11760	332	514	390	270	74	358	100	178	159
AT1G11790	300	415	329	425	84	407	129	134	145
AT1G11800	234	230	210	177	61	113	49	44	76
AT1G11820	510	700	569	326	138	396	737	832	824
AT1G11810	2	0	0	0	2	0	2	0	0
AT1G11840	2711	2649	2527	2008	1141	2779	1035	1696	1696
AT1G11850	610	539	479	332	111	123	60	49	114
AT1G11880	133	156	188	210	64	293	33	53	55
AT1G11890	732	830	612	655	203	603	330	342	291
AT1G11900	89	118	88	35	0	44	18	27	13
AT1G11905	263	350	312	169	45	183	117	108	105
AT1G11870	307	255	278	255	55	261	121	201	192
AT1G11860	14028	12093	12040	10919	2527	9979	2145	2684	3546
AT1G11925	5	0	0	0	0	0	0	0	0
AT1G11915	7	18	6	15	0	0	0	4	9
AT1G11940	41	52	47	42	9	59	16	34	30
AT1G11970	1	0	0	0	0	0	0	0	0
AT1G11930	769	725	685	602	153	703	228	271	370
AT1G11950	41	42	24	0	3	28	6	22	14
AT1G11960	78	71	121	211	85	380	315	364	262
AT1G12013	14	5	7	4	2	1	0	0	5
AT1G12015	4	3	0	1	2	0	0	1	0
AT1G12010	73	63	46	11	10	24	13	40	28
AT1G11910	6830	7659	8737	4879	2043	5296	2143	3627	4033
AT1G12020	135	144	172	49	13	22	83	83	145
AT1G12030	162	86	130	99	37	82	32	19	28
AT1G12000	1496	1126	1598	1081	380	1047	283	419	670
AT1G12064	2	0	6	106	33	56	23	30	27
AT1G12070	31	13	9	12	0	12	0	0	0
AT1G12040	84	69	99	50	43	11	321	332	488
AT1G12050	432	446	547	480	180	369	262	305	369
AT1G12060	98	67	97	769	618	631	318	199	155
AT1G12080	2704	3382	1505	873	275	932	199	386	283
AT1G12100	29	27	29	3	5	0	13	12	0
AT1G12120	324	483	123	61	113	238	67	183	82
AT1G12160	68	93	131	41	23	42	14	44	62
AT1G12140	555	435	504	308	92	305	131	194	195
AT1G12150	7	4	7	0	0	0	0	4	0
AT1G12110	2628	3609	2836	1312	870	964	933	2108	2458
AT1G12200	190	186	296	145	57	166	141	158	219
AT1G12210	28	19	6	0	12	6	4	15	15
AT1G12211	1	0	2	0	0	0	0	0	0
AT1G12090	66518	110045	104847	34494	13143	25536	16162	20545	30429
AT1G12220	62	52	43	15	15	15	41	37	61
AT1G12230	1590	1728	2166	2015	801	1425	832	1038	1478
AT1G12240	1120	1029	1351	673	317	482	1562	2249	3606
AT1G12244	238	363	280	172	33	188	15	31	27
AT1G12260	55	28	21	4	10	22	22	11	13
AT1G12270	122	186	143	109	69	217	95	198	141
AT1G12280	33	57	67	16	14	71	25	17	18
AT1G12300	31	67	40	0	0	9	2	16	15
AT1G12290	58	37	18	22	14	26	57	52	15
AT1G12294	0	1	0	0	0	0	1	1	0
AT1G12250	1017	1083	1100	1354	317	1244	350	303	439
AT1G12320	139	200	88	32	14	39	34	41	34
AT1G12330	130	110	152	79	111	82	95	61	75
AT1G12380	59	58	62	57	28	18	30	34	18
AT1G12310	4862	3787	2653	2796	504	1406	576	544	783
AT1G12370	29	91	70	66	7	33	5	23	6
AT1G12340	60	81	58	33	0	31	15	0	0
AT1G12350	435	512	397	343	38	317	78	107	110
AT1G12360	357	371	166	155	58	393	113	161	150
AT1G12420	97	143	42	32	41	60	12	23	21
AT1G12430	68	64	40	21	65	80	16	19	53
AT1G12390	559	678	510	399	99	385	144	204	171
AT1G12400	436	536	387	473	140	211	42	78	128
AT1G12410	1910	2012	1710	1936	609	2150	639	810	935
AT1G12450	321	437	343	181	58	281	82	166	128
AT1G12460	294	289	216	68	15	61	13	52	63
AT1G12470	284	281	331	287	159	426	360	515	315
AT1G12480	29	44	18	18	15	47	29	37	10
AT1G12440	3810	3765	3479	2920	1000	1691	1594	1847	2097
AT1G12500	709	538	553	251	134	52	276	266	474
AT1G12520	250	296	396	311	95	263	204	100	280
AT1G12530	104	206	79	81	52	153	24	73	38
AT1G12550	129	142	148	82	34	61	31	11	27
AT1G12560	209	206	185	82	43	65	104	182	385
AT1G12570	21	29	27	36	0	43	6	0	0
AT1G12600	19	7	10	0	0	7	0	0	10
AT1G12630	7	12	16	13	0	6	0	0	0
AT1G12580	295	314	310	380	73	409	117	183	236
AT1G12620	130	117	61	0	6	28	9	62	64
AT1G12670	14	20	5	2	0	19	0	0	0
AT1G12672	95	118	86	42	22	63	18	20	15
AT1G12700	36	65	14	5	0	4	5	39	5
AT1G12680	251	446	298	189	173	346	122	174	254
AT1G12710	173	493	189	485	192	772	129	262	188
AT1G12730	59	114	104	125	32	57	33	85	80
AT1G12650	78	92	25	169	80	303	33	144	39
AT1G12640	907	971	814	717	190	597	295	395	461
AT1G12770	286	271	220	97	102	251	81	189	209
AT1G12790	69	45	45	44	46	89	49	89	86
AT1G12740	90	68	91	68	23	173	5	67	25
AT1G12750	101	203	307	202	56	179	120	85	117
AT1G12760	2049	2597	1895	1578	415	1006	536	805	861
AT1G12775	72	99	84	4	2	0	8	49	19
AT1G12780	1067	1473	1344	886	474	1303	2294	4211	3722
AT1G12800	490	333	284	271	91	476	55	105	123
AT1G12830	413	450	222	186	164	306	80	175	146
AT1G12805	44	29	7	8	4	9	7	4	10
AT1G12810	1170	1295	1243	1414	415	1034	742	825	1077
AT1G12820	603	575	718	251	81	236	175	316	216
AT1G12855	3	8	8	3	2	0	7	4	0
AT1G12860	419	631	429	239	105	208	75	112	100
AT1G12850	716	784	761	329	86	298	273	338	542
AT1G12880	153	118	111	31	0	63	13	21	18
AT1G12840	8445	10799	7476	7722	1237	6594	1202	1254	1473
AT1G12845	1471	4174	2176	677	345	895	90	171	191
AT1G12950	45	63	51	16	19	32	52	15	15
AT1G12980	4	2	0	11	14	4	4	10	0
AT1G12970	296	351	337	186	103	214	333	293	348
AT1G13030	5	15	0	0	0	25	5	13	14
AT1G13040	9	0	5	9	1	8	0	5	11
AT1G13050	6	23	19	37	5	13	29	9	22
AT1G13020	253	167	112	76	57	129	37	68	76
AT1G12910	1862	2468	1826	1123	356	1605	499	993	1088
AT1G12920	1922	2097	1530	939	334	1173	423	760	570
AT1G12930	80	92	158	101	19	154	57	42	65
AT1G13000	135	187	130	67	43	110	44	79	49
AT1G12990	606	723	811	547	163	580	318	295	400
AT1G12900	25529	27348	30636	18936	4120	14596	3760	4117	5252
AT1G13060	529	688	721	516	394	658	481	470	720
AT1G13100	137	167	95	86	45	59	37	43	58
AT1G13090	525	672	445	297	103	473	74	92	168
AT1G13080	2304	1334	1029	1113	242	1967	96	485	252
AT1G13140	3	2	11	10	5	2	4	0	2
AT1G13130	32	48	75	16	0	4	0	0	0
AT1G13145	577	550	379	466	86	164	62	57	100
AT1G13150	11	26	16	17	0	17	6	6	5
AT1G13170	112	112	82	62	29	88	55	52	38
AT1G13160	16	25	27	27	0	47	8	32	11
AT1G13110	1388	2077	585	184	297	579	206	566	272
AT1G13120	54	80	36	31	11	81	31	42	41
AT1G13180	220	215	139	124	47	176	47	50	59
AT1G13200	4	3	0	0	0	0	0	0	0
AT1G13230	10	3	5	5	0	0	0	0	0
AT1G13220	25	22	13	24	19	34	12	26	22
AT1G13210	303	279	236	50	51	83	76	48	58
AT1G13190	318	360	285	177	124	197	170	174	260
AT1G13195	212	403	274	487	157	853	116	147	98
AT1G13250	125	167	288	98	75	68	82	70	75
AT1G13245	4121	4200	3559	1190	757	663	1599	1862	2399
AT1G13260	1444	2375	968	1347	488	718	691	779	881
AT1G13270	698	1908	652	762	431	1312	249	358	400
AT1G13280	960	1145	974	754	327	865	264	369	468
AT1G13470	12	0	0	0	0	0	0	0	0
AT1G13480	51	24	4	0	0	0	0	6	5
AT1G13500	7	0	7	0	0	0	0	0	0
AT1G13510	84	99	28	0	0	20	3	4	6
AT1G13460	385	504	139	24	23	75	39	169	40
AT1G13520	497	206	251	28	40	9	153	78	61
AT1G13530	107	61	66	20	0	11	9	34	30
AT1G13540	35	20	22	0	0	6	0	21	27
AT1G13550	52	23	15	0	0	0	3	14	0
AT1G13570	280	318	370	174	60	204	106	92	118
AT1G13605	0	0	0	0	0	0	0	0	0
AT1G13600	7	9	15	12	11	44	2	4	2
AT1G13590	303	349	302	114	29	236	28	56	82
AT1G13580	362	402	350	65	23	72	30	38	42
AT1G13560	1129	1564	1590	857	347	1104	516	716	635
AT1G13320	1066	1431	1252	974	338	945	292	418	590
AT1G13360	2674	1966	1796	4689	2221	1487	667	465	746
AT1G13370	0	0	22	9	4	35	29	5	18
AT1G13400	0	3	0	14	14	9	0	0	5
AT1G13440	25001	21783	23929	17935	8638	12726	5884	5613	8075
AT1G13450	353	378	323	262	106	515	171	310	212
AT1G13300	177	227	118	96	20	46	79	77	119
AT1G13310	16	10	0	9	6	0	0	0	0
AT1G13330	14	16	1	0	0	16	9	0	1
AT1G13340	74	49	54	42	33	100	67	64	71
AT1G13350	132	102	128	113	95	206	77	29	80
AT1G13380	582	834	802	434	308	473	295	328	476
AT1G13390	547	659	576	511	172	466	810	575	576
AT1G13410	20	56	19	0	17	13	20	22	9
AT1G13420	79	107	40	19	26	65	4	44	14
AT1G13430	139	188	81	30	16	85	7	36	11
AT1G13448	107	142	156	68	19	57	3	33	31
AT1G13610	15	5	8	2	0	9	0	4	0
AT1G13630	6	15	0	16	6	22	16	24	4
AT1G13620	7	0	0	0	0	0	0	0	8
AT1G13609	4358	1261	1043	443	67	272	11	12	19
AT1G13607	37	0	0	3	0	0	0	0	0
AT1G13608	42	9	11	7	0	0	0	4	4
AT1G13910	81	117	138	114	11	45	0	20	19
AT1G13920	79	367	154	61	68	85	11	39	22
AT1G13635	61	58	51	22	0	26	16	26	15
AT1G13660.1	0	0	0	0	0	0	0	0	0
AT1G13680	0	0	0	0	0	0	0	0	0
AT1G13720	0	0	0	0	0	0	0	0	0
AT1G13755	0	0	0	0	0	0	0	0	0
AT1G13760	0	0	0	0	0	0	0	0	0
AT1G13770	73	154	192	138	43	162	51	49	40
AT1G13840	0	0	0	0	0	0	0	0	0
AT1G13850	0	0	0	0	0	0	0	0	0
AT1G13860	181	283	194	67	30	65	20	42	33
AT1G13890	0	0	0	0	0	0	0	0	0
AT1G13640	437	364	435	935	307	972	248	363	364
AT1G13650	232	142	94	49	0	187	0	0	0
AT1G13670	200	306	142	39	14	33	30	62	49
AT1G13690	542	762	554	2239	1124	3972	438	513	402
AT1G13700	235	236	270	156	85	181	153	161	171
AT1G13710	154	169	300	82	44	74	73	83	234
AT1G13730	187	217	115	114	71	164	34	59	43
AT1G13740	241	244	192	69	45	146	90	140	80
AT1G13750	96	112	135	44	14	12	15	17	24
AT1G13780	85	91	56	86	10	22	44	97	60
AT1G13790	6	0	0	0	0	23	0	0	0
AT1G13800	34	35	18	4	2	29	3	16	10
AT1G13810	102	224	145	85	65	54	79	76	118
AT1G13820	1268	1246	1113	1125	153	1118	279	235	241
AT1G13830	159	123	120	41	41	23	48	36	46
AT1G13870	164	177	202	76	52	86	71	103	148
AT1G13880	408	562	511	256	59	292	161	249	158
AT1G13900	448	620	555	236	77	284	113	212	133
AT1G13950	425	577	484	429	147	324	57	122	121
AT1G13960	211	287	163	137	101	179	200	204	235
AT1G13970	46	14	0	0	11	22	0	22	0
AT1G13980	656	633	543	448	204	484	237	232	279
AT1G13990	573	1176	899	1058	302	1937	675	728	701
AT1G14000	1010	1063	731	616	257	907	461	696	484
AT1G14010	595	528	472	506	176	500	175	281	418
AT1G14020	174	254	225	185	19	128	47	57	95
AT1G14030	184	214	222	218	42	269	88	86	85
AT1G13930	36190	88169	41562	27954	17062	46485	8983	10026	11267
AT1G13940	83	78	46	21	8	72	62	67	84
AT1G14048	0	0	0	0	0	0	0	0	0
AT1G14071	0	0	3	0	0	0	2	0	0
AT1G14100	0	0	0	0	0	0	0	0	0
AT1G14110	0	0	0	0	0	0	0	0	0
AT1G14170	436	514	153	150	151	278	122	135	144
AT1G14180	122	119	52	92	33	60	4	29	21
AT1G14182	0	6	5	0	0	2	0	0	0
AT1G14225	0	2	0	0	0	0	0	0	0
AT1G14240	95	127	163	57	21	99	11	19	25
AT1G14260	68	90	51	44	0	20	0	0	8
AT1G14315	0	0	0	0	0	0	0	0	0
AT1G14040	70	125	89	14	14	26	51	70	28
AT1G14060	271	326	142	127	47	163	84	147	172
AT1G14070	75	63	68	6	14	44	36	59	34
AT1G14080	105	96	101	74	12	51	20	15	31
AT1G14090	2	38	16	134	93	262	76	85	51
AT1G14120	535	614	876	644	234	644	104	74	136
AT1G14130	257	373	254	107	78	168	22	48	72
AT1G14140	292	300	252	243	65	378	39	69	78
AT1G14150	2040	2008	1803	2000	415	1899	397	251	416
AT1G14160	390	330	278	141	38	173	106	167	165
AT1G14185	72	60	53	4	13	31	0	20	3
AT1G14190	54	70	95	54	23	54	6	14	32
AT1G14200	270	357	209	12579	5423	6492	552	209	209
AT1G14205	63	106	32	710	235	1143	41	31	73
AT1G14210	1014	1284	625	738	510	1318	176	210	124
AT1G14220	49	100	49	30	0	20	0	6	0
AT1G14230	135	303	325	172	72	194	87	74	100
AT1G14250	45	83	22	21	15	27	0	4	3
AT1G14270	611	608	613	1088	232	751	144	196	246
AT1G14280	1613	1531	647	343	425	1067	307	1073	381
AT1G14290	1660	1882	1798	1318	278	1245	485	426	741
AT1G14300	415	574	463	366	128	549	242	356	256
AT1G14310	454	522	466	393	53	401	58	92	136
AT1G14580	377	396	465	453	101	202	181	167	245
AT1G14730	588	783	728	290	111	285	180	282	322
AT1G14755	0	0	0	0	0	0	0	0	0
AT1G14760	51	80	97	36	2	32	5	16	15
AT1G14750	43	25	20	23	4	20	0	0	0
AT1G14740	615	597	325	236	177	367	226	626	303
AT1G14770	132	186	56	18	9	71	22	82	31
AT1G14780	90	61	46	85	62	72	133	110	89
AT1G14790	155	212	217	75	42	111	23	83	56
AT1G14620	281	399	334	185	167	291	81	186	98
AT1G14642	0	0	9	4	0	3	7	4	0
AT1G14660	37	35	52	73	15	36	22	45	27
AT1G14685	487	749	555	398	233	463	407	457	536
AT1G14688	0	0	0	0	0	0	0	0	0
AT1G14690	83	148	78	27	39	121	26	70	81
AT1G14700	1308	1232	1261	543	122	427	104	99	71
AT1G14710	174	235	267	203	101	132	175	189	250
AT1G14590	160	207	188	539	168	987	280	295	351
AT1G14600	83	69	52	58	12	30	27	28	12
AT1G14610	161	188	144	118	110	316	90	122	100
AT1G14630	86	141	67	110	11	67	10	0	15
AT1G14640	3	0	6	16	7	11	33	11	13
AT1G14650	403	344	384	282	198	228	320	406	605
AT1G14670	1842	1873	2052	995	591	753	496	758	803
AT1G14680	8	16	10	0	0	4	15	6	0
AT1G14686	15	6	0	0	0	0	1	0	0
AT1G14687	93	92	92	25	24	15	63	38	160
AT1G14720	1134	1626	1521	494	348	500	544	605	817
AT1G14800	0	0	0	0	0	0	0	0	0
AT1G14810	477	477	459	487	262	456	512	544	448
AT1G14820	135	245	142	130	40	119	40	74	47
AT1G14320	20983	22722	18477	16631	4356	12980	3373	4063	5284
AT1G14350	75	60	33	25	14	51	6	20	27
AT1G14380	101	202	75	62	119	259	31	47	13
AT1G14420	0	0	0	0	0	0	0	0	0
AT1G14470	0	3	8	0	0	0	10	6	5
AT1G14480	38	42	47	0	53	71	17	20	10
AT1G14500	0	5	0	0	0	0	0	5	0
AT1G14518	0	0	0	0	0	0	0	0	0
AT1G14520	69	179	110	86	111	345	42	99	55
AT1G14549	0	0	0	0	0	0	0	0	0
AT1G14570	715	598	634	650	226	571	401	444	457
AT1G14330	702	607	464	261	64	221	195	180	197
AT1G14340	271	350	361	259	99	317	95	114	159
AT1G14345	1843	1360	1748	1517	612	443	290	218	320
AT1G14360	322	180	238	1509	415	2197	438	371	427
AT1G14370	207	230	193	39	44	61	92	106	106
AT1G14390	13	20	0	0	0	2	0	0	0
AT1G14400	3340	4051	3995	3949	1801	3208	1820	2154	2572
AT1G14410	498	736	546	585	149	587	43	106	90
AT1G14430	90	68	67	44	12	0	31	44	38
AT1G14440	230	302	154	139	38	84	19	88	68
AT1G14450	4886	4285	3685	3746	706	2570	763	749	1000
AT1G14455	12	26	10	11	0	2	2	3	2
AT1G14460	145	81	65	20	48	57	14	11	44
AT1G14490	11	16	25	2	16	2	23	11	21
AT1G14510	891	857	653	447	213	463	280	392	512
AT1G14530	100	179	121	72	30	113	39	56	64
AT1G14540	1276	589	578	59	40	9	57	37	30
AT1G14550	190	150	199	14	4	0	24	10	5
AT1G14560	115	177	251	68	24	47	56	68	54
AT1G14840	38	58	60	15	13	84	0	0	8
AT1G14830	744	786	680	624	457	596	414	531	553
AT1G14850	287	375	389	286	169	295	175	341	333
AT1G14860	300	316	221	120	32	125	50	103	120
AT1G14870	2116	1765	2009	872	1196	632	1189	966	1050
AT1G15110	135	171	259	172	78	139	94	91	133
AT1G15120	4196	3540	3206	3921	1227	1948	1170	1098	1813
AT1G14940	0	0	0	0	0	0	0	0	0
AT1G15045	0	0	0	0	0	0	2	0	0
AT1G14890	2913	3718	3346	1674	417	1615	827	1149	1485
AT1G14900	812	728	799	575	338	373	441	612	778
AT1G14910	208	225	322	403	204	263	265	441	500
AT1G14920	1036	1312	1255	306	144	199	589	1073	1575
AT1G14930	19	13	25	31	15	21	10	0	24
AT1G14950	5	7	0	0	0	2	0	0	0
AT1G14960	2274	2208	1518	1000	229	1035	217	313	370
AT1G14970	23	16	36	27	5	21	9	5	6
AT1G14980	5022	4318	3574	15537	3505	15267	2612	2591	3338
AT1G14990	161	252	210	158	42	184	93	83	155
AT1G15000	166	221	261	77	44	75	60	71	162
AT1G15002	7	9	8	17	5	6	2	5	3
AT1G15010	329	340	240	60	29	65	124	138	220
AT1G15015	2	4	2	0	0	0	7	0	2
AT1G15020	290	321	289	125	60	138	45	112	129
AT1G15030	413	431	490	465	118	326	108	114	110
AT1G15040	78	119	32	31	37	49	68	108	147
AT1G15050	27	46	35	26	14	27	4	4	11
AT1G15060	280	339	521	392	156	363	203	228	308
AT1G15080	63	168	146	39	66	70	17	16	13
AT1G15090	1	0	0	0	2	0	0	0	0
AT1G15100	2375	2479	2047	956	200	837	163	215	319
AT1G15385	12	16	13	12	27	16	19	11	21
AT1G15150	0	0	10	16	0	0	0	0	0
AT1G15160	0	0	0	0	0	0	8	7	8
AT1G15200	102	123	90	92	58	268	78	123	93
AT1G15215	99	101	121	145	52	58	42	30	56
AT1G15240	129	132	232	124	60	144	124	120	137
AT1G15280	344	378	522	437	141	370	279	300	351
AT1G15320	0	0	0	0	0	0	0	0	0
AT1G15340	219	198	143	259	94	410	117	205	183
AT1G15125	7	14	10	8	10	20	37	37	49
AT1G15130	279	370	493	362	288	417	826	929	1048
AT1G15140	540	532	662	753	437	464	611	403	470
AT1G15165	29	17	16	0	0	35	13	29	17
AT1G15170	127	146	240	134	68	58	171	203	278
AT1G15175	74	61	67	50	25	77	42	88	81
AT1G15180	330	402	690	306	90	277	225	373	416
AT1G15190	4	3	5	4	9	0	6	6	0
AT1G15210	178	298	224	100	80	191	65	114	215
AT1G15220	118	196	155	127	28	73	65	78	90
AT1G15230	982	929	722	954	250	1674	496	620	507
AT1G15250	680	802	669	434	200	459	156	180	280
AT1G15260	1539	2051	1186	347	189	528	141	233	213
AT1G15270	4950	4208	2969	2424	1171	2176	1022	1372	1405
AT1G15290	565	364	406	390	188	544	157	293	336
AT1G15300.1	10	7	0	7	10	8	3	16	6
AT1G15310	137	134	92	69	29	144	17	54	74
AT1G15330	31	47	56	55	8	51	18	73	53
AT1G15350	1154	1477	1215	799	192	852	266	340	357
AT1G15380	548	1248	801	471	298	457	510	854	740
AT1G15370	3007	3266	2511	2479	444	2544	345	502	576
AT1G15405	48	32	50	38	270	16	186	117	255
AT1G15410	414	263	262	1062	260	1411	236	368	343
AT1G15415	17	4	5	8	0	6	3	7	9
AT1G15420	286	484	291	253	128	443	100	89	148
AT1G15440	135	173	167	180	172	367	269	254	355
AT1G15430	115	127	135	141	95	157	224	178	229
AT1G15470	166	100	234	107	48	168	69	55	79
AT1G15480	48	51	36	15	27	54	70	46	79
AT1G15490	48	93	95	35	16	75	42	30	55
AT1G15390	1138	1066	867	646	134	557	117	206	294
AT1G15400	2423	2968	2223	1632	544	1678	895	948	1090
AT1G15520	0	12	18	3	0	0	9	0	0
AT1G15510	47	58	36	30	27	70	30	73	47
AT1G15530	21	6	9	2	54	7	150	142	193
AT1G15550	30	46	39	448	404	641	198	334	389
AT1G15500	2680	4135	3759	2583	1452	2320	1095	1428	1702
AT1G15910	23	43	32	18	5	77	10	37	17
AT1G15920	784	839	495	323	167	434	393	551	358
AT1G15940	9	17	0	16	0	8	16	17	0
AT1G15930	5187	5667	5918	5498	2432	4725	1902	2246	3161
AT1G15590	0	0	0	0	0	0	0	0	0
AT1G15600	0	0	0	0	0	0	0	0	0
AT1G15610	0	0	0	0	0	0	0	0	0
AT1G15650	0	0	0	0	0	0	0	0	0
AT1G15680	0	0	0	0	0	0	0	0	0
AT1G15750	890	820	1178	1017	471	784	684	814	1137
AT1G15757	0	0	0	0	0	0	0	0	0
AT1G15770	0	0	0	0	0	0	0	0	0
AT1G15772	0	0	0	0	0	0	0	0	0
AT1G15790	52	78	31	22	0	60	0	13	17
AT1G15850	0	0	0	0	0	0	0	0	0
AT1G15860	829	964	865	927	205	1073	345	366	537
AT1G15570	123	52	112	70	26	112	20	15	16
AT1G15580	32	35	61	51	0	12	3	4	0
AT1G15620	9	8	4	0	0	0	0	0	0
AT1G15630	10	21	31	6	7	18	0	15	0
AT1G15640	41	91	64	24	17	46	11	12	17
AT1G15660	48	67	64	8	0	70	5	38	20
AT1G15670	615	399	427	464	402	262	1235	2264	2122
AT1G15690	8174	9264	10053	5610	2929	4032	4061	6292	7798
AT1G15700	138	186	138	48	46	72	19	50	109
AT1G15710	187	214	259	200	118	102	137	164	196
AT1G15720	16	74	81	20	0	31	7	28	11
AT1G15730	239	270	276	421	126	310	160	175	245
AT1G15740	997	1233	1204	875	266	791	534	736	561
AT1G15760	30	34	31	2	1	4	0	0	0
AT1G15780	91	100	118	122	70	213	132	128	146
AT1G15800	104	215	155	65	73	62	181	233	226
AT1G15810	84	144	85	71	89	153	37	69	111
AT1G15820	221381	154974	174596	223218	28822	116012	24627	21587	34565
AT1G15825	3	0	2	0	0	0	11	29	25
AT1G15830	1	3	3	1	10	0	83	59	69
AT1G15840	15	8	36	26	9	0	95	92	109
AT1G15870	51	39	18	0	13	0	17	7	18
AT1G15880	856	749	623	393	232	555	250	403	350
AT1G15885	151	175	118	119	103	76	39	43	61
AT1G15890	49	101	29	35	26	11	5	11	23
AT1G15900	39	8	15	2	4	4	10	35	9
AT1G16260	104	140	106	62	20	95	20	50	11
AT1G16250	81	163	231	142	45	148	89	102	138
AT1G16270	238	223	243	188	83	146	130	214	258
AT1G16280	50	70	54	73	72	174	81	128	62
AT1G16300	183	45	187	160	24	91	44	48	90
AT1G16340	208	283	148	145	66	110	23	49	79
AT1G16310	70	109	128	36	22	49	11	17	56
AT1G16320	1599	2315	1471	724	311	1295	503	733	646
AT1G16360	0	12	0	0	0	14	0	0	0
AT1G16350	501	698	471	303	198	611	128	254	299
AT1G16380	0	0	0	0	0	0	0	0	0
AT1G16370	351	287	196	76	31	37	44	56	18
AT1G15950	3368	3533	3770	2585	759	2310	947	984	1383
AT1G15990	0	0	2	6	0	0	2	0	0
AT1G16010	347	410	459	301	151	388	263	303	404
AT1G16025	0	3	2	2	0	0	0	0	0
AT1G16060	158	176	129	74	25	32	10	21	15
AT1G16070	0	14	0	0	0	27	0	0	0
AT1G16100	0	0	0	0	0	0	0	0	0
AT1G16160	0	12	7	3	0	0	0	4	0
AT1G16225	0	0	0	0	0	0	0	0	0
AT1G16230	0	0	0	0	0	0	0	0	0
AT1G16240	1508	2351	1913	1342	526	1852	720	1311	1138
AT1G15960	167	55	150	150	31	70	64	36	32
AT1G15970	559	527	396	1479	341	1730	115	144	97
AT1G15980	1055	1181	1094	863	430	1466	322	402	404
AT1G16000	1068	983	604	525	116	494	107	151	139
AT1G16020	260	222	212	196	78	203	36	79	87
AT1G16022	55	92	86	54	8	52	7	13	19
AT1G16030	17	33	22	80502	31686	175461	12835	14039	8306
AT1G16040	305	447	409	3302	567	3889	283	264	405
AT1G16080	1437	1063	1296	1402	232	958	396	403	601
AT1G16090	16	15	22	0	0	16	16	7	0
AT1G16110	28	11	26	6	17	0	13	24	0
AT1G16120	11	7	0	0	0	0	0	7	3
AT1G16130	26	52	31	9	14	9	39	32	11
AT1G16140	10	8	0	0	0	20	13	10	0
AT1G16150	28	43	8	22	6	4	11	25	25
AT1G16170	808	911	875	496	164	407	177	233	343
AT1G16180	9114	12205	10287	6823	1608	5472	2037	2536	3564
AT1G16190	153	135	255	303	99	214	225	130	213
AT1G16210	351	323	236	411	89	657	309	444	502
AT1G16220	17	41	24	10	0	21	5	32	4
AT1G16390	415	427	382	141	97	98	148	157	108
AT1G16420	5	0	0	0	0	0	0	0	0
AT1G16400	258	192	174	146	37	28	4	14	6
AT1G16410	693	501	593	381	63	402	12	33	102
AT1G16430	215	272	157	184	44	247	45	47	69
AT1G16440	37	20	16	4	0	13	11	8	8
AT1G16445	67	73	66	24	22	84	16	29	36
AT1G16489	0	8	8	0	0	0	0	0	0
AT1G16490	55	45	13	0	0	9	3	14	0
AT1G16460	1424	1765	1627	1210	373	1808	246	379	497
AT1G16470	869	1087	901	709	238	579	344	315	490
AT1G16790	224	245	163	127	13	102	93	49	106
AT1G16800	21	52	12	27	30	21	22	27	26
AT1G16770	20	18	17	9	0	14	11	0	6
AT1G16780	253	247	264	160	25	146	12	31	103
AT1G16825	176	260	214	218	42	227	39	57	81
AT1G16810	834	1236	703	337	465	792	313	921	481
AT1G16820	34	52	60	61	14	15	28	0	50
AT1G16850	173	443	205	113	73	205	422	647	531
AT1G16830	37	35	38	22	20	32	15	29	10
AT1G16840	883	1179	1012	1529	726	1583	1121	1294	1271
AT1G16560	1432	1851	1508	877	228	819	271	249	314
AT1G16570	93	188	177	65	27	87	19	77	64
AT1G16660.1	0	0	0	0	0	0	0	0	0
AT1G16705	0	0	3	0	0	0	0	0	7
AT1G16710	132	253	178	88	133	227	221	242	170
AT1G16500	29	19	38	38	34	25	14	19	20
AT1G16510	63	67	50	43	11	5	25	40	69
AT1G16515	96	99	85	35	4	2	10	2	2
AT1G16520	158	162	158	74	44	197	20	50	49
AT1G16530	6	8	11	4	9	0	0	0	0
AT1G16540	40	38	35	36	23	55	55	48	30
AT1G16550	44	82	13	13	0	11	40	21	29
AT1G16590	64	104	97	43	9	65	16	13	18
AT1G16600	1	0	0	0	0	0	0	0	0
AT1G16610	477	378	720	686	802	284	1086	1146	2131
AT1G16620.1	1	1	0	3	0	2	1	0	2
AT1G16630	12	45	33	5	4	12	6	0	10
AT1G16635	55	35	25	121	20	32	4	10	9
AT1G16640	35	15	34	110	20	65	38	19	12
AT1G16650	68	52	80	111	41	129	50	55	27
AT1G16670	171	259	237	65	39	139	41	115	97
AT1G16680	53	90	88	18	14	63	17	43	23
AT1G16690	80	92	65	77	27	68	36	14	36
AT1G16700	2226	2193	2202	1591	446	1786	458	624	663
AT1G16720	2797	2257	3558	3141	598	2570	694	738	1213
AT1G16730	608	335	419	311	40	308	15	39	51
AT1G16740	762	883	504	445	200	859	222	295	287
AT1G16750	103	52	107	37	19	39	18	30	45
AT1G16860	887	820	924	708	195	364	219	321	370
AT1G16858	124	288	216	0	0	166	108	111	0
AT1G16870	383	344	324	299	135	356	234	283	310
AT1G16900	263	322	354	200	79	218	144	151	238
AT1G16905	15	34	31	0	5	0	5	11	7
AT1G16930	144	182	96	96	31	72	7	33	28
AT1G16880	6934	6585	6408	6548	1355	4585	905	1098	990
AT1G16890	5909	7275	5050	4410	1303	5616	1124	1656	1658
AT1G17010	5	6	14	10	4	0	0	7	0
AT1G16960	189	244	232	143	102	118	64	93	101
AT1G16970	116	186	99	129	45	187	22	79	36
AT1G16916	908	708	385	630	96	244	96	82	143
AT1G16920	855	751	816	598	246	546	245	268	300
AT1G17030	7	18	12	0	0	0	0	0	6
AT1G17040	46	93	63	37	26	44	0	38	31
AT1G17020	469	604	494	232	138	606	130	280	347
AT1G17050	777	598	399	364	145	390	73	81	57
AT1G17060	155	181	191	58	30	38	54	130	105
AT1G17235	7	2	4	5	3	5	4	7	0
AT1G17240	21	23	6	0	0	3	40	9	7
AT1G17232	0	0	0	0	0	0	0	0	0
AT1G17230	105	135	42	18	22	49	80	125	96
AT1G17250	0	31	12	3	0	3	2	5	0
AT1G17255	30	0	22	12	0	0	13	13	21
AT1G17220	1576	1436	991	698	355	1059	178	299	261
AT1G17270	105	171	119	77	6	52	28	76	50
AT1G17285	29	27	17	17	8	14	0	11	6
AT1G17280	897	1309	808	692	320	1306	282	453	524
AT1G17150	0	0	0	0	0	0	0	0	0
AT1G17160	799	778	683	509	204	522	195	163	234
AT1G17070	110	109	28	61	90	104	61	65	68
AT1G17080	2396	2699	2112	1793	619	2353	1245	1828	1817
AT1G17090	347	281	184	135	28	127	30	48	104
AT1G17100	1006	984	1132	574	262	486	329	373	529
AT1G17110	101	107	113	69	24	176	59	84	117
AT1G17120	940	1218	998	830	161	568	173	344	273
AT1G17130	308	381	96	295	70	519	135	216	112
AT1G17140	195	221	111	139	39	162	50	61	24
AT1G17145	198	129	135	79	87	227	70	203	178
AT1G17147	452	513	396	170	96	174	68	50	42
AT1G17170	356	429	404	162	98	215	250	99	141
AT1G17180	451	274	564	101	78	171	200	48	87
AT1G17190	1081	1413	948	631	277	877	112	184	295
AT1G17200	3783	4584	4026	2395	526	1957	622	651	812
AT1G17210	715	909	898	573	403	670	366	552	642
AT1G17300	0	18	5	0	12	9	0	0	0
AT1G17310	5	2	2	0	0	0	0	0	0
AT1G17290	2761	2878	2492	2597	831	2487	1278	1891	1929
AT1G17330	156	168	146	153	61	158	34	74	43
AT1G17345	39	42	17	3	5	2	43	36	30
AT1G17340	371	233	348	320	137	225	175	290	295
AT1G17350	301	330	220	187	54	328	54	80	77
AT1G17380	0	9	0	0	0	12	0	0	0
AT1G17400	13	8	0	0	12	10	0	13	0
AT1G17410	130	146	136	163	39	187	31	39	63
AT1G17450	114	156	223	80	100	128	110	99	86
AT1G17455	497	741	381	391	174	443	159	155	109
AT1G17460	76	111	51	109	69	172	32	77	21
AT1G17420	24	63	36	22	6	26	22	6	7
AT1G17430	239	178	138	92	29	56	23	89	69
AT1G17440	137	73	61	93	61	154	98	94	107
AT1G17370	1832	2025	2318	2219	702	1866	718	865	1223
AT1G17360	42	67	35	23	44	89	6	7	0
AT1G17490	368	288	179	122	107	203	91	193	158
AT1G17470	867	1131	1060	847	303	791	271	360	462
AT1G17480	21	106	59	43	13	43	3	3	17
AT1G17520	219	233	144	211	62	283	90	140	102
AT1G17500	119	191	117	34	24	108	20	82	54
AT1G17510	695	775	553	432	89	346	65	114	131
AT1G17530	761	641	646	450	240	403	345	373	500
AT1G17610	4	8	0	10	0	9	0	0	0
AT1G17590	0	33	13	87	76	65	30	27	11
AT1G17580	72	151	108	63	34	160	72	56	136
AT1G17550	543	646	637	358	110	384	103	188	135
AT1G17560	160	164	92	159	42	96	28	25	18
AT1G17620	725	399	622	329	241	187	962	823	1171
AT1G17665	5	48	16	0	50	22	20	74	68
AT1G17680	100	68	102	61	48	95	63	86	83
AT1G17690	69	77	33	63	53	116	89	136	50
AT1G17630	11	21	20	0	0	2	12	12	5
AT1G17640	83	83	101	66	43	45	43	49	52
AT1G17650	330	393	325	332	107	266	108	148	122
AT1G17710	33	17	19	28	0	0	9	10	5
AT1G17700	149	105	139	87	11	29	34	26	28
AT1G17730	548	691	483	535	214	514	160	311	256
AT1G17720	998	819	549	671	291	464	355	421	429
AT1G17744	0	2	2	6	0	4	3	0	3
AT1G17745	1084	1110	1197	686	338	611	575	732	981
AT1G17750	52	7	38	10	13	9	4	7	7
AT1G17760	181	196	215	139	73	119	123	137	142
AT1G17780	307	338	275	237	70	274	171	331	244
AT1G17790	100	114	187	118	39	117	33	52	51
AT1G17810	34	88	112	88	37	132	22	34	55
AT1G17820	44	35	27	8	0	52	44	62	42
AT1G17830	187	118	197	73	9	59	20	33	11
AT1G18075	5	8	20	0	3	3	1	1	1
AT1G18070	1088	931	560	487	309	804	320	593	311
AT1G18080	3204	3447	4224	2927	1907	2635	1495	1499	2283
AT1G18090	6	10	7	0	6	13	4	5	1
AT1G18100	514	525	558	257	83	394	77	143	230
AT1G17850	51	75	64	102	24	89	9	26	105
AT1G17900.1	0	0	0	0	0	0	0	0	0
AT1G17910	0	0	0	0	0	0	0	0	0
AT1G17990	102	75	136	128	43	204	91	132	174
AT1G18050	0	0	0	0	0	0	0	0	0
AT1G17840	2106	2328	2005	1140	410	925	327	482	533
AT1G17860	3255	3315	1561	765	564	1223	366	732	595
AT1G17870	255	93	274	27419	9707	28856	8769	7009	9424
AT1G17880	3730	3400	2571	2394	1185	2483	1000	1294	1493
AT1G17890	795	795	732	565	305	588	363	500	519
AT1G17920	56	41	23	25	16	19	9	10	0
AT1G17930	88	187	49	31	43	105	19	101	41
AT1G17940	147	182	130	60	42	160	81	120	65
AT1G17950	91	110	66	43	35	52	6	31	33
AT1G17960	13	10	27	0	8	12	0	0	0
AT1G17970	452	411	394	331	163	250	241	331	331
AT1G17980	472	354	352	257	108	225	219	323	310
AT1G18000	336	319	426	136	138	114	324	370	392
AT1G18010	328	315	424	137	138	113	315	364	385
AT1G18020	99	71	134	136	42	193	86	106	133
AT1G18030	128	126	100	76	21	109	67	93	115
AT1G18040	135	243	224	55	20	144	86	97	94
AT1G18060	4975	3900	3499	2841	239	2458	291	449	540
AT1G18335	104	131	140	138	25	220	50	48	13
AT1G18340	144	170	176	139	75	155	28	35	110
AT1G18350	4	6	0	0	8	5	10	0	12
AT1G18360	280	389	432	365	125	365	45	71	104
AT1G18390	318	249	192	74	53	86	235	240	219
AT1G18382	1	1	1	0	0	2	0	2	3
AT1G18410	0	0	0	0	0	5	0	5	0
AT1G18400	415	414	207	229	71	165	70	133	96
AT1G18415	12	18	36	35	15	47	0	17	35
AT1G18420	24	17	28	18	24	22	0	7	37
AT1G18430	3	0	1	2	0	0	1	0	2
AT1G18440	157	151	178	235	75	199	58	94	85
AT1G18450	279	383	424	442	169	435	127	216	422
AT1G18130	0	0	0	0	0	0	0	0	0
AT1G18191	0	0	0	0	0	0	0	0	0
AT1G18210	937	969	779	444	283	366	1085	927	1288
AT1G18220	0	0	0	0	0	0	0	0	0
AT1G18230	0	0	0	0	0	0	0	0	0
AT1G18270	243	295	290	301	130	266	420	579	749
AT1G18280	0	0	0	0	0	3	4	0	5
AT1G18310	0	0	0	0	0	0	0	0	0
AT1G18140	41	26	37	5	17	5	0	27	61
AT1G18150	1158	1165	954	710	237	454	370	338	371
AT1G18160	149	226	257	144	71	178	128	127	156
AT1G18170	900	1126	1004	829	268	743	259	291	306
AT1G18180	75	58	59	29	23	73	15	17	37
AT1G18190	41	27	2	8	23	18	7	9	0
AT1G18200	49	57	72	58	25	50	31	27	22
AT1G18240.1	1	2	0	2	0	1	1	0	1
AT1G18250	280	280	278	75	92	82	15	52	86
AT1G18260	775	873	683	523	224	879	443	755	547
AT1G18265	61	108	29	9	17	25	7	8	8
AT1G18290	39	65	35	6	8	12	41	31	21
AT1G18300	185	157	127	159	113	148	99	70	82
AT1G18320	29	28	37	39	11	59	14	7	24
AT1G18330	403	404	274	834	427	1184	111	234	162
AT1G18485	77	74	92	48	36	124	26	34	57
AT1G18480	541	597	457	433	106	571	192	214	201
AT1G18486	0	0	0	0	0	0	0	0	0
AT1G18490	172	254	237	196	81	298	97	263	200
AT1G18460	772	695	1067	1040	336	1036	357	523	506
AT1G18470	762	1249	1002	1002	302	1244	377	494	539
AT1G18500	616	524	443	491	333	793	406	625	564
AT1G18560	35	55	72	13	9	29	20	19	33
AT1G18550	17	9	4	11	4	27	0	0	7
AT1G18570	415	306	266	80	25	90	48	129	85
AT1G18530	9	7	6	0	0	0	0	4	0
AT1G18540	4058	4355	2933	1825	871	1964	522	862	954
AT1G18580	356	318	259	114	45	54	76	116	133
AT1G18590	507	394	389	122	72	113	55	59	48
AT1G18610	95	97	136	84	36	107	20	34	41
AT1G18600	370	437	487	374	93	282	81	54	121
AT1G18670	161	149	111	44	25	87	21	24	41
AT1G18620	295	261	185	94	42	199	71	276	173
AT1G18630	233	317	142	227	62	174	114	79	75
AT1G18640	808	780	638	846	212	768	261	185	298
AT1G18650	403	581	593	320	240	328	84	137	124
AT1G18660	436	534	539	535	156	620	189	184	208
AT1G18680	231	191	188	195	44	139	56	82	132
AT1G18690	115	154	108	59	33	93	43	59	60
AT1G18710	136	177	144	22	19	40	81	118	115
AT1G18700	262	301	277	298	76	257	122	142	151
AT1G18773	39	55	95	42	25	68	38	24	37
AT1G18750	26	8	24	5	0	28	6	8	9
AT1G18740	1432	1417	902	2575	1013	1668	298	298	320
AT1G18745	348	489	335	449	137	183	45	70	64
AT1G18735	0	0	0	0	0	1	0	0	0
AT1G18720	1300	1915	1665	1021	772	1019	810	970	1458
AT1G18730	2431	3551	2662	1809	761	3150	695	822	779
AT1G18810	104	117	73	15	27	23	67	93	54
AT1G18835	43	33	21	8	4	0	2	8	0
AT1G18800	532	540	244	173	104	318	66	172	83
AT1G18860	9	13	6	18	0	23	9	3	15
AT1G18840	298	510	158	65	102	274	19	106	54
AT1G18850	203	187	189	155	92	123	138	141	132
AT1G18870	328	338	511	271	138	351	79	83	114
AT1G18871	5	0	3	0	0	2	0	0	0
AT1G18940	44	94	36	31	6	42	0	7	8
AT1G18950	49	52	35	29	50	79	23	69	97
AT1G18900	146	172	201	88	40	124	59	50	70
AT1G18910	33	69	37	54	44	134	39	47	25
AT1G18970	352	268	245	48	28	20	91	31	31
AT1G18879	0	0	0	0	0	0	0	2	0
AT1G18880	382	385	508	114	84	221	139	222	390
AT1G18890	619	665	469	289	133	234	289	305	362
AT1G18990	15	15	6	0	6	0	0	8	0
AT1G18980	1142	859	849	162	165	127	229	371	485
AT1G19010	88	125	86	50	20	137	30	42	42
AT1G19030.1	0	0	0	0	8	0	0	0	0
AT1G19025	27	54	41	134	32	165	7	11	24
AT1G19050	116	129	126	40	67	76	18	45	45
AT1G19000	3197	3664	3355	2156	1054	2434	1184	2013	1849
AT1G19080	162	171	160	131	11	124	48	37	75
AT1G19070	7	3	5	8	0	6	1	3	5
AT1G19100	51	48	126	73	33	62	73	60	36
AT1G19020	1472	927	848	1361	721	1312	646	283	272
AT1G19110	651	743	607	525	166	715	225	414	381
AT1G19170	161	167	189	113	40	83	31	51	42
AT1G19210	3	3	6	6	0	0	0	0	2
AT1G19180	526	340	229	236	104	331	95	310	106
AT1G19190	84	65	52	14	24	7	9	14	37
AT1G19200	29	8	20	23	9	7	11	6	13
AT1G19220	47	76	69	24	0	36	37	24	36
AT1G19290	12	18	17	28	9	77	8	21	27
AT1G19270	168	207	151	109	38	98	94	151	127
AT1G19230	10	23	8	63	31	85	5	29	0
AT1G19240	232	333	308	171	106	149	126	112	184
AT1G19250	72	36	14	27	9	9	0	25	8
AT1G19300	341	234	362	157	138	92	139	200	299
AT1G19320	36	11	6	7	0	0	6	0	0
AT1G19310	342	544	450	355	202	276	309	603	490
AT1G19140	369	271	449	454	131	440	224	264	367
AT1G19120	803	1204	747	501	129	763	104	176	175
AT1G19130	1606	1794	1725	1383	238	1339	240	214	357
AT1G19150	2370	1670	2606	2568	386	1570	528	409	702
AT1G19340	52	92	48	32	9	20	0	0	11
AT1G19330	352	381	310	237	93	262	43	60	38
AT1G19373	1	1	1	3	2	2	1	2	1
AT1G19370	360	507	311	109	58	122	204	190	297
AT1G19380	247	140	77	29	23	8	90	53	98
AT1G19350	3120	2642	2798	2438	877	1746	716	841	970
AT1G19360	914	1043	442	150	141	304	97	343	222
AT1G19420	4	5	5	2	5	10	2	6	1
AT1G19430	280	318	138	125	67	218	73	106	81
AT1G19440	578	486	386	237	128	189	188	164	190
AT1G19396	113	91	126	146	76	136	192	190	254
AT1G19410	0	4	0	0	0	3	0	0	0
AT1G19394	7	5	21	4	1	15	19	32	16
AT1G19397	41	89	120	47	12	70	164	152	204
AT1G19400	2212	3145	2754	3146	827	3653	1348	1698	1649
AT1G19450	1008	937	1123	935	147	678	251	293	432
AT1G19510	20	40	46	13	19	5	25	26	43
AT1G19480	174	150	161	104	23	58	46	48	104
AT1G19485	42	17	46	39	0	63	41	34	32
AT1G19490	58	75	35	90	25	128	26	24	22
AT1G19520	253	322	223	121	32	252	73	187	177
AT1G19530	286	643	326	510	202	1241	314	852	368
AT1G19580	641	875	749	629	213	704	186	280	291
AT1G19600	574	624	865	537	308	486	247	381	484
AT1G19570	3513	4696	4202	1974	1353	2684	1122	2369	2594
AT1G19540	96	120	167	45	35	76	70	223	137
AT1G19550	163	172	160	0	0	0	0	100	0
AT1G19560	2	26	4	6	0	6	0	0	2
AT1G19620	9	37	8	0	0	3	20	0	19
AT1G19610	1494	755	362	443	218	85	275	163	106
AT1G19750	6	18	11	0	0	9	2	0	11
AT1G19790	19	27	11	0	0	5	0	17	10
AT1G19830	10	16	18	4	4	2	12	0	4
AT1G19800	748	1118	773	627	152	638	173	174	177
AT1G19770	1490	1745	1261	1248	938	1212	1818	2310	2126
AT1G19780	7	0	0	1	2	0	7	3	3
AT1G19640	0	0	0	0	0	0	0	0	0
AT1G19650	105	123	105	83	26	136	17	17	24
AT1G19700	217	183	88	122	102	239	20	140	52
AT1G19715	264	382	416	224	84	615	96	111	72
AT1G19660	2745	3380	2735	2323	1026	2961	871	1455	1084
AT1G19670	928	904	792	505	94	348	21	8	10
AT1G19680	238	369	399	237	71	241	56	112	103
AT1G19690	69	69	75	98	10	56	29	28	39
AT1G19710	117	96	62	22	28	67	14	33	25
AT1G19720	269	209	172	84	70	96	62	95	63
AT1G19730	499	428	373	405	126	382	109	151	181
AT1G19740	1815	1864	1886	1736	1025	956	1015	1186	1306
AT1G20230	30	83	8	30	11	31	19	17	18
AT1G20260	3056	3534	2896	2466	907	2627	916	1119	1199
AT1G20270	236	255	220	182	25	171	23	72	68
AT1G19835	217	286	139	49	70	192	21	47	84
AT1G19890	0	0	0	0	0	0	0	0	0
AT1G19930	0	0	0	0	0	0	0	0	0
AT1G20000	0	0	0	0	0	0	0	0	0
AT1G20020	4219	9740	4614	4224	3550	7843	1677	3234	2153
AT1G20040	0	0	0	0	0	0	0	0	0
AT1G20065	2	3	0	4	0	0	0	0	0
AT1G20100	1107	1110	751	1710	535	3073	463	428	351
AT1G20130	0	0	0	0	0	0	0	0	0
AT1G20132	0	0	0	0	0	0	0	0	0
AT1G20135	0	0	0	0	0	0	0	0	0
AT1G20150	0	0	0	0	0	0	0	0	0
AT1G20160	108	42	117	15	14	51	16	104	107
AT1G20170	0	0	0	0	0	0	0	0	0
AT1G20180	0	0	0	0	0	0	0	0	0
AT1G20210	0	0	0	0	0	0	0	0	0
AT1G19840	17	8	20	11	2	2	0	6	6
AT1G19850	122	155	148	83	59	81	30	48	52
AT1G19860	143	222	182	78	34	140	54	87	68
AT1G19870	166	206	87	62	30	183	69	93	64
AT1G19880	272	321	491	336	140	350	169	130	218
AT1G19900	213	183	130	37	5	41	29	105	195
AT1G19910	6727	8295	8107	5774	4694	5456	4829	4907	6573
AT1G19920	1201	1073	1047	494	108	438	72	141	129
AT1G19940	21	35	37	0	9	13	16	0	0
AT1G19950	55	27	47	20	16	30	31	23	40
AT1G19960	874	964	726	480	191	264	137	122	164
AT1G19968	18	24	16	3	6	8	1	8	23
AT1G19970	120	178	174	122	36	186	40	41	65
AT1G19980	109	131	24	47	70	105	28	67	42
AT1G19990	63	83	26	17	20	50	19	21	9
AT1G20010	3736	6071	3592	2523	1710	2571	1397	1915	1811
AT1G20015	14	8	4	9	5	1	1	2	3
AT1G20030	381	1450	607	369	273	490	462	498	644
AT1G20050	3360	3743	2970	1613	246	1230	298	344	378
AT1G20060	6	8	0	0	5	0	4	0	0
AT1G20070	430	436	466	161	57	111	35	62	55
AT1G20080	4	24	4	0	3	7	0	0	0
AT1G20090	1870	2263	1931	1484	374	1413	422	567	608
AT1G20110	735	901	1161	1040	1002	985	1447	1951	2592
AT1G20120	5	0	0	0	0	0	0	0	5
AT1G20140	363	318	266	496	101	521	233	137	152
[truncated: 31,611 more rows]

## Sheet: DE_summary
LOG2(FC)						adjusted p-value
	HS_vs_C	R_vs_C	R_vs_HS				HS_vs_C	R_vs_C	R_vs_HS
AT1G16030	12.6638	10.2266	-2.43723			AT1G16030	4.57288e-223	1.25006e-144	3.20661e-10
AT2G29500	9.75885	8.00195	-1.7569			AT2G29500	7.52168e-212	9.24594e-142	2.82678e-07
AT1G59860	11.7956	7.46918	-4.32644			AT1G59860	1.24446e-211	3.24947e-84	3.60325e-30
AT4G25200	12.8757	9.34986	-3.52584			AT4G25200	8.37642e-200	1.62674e-104	4.75489e-16
AT5G12030	11.7999	9.3413	-2.45861			AT5G12030	9.78918e-166	3.19885e-103	4.32614e-08
AT2G26150	11.8083	8.75684	-3.0515			AT2G26150	7.15623e-164	1.72738e-89	5.15007e-12
AT1G21550	8.54321	3.65638	-4.88683			AT1G21550	1.69728e-160	2.70553e-28	3.39277e-60
AT3G09350	7.94046	5.12544	-2.81502			AT3G09350	2.51936e-157	5.06874e-65	6.08374e-20
AT3G46230	10.8535	8.79752	-2.05594			AT3G46230	2.35404e-151	8.89378e-99	7.07343e-06
AT1G07400	12.0049	8.29244	-3.71246			AT1G07400	1.58537e-149	7.53102e-71	1.20076e-14
AT5G09590	7.3102	5.53672	-1.77348			AT5G09590	1.5706e-145	8.01396e-83	5.29901e-09
AT1G30070	7.79632	5.67971	-2.11662			AT1G30070	5.51025e-141	3.54178e-74	5.96406e-11
AT4G23493	5.94951	2.39846	-3.55105			AT4G23493	4.51609e-140	7.48552e-22	2.17828e-51
AT5G25450	8.07397	5.21921	-2.85475			AT5G25450	4.51609e-140	5.94095e-58	6.38813e-18
AT1G03070	8.57827	5.15312	-3.42515			AT1G03070	7.13654e-140	7.04186e-50	6.92261e-23
AT4G10250	11.4112	9.81242	-1.59882			AT4G10250	2.4301e-134	1.17271e-98	0.00209537
AT2G32120	8.34031	5.32878	-3.01153			AT2G32120	3.53928e-134	3.06939e-54	1.05561e-17
AT5G51440	9.28068	6.49343	-2.78725			AT5G51440	1.33087e-131	6.70928e-64	3.39708e-12
AT5G48570	9.8372	8.13391	-1.70329			AT5G48570	1.92075e-125	4.86797e-85	0.000136251
AT3G16050	8.68946	3.83684	-4.85262			AT3G16050	2.08812e-124	4.84432e-24	1.28054e-38
AT5G64510	6.21948	4.12778	-2.0917			AT5G64510	4.09613e-124	1.46463e-53	2.37388e-15
AT1G74310	10.8086	7.97076	-2.83779			AT1G74310	1.1914e-122	3.49162e-66	6.62258e-09
AT3G10020	5.53085	3.21059	-2.32027			AT3G10020	1.23859e-120	2.98276e-40	6.69545e-21
AT1G54050	10.0264	6.92761	-3.09878			AT1G54050	2.32727e-119	1.72818e-56	1.55281e-11
AT5G35320	7.21328	3.79162	-3.42166			AT5G35320	6.23606e-118	3.62915e-32	1.35107e-26
AT5G47610	6.46456	3.06372	-3.40084			AT5G47610	1.98756e-116	7.97543e-26	4.61421e-32
AT5G59720	9.5403	9.4963	-0.0439965			AT5G59720	4.05011e-114	4.18128e-112	0.95545
AT5G10695	8.07212	3.70307	-4.36905			AT5G10695	1.35922e-112	1.60181e-23	1.60207e-32
AT3G12580	7.69904	6.66117	-1.03787			AT3G12580	2.38666e-110	5.2132e-82	0.0113158
AT5G52640	9.24147	7.04413	-2.19734			AT5G52640	1.69601e-109	4.07746e-63	1.45255e-06
AT4G12400	8.47434	6.75059	-1.72375			AT4G12400	2.35173e-106	6.92398e-67	3.74869e-05
AT1G44414	7.00244	3.13763	-3.86481			AT1G44414	5.59402e-106	1.29857e-19	4.60555e-41
AT5G37670	9.40886	5.00395	-4.40491			AT5G37670	2.15106e-104	3.51688e-29	1.63187e-23
AT5G47830	5.15449	3.50595	-1.64853			AT5G47830	2.21866e-102	1.41576e-46	7.5947e-11
AT2G47180	7.14686	6.16482	-0.982042			AT2G47180	5.48781e-102	2.85893e-75	0.0128626
AT3G08970	7.69277	3.48886	-4.20391			AT3G08970	1.53054e-101	2.15388e-20	4.03528e-32
AT1G72416	6.37058	3.33963	-3.03095			AT1G72416	7.56199e-97	2.87005e-26	5.34368e-22
AT5G56030	5.98708	4.20242	-1.78466			AT5G56030	4.65264e-94	7.16915e-46	1.65183e-08
AT1G67360	6.57193	3.40252	-3.1694			AT1G67360	1.01607e-92	1.19905e-24	2.38496e-21
AT3G13470	5.30518	3.68585	-1.61933			AT3G13470	9.08832e-90	7.51308e-43	1.35391e-08
AT1G53540	10.5204	10.3265	-0.193865			AT1G53540	6.25638e-89	4.86797e-85	0.82403
AT4G29930	6.15361	2.60089	-3.55272			AT4G29930	8.07889e-89	3.1401e-15	2.35966e-31
AT1G17870	7.46271	6.57171	-0.891009			AT1G17870	8.41404e-89	2.52857e-68	0.049621
AT4G32208	6.72081	4.65394	-2.06688			AT4G32208	8.60191e-88	2.91671e-41	1.19862e-09
AT2G07731	7.98215	5.23152	-2.75063			AT2G07731	5.72463e-87	1.44451e-36	9.49855e-13
AT4G23570	4.89777	3.1573	-1.74047			AT4G23570	4.25972e-86	3.64165e-35	3.69945e-11
AT4G17250	5.57153	3.79267	-1.77887			AT4G17250	4.38795e-86	5.76542e-39	1.03732e-09
AT2G20560	8.67168	5.51349	-3.15819			AT2G20560	3.88887e-85	5.67139e-34	4.10084e-12
AT2G36460	3.79935	2.32693	-1.47242			AT2G36460	3.01272e-83	6.34867e-31	1.93915e-12
AT4G26780	4.94277	2.35365	-2.58912			AT4G26780	8.10861e-82	3.12121e-18	1.82834e-22
AT1G62740	5.93115	4.36363	-1.56752			AT1G62740	1.22583e-81	2.03486e-43	1.74446e-06
AT1G79920	4.86322	4.1981	-0.665116			AT1G79920	1.19684e-79	7.59375e-59	0.0326098
AT3G09440	6.05579	4.05794	-1.99785			AT3G09440	2.79443e-78	8.36675e-35	1.17278e-08
AT4G24415	8.2476	4.10848	-4.13912			AT4G24415	2.79914e-78	1.07893e-18	3.83166e-25
AT4G26270	5.11197	3.41293	-1.69905			AT4G26270	2.75957e-77	1.76919e-33	1.70491e-09
AT1G55300	3.43883	-0.0644167	-3.50325			AT1G55300	2.97537e-77	0.845828	6.09272e-72
AT1G33350	6.91388	3.17106	-3.74282			AT1G33350	4.49899e-77	1.25703e-15	4.6354e-25
AT1G61340	7.3687	2.13291	-5.23579			AT1G61340	6.83467e-76	1.04247e-06	6.34499e-38
AT2G46240	12.3371	7.67639	-4.66068			AT2G46240	8.91399e-76	6.64089e-29	5.27239e-26
AT5G15450	6.40411	4.93141	-1.4727			AT5G15450	2.73663e-72	1.88624e-42	0.000237403
AT1G07350	6.12436	4.75143	-1.37293			AT1G07350	4.65615e-72	6.63008e-43	0.000352118
AT1G09950	7.97731	4.99617	-2.98114			AT1G09950	1.17306e-69	1.10045e-26	1.33875e-12
AT2G07677	5.60342	4.39188	-1.21154			AT2G07677	3.5387e-68	9.79133e-41	0.000121811
AT5G37340	5.5569	3.15379	-2.40311			AT5G37340	9.53169e-68	8.41422e-21	1.18144e-14
AT5G57560	5.67712	4.05347	-1.62365			AT5G57560	1.42183e-67	4.28769e-34	6.52074e-06
AT3G59730	6.72	4.23143	-2.48857			AT3G59730	8.82704e-67	5.28959e-25	8.12076e-16
AT4G15420	5.22119	2.92979	-2.2914			AT4G15420	1.28062e-65	1.80577e-20	1.03533e-12
AT4G11660	5.8283	2.42909	-3.39921			AT4G11660	1.38009e-65	2.72568e-11	1.05488e-22
AT3G12050	4.96608	3.32687	-1.6392			AT3G12050	5.1761e-65	6.64089e-29	2.41537e-07
AT4G14270	3.49283	0.00532899	-3.4875			AT4G14270	1.30256e-64	0.990746	1.0221e-62
AT1G11270	5.30736	1.20435	-4.10301			AT1G11270	3.01914e-64	0.000785764	1.6311e-37
AT5G01180	6.61026	5.51946	-1.0908			AT5G01180	2.65458e-62	6.87928e-43	0.014108
AT1G72660	10.3354	8.66739	-1.66805			AT1G72660	1.19733e-61	7.51308e-43	1.63193e-05
AT3G07090	6.16995	3.37711	-2.79285			AT3G07090	1.99482e-61	2.61896e-18	1.33875e-12
AT3G08690	3.20618	3.54297	0.33679			AT3G08690	3.08017e-59	7.45705e-72	0.18662
AT5G13200	6.07322	2.94533	-3.12789			AT5G13200	6.75899e-59	8.62315e-14	7.52195e-16
AT1G26800	4.70577	0.29196	-4.41381			AT1G26800	1.54441e-58	0.475525	3.58707e-50
AT5G12110	5.66016	3.71647	-1.94369			AT5G12110	1.6697e-58	4.76011e-25	3.75389e-07
AT5G05410	7.14775	2.84391	-4.30384			AT5G05410	5.20811e-57	3.36438e-09	7.51337e-21
AT2G19310	5.23364	2.39269	-2.84096			AT2G19310	1.36147e-56	5.58131e-12	1.96233e-16
AT1G66080	6.37429	1.29483	-5.07946			AT1G66080	1.71598e-56	0.00552157	3.62629e-35
AT4G21320	6.14679	5.13807	-1.00872			AT4G21320	3.3435e-56	6.47403e-39	0.0302744
AT4G25340	5.98069	2.80213	-3.17856			AT4G25340	7.20273e-56	3.60191e-12	2.93638e-16
AT2G25140	6.35701	3.4132	-2.9438			AT2G25140	1.08635e-55	6.75016e-16	1.94391e-12
AT1G48710.1	8.50259	4.48103	-4.02156			AT1G48710.1	1.32446e-55	1.54647e-14	1.09598e-30
AT5G58070	3.86273	3.35587	-0.506859			AT5G58070	2.6609e-55	2.29383e-41	0.101876
AT3G61320	4.72521	-0.283611	-5.00882			AT3G61320	4.54614e-55	0.537478	2.36539e-55
AT1G23180	3.78865	2.46442	-1.32422			AT1G23180	9.46132e-55	2.56864e-22	2.37337e-07
AT3G24500	7.30667	4.05007	-3.2566			AT3G24500	3.66792e-54	1.25252e-16	8.44871e-11
AT3G09640	12.5809	11.5887	-0.992223			AT3G09640	5.625e-54	2.37996e-45	0.0162572
AT5G51740	4.25388	2.10318	-2.1507			AT5G51740	1.1634e-53	6.13015e-13	6.72725e-14
AT2G47730	3.08836	2.54991	-0.538453			AT2G47730	1.76116e-53	4.17823e-36	0.0251667
AT1G67365	4.80591	2.1731	-2.63281			AT1G67365	7.28685e-53	1.34599e-10	2.56728e-16
AT5G56010	4.72798	2.28827	-2.43971			AT5G56010	7.66374e-53	1.69971e-12	6.07804e-14
AT5G05220	7.7413	4.31376	-3.42754			AT5G05220	5.01061e-52	1.43397e-15	9.16506e-15
AT3G44110	3.56434	2.87941	-0.684922			AT3G44110	2.69831e-51	3.5461e-33	0.0142552
AT3G25230	5.95283	3.38901	-2.56382			AT3G25230	3.71194e-51	1.52038e-16	1.20613e-09
AT1G10170	4.66406	4.49096	-0.173094			AT1G10170	6.30342e-51	9.72857e-47	0.72145
AT3G56250	5.58481	3.24827	-2.33654			AT3G56250	7.10409e-51	5.8167e-16	2.01695e-12
AT3G23990	4.0916	3.16412	-0.927485			AT3G23990	7.83951e-51	4.8346e-30	0.00297341
AT5G12020	11.8888	10.7217	-1.16712			AT5G12020	1.60168e-50	1.00032e-40	0.259002
AT2G07741	5.02066	4.18987	-0.83079			AT2G07741	1.84822e-50	1.2217e-34	0.0341089
AT3G22840	7.11999	1.74488	-5.37512			AT3G22840	1.86526e-50	0.0014366	1.05979e-28
AT4G25380	7.44003	4.25464	-3.18539			AT4G25380	2.27114e-50	8.25026e-16	9.49474e-14
AT3G63310	3.82146	4.06015	0.238688			AT3G63310	8.43123e-50	9.34547e-56	0.520069
AT3G17611	5.1561	0.757146	-4.39895			AT3G17611	1.23378e-49	0.0747996	3.62629e-35
AT5G07330	5.76861	2.01414	-3.75447			AT5G07330	2.97639e-49	2.15712e-06	1.20796e-20
AT5G03210	5.37197	0.375478	-4.99649			AT5G03210	9.0904e-49	0.467101	1.60703e-40
AT3G07150	6.94609	3.73311	-3.21298			AT3G07150	1.24461e-48	1.32457e-13	7.41613e-13
AT5G52630	6.74118	2.33035	-4.41083			AT5G52630	1.65941e-48	6.35759e-06	4.53993e-22
AT4G27670	12.1295	10.3043	-1.82523			AT4G27670	3.6776e-48	2.05057e-34	0.0494523
AT5G11680	4.11419	3.05077	-1.06341			AT5G11680	6.76117e-47	1.43144e-25	0.00105985
AT5G62020	3.85583	0.450415	-3.40542			AT5G62020	1.39985e-46	0.190576	3.62629e-35
AT1G01720	4.67202	0.478383	-4.19363			AT1G01720	3.56599e-46	0.260421	2.63327e-36
AT5G54165	10.7974	5.35545	-5.44199			AT5G54165	3.71453e-46	1.67774e-11	4.69822e-12
AT3G51910	5.62723	2.19863	-3.4286			AT3G51910	5.56945e-46	2.32717e-07	6.59323e-17
AT4G36010	6.61359	5.13748	-1.47611			AT4G36010	1.34276e-45	2.89431e-27	0.00572177
AT3G62260	3.84731	0.280103	-3.56721			AT3G62260	2.33066e-45	0.473704	1.08602e-36
AT2G29450	4.6163	1.39057	-3.22572			AT2G29450	2.89505e-45	0.000112843	1.06558e-21
AT5G57100	3.04392	1.18755	-1.85637			AT5G57100	4.73145e-45	6.46172e-07	1.97066e-16
AT2G07699	4.98805	4.19441	-0.793633			AT2G07699	2.03546e-44	5.5124e-31	0.0597138
AT2G01390	6.82641	3.67072	-3.15569			AT2G01390	2.56597e-44	1.74714e-12	1.71627e-11
AT3G14200	4.07439	0.660914	-3.41347			AT3G14200	4.89657e-44	0.065024	7.37772e-30
AT1G71000	12.9422	6.69951	-6.24267			AT1G71000	8.09921e-44	8.33818e-12	2.73173e-15
AT1G52560	14.1216	11.3425	-2.77908			AT1G52560	1.0451e-43	5.72907e-28	0.000507112
AT4G04020	3.81493	3.26876	-0.546177			AT4G04020	1.65176e-43	1.1938e-31	0.115432
AT3G03270	3.88093	3.17475	-0.706184			AT3G03270	2.14561e-43	9.65631e-29	0.0357393
AT3G07770	4.11745	2.43208	-1.68537			AT3G07770	2.49321e-43	5.91238e-15	1.29404e-07
AT4G39366	4.65884	1.03118	-3.62765			AT4G39366	8.19857e-43	0.00925978	2.7788e-25
AT5G47120	3.15382	1.73669	-1.41713			AT5G47120	1.05065e-42	4.99574e-13	9.71329e-09
AT5G27660	4.46625	3.64343	-0.822825			AT5G27660	1.20538e-42	4.51805e-28	0.0337217
AT3G59520	3.15693	-0.46402	-3.62095			AT3G59520	1.5628e-42	0.115935	1.52804e-51
AT2G07681	6.17514	4.57121	-1.60393			AT2G07681	1.77205e-42	1.52392e-22	0.00011497
AT4G39361	6.1785	2.1313	-4.0472			AT4G39361	2.35369e-42	2.37095e-05	1.4068e-18
AT1G55530	3.37559	1.33186	-2.04373			AT1G55530	4.16734e-42	6.61243e-07	3.11524e-15
AT1G74320	3.95429	1.48692	-2.46736			AT1G74320	4.24446e-42	3.39264e-06	2.9184e-16
AT4G02550	5.43792	3.03246	-2.40547			AT4G02550	1.2483e-41	6.27707e-13	1.66295e-08
AT5G03030	3.4764	4.85754	1.38114			AT5G03030	5.12442e-41	6.88553e-80	5.30663e-07
AT2G07706	5.81035	4.31572	-1.49462			AT2G07706	1.42857e-40	6.75013e-22	0.000933756
AT3G03855	4.58862	3.03457	-1.55405			AT3G03855	2.84976e-40	4.68311e-17	1.585e-05
AT1G62730	4.51617	2.38294	-2.13323			AT1G62730	7.17028e-40	4.69057e-11	2.99446e-09
AT3G17110	5.91275	3.79442	-2.11833			AT3G17110	1.9333e-39	4.86798e-16	7.98526e-06
AT5G19875	3.76034	2.12751	-1.63283			AT5G19875	2.36727e-39	1.57455e-12	1.0089e-07
AT1G35660	4.1375	2.54335	-1.59415			AT1G35660	2.44061e-38	6.45005e-14	1.49404e-06
AT3G15340	5.75527	1.69293	-4.06235			AT3G15340	4.13407e-38	0.00109553	2.69683e-19
AT1G15550	4.66947	4.21079	-0.458684			AT1G15550	4.17644e-38	1.62949e-30	0.311959
AT1G22110	4.11948	1.35993	-2.75954			AT1G22110	7.17366e-38	0.000211074	7.73987e-17
AT1G07500	5.1352	1.36148	-3.77372			AT1G07500	7.23456e-38	0.0035146	3.36873e-20
AT4G03430	3.3394	2.73724	-0.602159			AT4G03430	1.07456e-37	4.83642e-25	0.0548518
AT4G09150	4.36877	3.48789	-0.880884			AT4G09150	2.32926e-37	1.36979e-23	0.0294968
AT2G07739	5.13221	3.4546	-1.67761			AT2G07739	4.44902e-37	1.51552e-16	0.000104843
AT5G46170	2.76687	0.277712	-2.48916			AT5G46170	5.78155e-37	0.348905	2.28735e-28
AT3G53230	4.06126	3.94571	-0.115549			AT3G53230	7.96455e-37	2.13842e-34	0.826365
AT2G07687	4.75592	4.30509	-0.450829			AT2G07687	1.18358e-36	1.3329e-29	0.347859
AT2G22240	4.53951	4.17841	-0.361105			AT2G22240	1.56872e-36	1.14135e-30	0.474728
AT5G53400	3.57168	2.02161	-1.55007			AT5G53400	2.87112e-36	1.2011e-11	4.06435e-07
AT4G39364	4.68372	1.32327	-3.36045			AT4G39364	5.5318e-36	0.00177483	3.2716e-18
AT5G54940	3.674	0.50284	-3.17116			AT5G54940	2.02254e-35	0.173802	7.91252e-26
AT3G04710	4.61783	1.65461	-2.96322			AT3G04710	2.0606e-35	5.47917e-05	1.51221e-14
AT1G66510	4.79709	1.84445	-2.95264			AT1G66510	2.21819e-35	1.34778e-05	1.7834e-13
AT1G14200	5.79574	1.59854	-4.1972			AT1G14200	3.63332e-35	0.002413	3.68456e-18
AT3G23920	3.52204	2.40087	-1.12116			AT3G23920	6.71938e-35	3.59017e-16	0.000461662
AT2G26140	2.63142	1.52787	-1.10356			AT2G26140	8.24655e-35	8.5718e-12	2.03956e-06
AT3G63350	15.5441	10.281	-5.2631			AT3G63350	9.35398e-35	3.64236e-15	1.64135e-48
AT2G07675	5.04596	3.99265	-1.05331			AT2G07675	3.2195e-34	6.80146e-21	0.016134
AT2G24100	3.816	0.560697	-3.2553			AT2G24100	3.64109e-34	0.155965	5.39318e-24
AT4G33905	4.81955	0.479121	-4.34042			AT4G33905	5.26654e-34	0.410835	6.33235e-25
AT5G58770	4.51791	2.91949	-1.59842			AT5G58770	5.41478e-34	3.48921e-14	9.45929e-05
AT1G75860	4.88711	1.70902	-3.17809			AT1G75860	9.87395e-34	0.000124742	3.25215e-14
AT4G29330	3.54113	0.744009	-2.79712			AT4G29330	1.06303e-33	0.0303272	1.58308e-20
AT5G03720	6.54834	5.34094	-1.20739			AT5G03720	1.26469e-33	3.8101e-22	0.0555888
AT2G07749	5.76636	5.1978	-0.568556			AT2G07749	1.48255e-33	7.35357e-27	0.309711
AT2G07771	7.28607	5.81961	-1.46645			AT2G07771	1.87201e-33	7.58305e-21	0.000854596
AT1G66500	4.3126	0.230946	-4.08165			AT1G66500	2.4473e-33	0.673449	1.35006e-28
AT3G30122	4.42722	1.10667	-3.32054			AT3G30122	3.08959e-33	0.0110512	3.2716e-18
AT4G15680	5.70595	2.18836	-3.51759			AT4G15680	5.17328e-33	2.99617e-05	8.35439e-13
AT2G07798	3.67997	2.39825	-1.28173			AT2G07798	5.33767e-32	3.86115e-13	0.000117993
AT4G36990	4.3592	2.41551	-1.94369			AT4G36990	2.35955e-31	7.69982e-10	1.56595e-06
AT2G30000	3.37945	2.38709	-0.992362			AT2G30000	2.53812e-31	1.47118e-15	0.00259038
AT5G64950	3.65696	-0.098547	-3.7555			AT5G64950	4.05102e-31	0.864357	2.07108e-28
AT4G33660	3.90237	0.0941245	-3.80825			AT4G33660	6.3293e-31	0.868047	1.25765e-28
AT1G21940	14.7622	8.8203	-5.94186			AT1G21940	6.78598e-31	4.5599e-11	4.08466e-48
AT2G33590	3.83209	1.52878	-2.30331			AT2G33590	2.66116e-30	2.5099e-05	6.08749e-11
AT2G07777	4.24156	2.81948	-1.42208			AT2G07777	4.84e-30	3.47194e-13	0.000489194
AT3G10820	5.49818	2.47555	-3.02263			AT3G10820	5.40862e-30	3.61093e-06	4.39318e-10
AT1G04130	3.3263	2.18603	-1.14027			AT1G04130	6.22685e-30	9.62097e-13	0.000379801
AT5G11090	2.74433	0.844892	-1.89944			AT5G11090	7.71428e-30	0.00171211	4.19587e-14
AT5G04340	5.30757	1.92447	-3.3831			AT5G04340	2.67037e-29	0.000193061	7.21661e-12
AT4G11740	2.54875	1.67464	-0.874109			AT4G11740	4.26643e-29	1.70916e-12	0.000570888
AT5G43170	4.82334	1.49187	-3.33147			AT5G43170	6.05305e-29	0.00214272	1.0117e-13
AT5G42150	3.3687	1.87639	-1.49231			AT5G42150	6.46324e-29	4.15429e-09	4.68834e-06
AT4G39363	4.38647	1.3848	-3.00167			AT4G39363	7.35884e-29	0.00168466	2.11386e-13
AT1G56170	4.08244	2.64716	-1.43528			AT1G56170	1.21854e-28	4.38811e-12	0.000411526
AT4G15410	3.47351	1.35753	-2.11598			AT4G15410	2.31199e-28	8.89366e-05	1.49329e-10
AT2G07671	3.30479	2.22187	-1.08291			AT2G07671	2.82757e-28	7.41137e-13	0.00132017
AT1G01940	3.91481	3.06972	-0.845096			AT1G01940	2.96513e-28	2.63695e-17	0.0465619
AT3G63300	3.00204	3.30034	0.298297			AT3G63300	3.04907e-28	7.52821e-34	0.4125
AT2G07686.1	4.74062	3.4639	-1.27672			AT2G07686.1	5.57419e-28	1.63991e-14	0.00414743
AT1G09070	2.51738	2.69753	0.180155			AT1G09070	1.92531e-27	3.11302e-31	0.59598
AT3G59720.1	7.02605	3.57111	-3.45494			AT3G59720.1	2.41613e-27	8.50948e-07	1.77074e-12
AT1G79930	2.37217	2.0192	-0.352964			AT1G79930	5.92292e-27	2.2103e-19	0.212693
AT1G02090	3.97296	1.36313	-2.60983			AT1G02090	6.23551e-27	0.00083538	1.40621e-11
AT4G13620	4.10538	0.126771	-3.97861			AT4G13620	9.14786e-27	0.849608	6.92261e-23
AT1G77000	2.89925	1.46526	-1.43399			AT1G77000	9.31768e-27	4.74329e-07	8.0135e-07
AT3G61330.1	6.44552	3.86998	-2.57553			AT3G61330.1	9.36414e-27	2.57094e-09	2.70665e-07
AT2G07693.1	5.52344	3.88586	-1.63758			AT2G07693.1	1.28382e-26	6.4956e-13	0.00158583
AT4G26990	4.00009	2.62888	-1.37121			AT4G26990	1.53729e-26	2.89524e-11	0.000657988
AT2G07683.1	5.81628	4.40031	-1.41597			AT2G07683.1	1.91772e-26	6.55402e-15	0.0120454
AT5G03285	3.41044	1.21015	-2.20029			AT5G03285	2.41668e-26	0.000733909	6.27937e-11
AT5G42380	4.40409	2.26532	-2.13877			AT5G42380	4.30144e-26	4.38133e-07	1.12904e-06
AT1G35140	3.60169	4.57219	0.970493			AT1G35140	5.38288e-26	1.20343e-41	0.012051
AT1G11265.1	6.2819	3.76663	-2.51527			AT1G11265.1	9.43315e-26	5.70561e-09	8.73275e-07
AT3G57880	2.71183	2.38158	-0.330251			AT3G57880	1.30309e-25	1.43098e-19	0.337051
AT1G20640	3.29872	0.934121	-2.3646			AT1G20640	1.67166e-25	0.0103977	7.42138e-13
AT5G51430	2.11722	0.84833	-1.26889			AT5G51430	1.97401e-25	0.00014239	4.01406e-09
AT4G14300	2.14138	1.79918	-0.342201			AT4G14300	2.5876e-25	9.97848e-18	0.191383
AT5G61510	2.92919	1.97089	-0.958299			AT5G61510	3.90395e-25	1.75334e-11	0.00274271
AT5G53680	13.2451	8.42197	-4.82309			AT5G53680	4.04153e-25	3.25184e-10	1.44818e-33
AT1G58140.1	6.20804	3.59563	-2.61241			AT1G58140.1	4.68425e-25	3.43793e-08	7.02063e-07
AT2G18510	3.25356	3.65433	0.400769			AT2G18510	5.49473e-25	2.96488e-31	0.336617
AT1G13690	2.76219	0.810512	-1.95168			AT1G13690	1.19594e-24	0.00806273	3.87222e-12
AT3G10800	2.26031	1.89525	-0.365057			AT3G10800	1.37993e-24	4.26424e-17	0.191285
AT3G28210	5.34997	3.0327	-2.31727			AT3G28210	2.22317e-24	4.21627e-08	4.25309e-05
AT1G79550	2.13748	0.75149	-1.38599			AT1G79550	2.3998e-24	0.00115797	3.15754e-10
AT2G42270	4.0225	3.61331	-0.409195			AT2G42270	6.72774e-24	3.99267e-19	0.446653
AT5G03990	4.96124	1.2943	-3.66694			AT5G03990	7.00454e-24	0.0247501	6.19315e-13
AT5G10550	3.56867	1.37924	-2.18944			AT5G10550	1.05639e-23	0.000413219	5.01663e-09
AT2G07674	4.80207	3.52571	-1.27636			AT2G07674	1.05807e-23	1.24479e-12	0.0137601
AT4G16500	2.37622	1.25009	-1.12613			AT4G16500	1.05807e-23	6.06753e-07	1.16596e-05
AT5G22060	2.63841	1.90477	-0.733636			AT5G22060	1.05807e-23	2.10455e-12	0.0159874
AT2G23110	4.52624	2.56611	-1.96012			AT2G23110	1.11493e-23	1.20702e-07	3.06676e-05
AT1G76880	4.8188	2.64435	-2.17445			AT1G76880	2.13604e-23	2.27145e-07	3.15919e-05
AT2G45210	-3.16239	-0.27836	2.88403			AT2G45210	2.37021e-23	0.482577	1.18091e-18
AT2G37180	2.65438	2.56308	-0.0913041			AT2G37180	3.01282e-23	1.5757e-21	0.83438
AT5G56000	3.27748	1.70506	-1.57242			AT5G56000	3.86416e-23	1.30008e-06	1.06915e-05
AT4G26500	2.13789	0.283863	-1.85402			AT4G26500	8.36634e-23	0.323576	2.18728e-16
AT3G08590	2.69928	2.07445	-0.624831			AT3G08590	8.89373e-23	1.63865e-13	0.0577645
AT5G60890	-2.50364	-1.91302	0.590614			AT5G60890	9.24859e-23	1.00142e-13	0.0660866
AT5G28540	3.35012	3.15396	-0.196156			AT5G28540	9.52328e-23	4.86895e-20	0.705954
AT5G01990	3.15027	2.66071	-0.48956			AT5G01990	1.08439e-22	4.07223e-16	0.233097
AT3G53830	4.01378	2.40927	-1.60451			AT3G53830	1.1892e-22	2.218e-08	0.000342085
AT5G15960	3.6563	3.33072	-0.325579			AT5G15960	1.53044e-22	1.3319e-18	0.540818
AT5G58787	2.73285	1.28534	-1.4475			AT5G58787	1.5487e-22	1.91251e-05	1.40481e-06
AT1G48720	10.9008	5.98692	-4.91385			AT1G48720	2.18415e-22	5.94357e-07	9.6217e-35
AT2G15790	3.48074	2.18428	-1.29646			AT2G15790	2.96289e-22	1.17234e-08	0.000766883
AT5G49910	2.35129	1.4919	-0.85939			AT5G49910	3.76002e-22	4.0957e-09	0.00158583
AT4G24280	2.53279	2.10275	-0.430041			AT4G24280	4.07002e-22	3.12724e-15	0.195754
AT2G07835	5.24031	4.76186	-0.478447			AT2G07835	5.01723e-22	6.02649e-18	0.454129
AT4G28390	2.72111	3.14131	0.420198			AT4G28390	5.64434e-22	4.42295e-29	0.239682
AT5G03560	2.5944	2.17075	-0.423652			AT5G03560	6.73584e-22	3.42633e-15	0.213632
AT2G28000	2.06727	1.37967	-0.687606			AT2G28000	6.91465e-22	5.9445e-10	0.00497106
AT1G58170	3.47963	0.412772	-3.06686			AT1G58170	9.14873e-22	0.428829	2.00523e-15
AT3G08960	3.45167	1.45856	-1.99311			AT3G08960	9.62675e-22	0.000205925	1.87829e-07
AT4G25130	2.4	2.33684	-0.0631577			AT4G25130	1.05858e-21	1.92551e-20	0.881234
AT2G07733	4.85242	4.49768	-0.354733			AT2G07733	1.3555e-21	2.28954e-18	0.607963
AT2G07719	4.39201	3.66021	-0.731799			AT2G07719	1.42161e-21	7.707e-15	0.183118
AT4G22340	2.28977	1.26411	-1.02566			AT4G22340	1.82051e-21	8.97646e-07	9.91224e-05
AT1G52870	2.63085	1.50363	-1.12722			AT1G52870	2.0063e-21	2.30993e-07	0.000214152
AT3G03520	2.27237	1.3376	-0.934775			AT3G03520	2.39409e-21	1.57576e-07	0.000403299
AT1G77460	3.21623	1.39372	-1.82251			AT1G77460	3.75463e-21	0.000183324	5.04896e-07
AT2G07768	6.62688	6.05592	-0.570961			AT2G07768	3.7871e-21	1.6992e-17	0.441735
AT5G46210	1.77311	1.42988	-0.343235			AT5G46210	4.72666e-21	1.22328e-13	0.142559
AT4G05320	1.96909	0.348727	-1.62037			AT4G05320	5.81672e-21	0.175849	5.19966e-14
AT1G16040	3.37278	0.95792	-2.41486			AT1G16040	8.89116e-21	0.020504	1.35976e-10
AT5G10890	5.15549	0.618804	-4.53668			AT5G10890	1.43304e-20	0.443256	1.03563e-14
AT4G25225	2.60894	1.92739	-0.681555			AT4G25225	1.48254e-20	3.71509e-11	0.036864
AT5G03340	2.21196	2.09103	-0.120926			AT5G03340	1.64201e-20	3.46912e-18	0.742002
AT2G01150	2.80339	0.476601	-2.32679			AT2G01150	1.84136e-20	0.21291	1.07158e-13
AT2G41160	2.92332	1.32537	-1.59794			AT2G41160	2.06988e-20	9.57964e-05	2.23954e-06
AT1G14205	4.10836	0.791141	-3.31722			AT1G14205	3.31128e-20	0.160943	9.33082e-13
AT5G58590	2.93583	1.7852	-1.15063			AT5G58590	4.42428e-20	1.01546e-07	0.00120286
AT2G07709	4.23064	4.10144	-0.129199			AT2G07709	4.92104e-20	1.019e-18	0.865466
AT1G20220	2.1941	2.91062	0.716519			AT1G20220	7.38551e-20	9.32091e-35	0.00814296
AT1G10230	2.66298	0.906883	-1.7561			AT1G10230	7.81735e-20	0.0061895	1.24877e-08
AT4G06746	4.90996	3.73791	-1.17205			AT4G06746	8.03513e-20	1.4448e-11	0.0631538
AT5G64310	3.58314	1.00445	-2.57869			AT5G64310	1.1068e-19	0.0259952	3.45672e-10
AT2G43610	-2.27117	-2.52953	-0.258359			AT2G43610	1.20099e-19	1.54563e-23	0.474879
AT4G00760	3.92543	2.5069	-1.41854			AT4G00760	1.22646e-19	5.10745e-08	0.00221613
AT4G01660	3.04273	1.47279	-1.56995			AT4G01660	1.69302e-19	5.55206e-05	1.44201e-05
AT5G14020	3.56013	1.09348	-2.46665			AT5G14020	1.83451e-19	0.0187888	2.64005e-09
AT1G07360	3.31799	2.90642	-0.411572			AT1G07360	1.98301e-19	6.45877e-15	0.406077
AT4G35985	3.17749	2.74938	-0.428109			AT4G35985	2.69496e-19	2.81604e-14	0.342515
AT2G47015	4.02981	1.0849	-2.94491			AT2G47015	3.98456e-19	0.0408151	3.66054e-10
AT3G26300	3.05713	-0.56689	-3.62402			AT3G26300	4.87328e-19	0.195446	8.98638e-25
AT3G12510	3.31032	2.33918	-0.971141			AT3G12510	5.26299e-19	1.20951e-09	0.0233269
AT4G10040	2.54601	1.33419	-1.21182			AT4G10040	9.77707e-19	1.32635e-05	0.00011238
AT5G43950	3.03073	0.854558	-2.17618			AT5G43950	1.16382e-18	0.0353301	1.68737e-09
AT2G07723	3.91625	3.33176	-0.584485			AT2G07723	1.3757e-18	1.68878e-13	0.313439
AT2G07667	4.70663	4.08322	-0.623404			AT2G07667	2.32142e-18	1.00146e-13	0.340158
AT1G14360	3.13951	1.99358	-1.14592			AT1G14360	2.33977e-18	1.07545e-07	0.00452713
AT5G38895	2.87106	1.36118	-1.50988			AT5G38895	2.70183e-18	0.000136698	1.98212e-05
AT4G11320	-2.14477	-3.16799	-1.02322			AT4G11320	2.99712e-18	4.1692e-39	0.00015
AT2G07826	3.48478	2.43904	-1.04574			AT2G07826	3.31606e-18	7.81442e-09	0.0172693
AT5G24660	3.42768	-0.819923	-4.24761			AT5G24660	4.6177e-18	0.0990033	9.47342e-25
AT1G66090	4.27406	0.502475	-3.77158			AT1G66090	5.036e-18	0.4699	2.55823e-13
AT2G17900	3.32688	2.28509	-1.04178			AT2G17900	5.55406e-18	1.16136e-08	0.0172897
AT2G01440	2.20094	0.274763	-1.92618			AT2G01440	6.61808e-18	0.437282	7.98726e-13
AT3G15550	5.42483	3.19065	-2.23418			AT3G15550	1.4377e-17	3.28711e-06	0.000336617
AT4G10110	2.2076	1.23417	-0.973431			AT4G10110	1.45542e-17	7.06734e-06	0.000630371
AT1G08460	2.23438	0.265861	-1.96852			AT1G08460	1.63424e-17	0.459223	4.92945e-13
AT2G07697.1	4.43739	4.12313	-0.314265			AT2G07697.1	2.12707e-17	7.06349e-15	0.636394
AT5G13205.1	4.63385	3.02639	-1.60747			AT5G13205.1	3.67615e-17	1.95696e-07	0.0056868
AT2G07785	4.29818	3.75427	-0.543911			AT2G07785	6.12485e-17	6.84885e-13	0.397728
AT5G46710	2.9057	0.974313	-1.93139			AT5G46710	6.39366e-17	0.0126002	1.2788e-07
AT1G12060	3.95947	2.66928	-1.29019			AT1G12060	6.75738e-17	5.9323e-08	0.0162849
AT2G36750	5.81353	5.51823	-0.295305			AT2G36750	6.9723e-17	3.64847e-15	0.746748
AT2G07707	4.01011	3.90467	-0.105439			AT2G07707	7.82927e-17	6.18034e-16	0.894672
AT2G43630	2.18608	1.48733	-0.698758			AT2G43630	9.21343e-17	5.28286e-08	0.0208876
AT5G49560	2.56335	-0.233135	-2.79649			AT5G49560	1.12031e-16	0.622768	1.71782e-17
AT2G07682.1	5.84412	6.04446	0.200342			AT2G07682.1	1.48875e-16	1.20298e-17	0.832392
AT2G07722	5.88652	4.91091	-0.97561			AT2G07722	1.48986e-16	1.90242e-11	0.144445
AT1G59865	11.4401	8.32465	-3.11545			AT1G59865	1.54502e-16	6.53272e-09	2.93036e-06
AT3G06660	2.97366	2.34184	-0.631828			AT3G06660	1.59932e-16	3.14734e-10	0.142434
AT2G22430	-1.4246	-0.881999	0.542602			AT2G22430	2.01652e-16	9.26168e-07	0.00594371
AT5G42220	2.19275	1.53742	-0.655329			AT5G42220	2.05803e-16	2.63716e-08	0.0345594
AT4G14819	2.70511	-1.8782	-4.58331			AT4G14819	4.27248e-16	3.8364e-06	8.0468e-34
AT1G11320	2.86821	0.651558	-2.21665			AT1G11320	4.68119e-16	0.149858	3.81357e-09
AT2G07779	5.52275	4.27591	-1.24684			AT2G07779	4.92708e-16	1.25895e-09	0.0711888
AT1G11100	3.8604	2.21021	-1.65019			AT1G11100	5.28889e-16	1.77571e-05	0.00106892
AT2G18780	3.12177	0.679517	-2.44225			AT2G18780	5.81322e-16	0.164828	1.87998e-09
AT5G25140	2.7865	-0.306322	-3.09282			AT5G25140	5.92208e-16	0.546229	2.34819e-17
AT2G38340	4.6603	2.53266	-2.12764			AT2G38340	7.47106e-16	4.89009e-05	0.000444159
AT4G36648	2.59232	1.73689	-0.855425			AT4G36648	7.5048e-16	1.79101e-07	0.0205635
AT2G07811	3.10983	2.23256	-0.877269			AT2G07811	8.11626e-16	1.90096e-08	0.0533751
AT5G02500	2.1397	2.26299	0.123293			AT5G02500	9.3812e-16	1.48378e-17	0.765749
AT5G64400	1.7675	1.90007	0.132572			AT5G64400	9.65993e-16	4.19405e-18	0.685853
AT1G72800	2.51516	0.176894	-2.33827			AT1G72800	1.16777e-15	0.711586	6.84085e-13
AT3G58490	2.90213	0.691573	-2.21056			AT3G58490	1.20205e-15	0.108045	4.05546e-09
AT2G33735	2.96954	-0.589676	-3.55922			AT2G33735	1.63695e-15	0.227139	6.57998e-20
AT1G54000	-2.83291	-3.74061	-0.907697			AT1G54000	1.91146e-15	2.82965e-24	0.0450409
AT4G23885	2.14289	1.39244	-0.750451			AT4G23885	2.28279e-15	7.9908e-07	0.01467
AT2G04120	6.69296	1.43271	-5.26026			AT2G04120	2.57337e-15	0.261607	3.76845e-10
AT3G04720	-1.89917	-1.27833	0.620841			AT3G04720	3.49834e-15	2.69647e-07	0.0265961
AT1G56600	3.68131	1.27605	-2.40527			AT1G56600	3.5783e-15	0.0147948	1.03448e-06
AT5G25280	2.5419	1.10486	-1.43703			AT5G25280	3.61152e-15	0.00156425	3.20862e-05
AT1G31335	2.33641	-1.36685	-3.70326			AT1G31335	4.00472e-15	2.29612e-05	5.38986e-35
AT4G16660	2.96473	2.20231	-0.762422			AT4G16660	4.07091e-15	1.54639e-08	0.0879812
AT3G62780	3.50517	2.82396	-0.681212			AT3G62780	4.10596e-15	7.64218e-10	0.203223
AT2G07787	4.31588	3.7369	-0.578982			AT2G07787	4.10626e-15	2.77348e-11	0.375373
AT4G32610	2.95133	1.06851	-1.88282			AT4G32610	4.46843e-15	0.0120602	2.27899e-06
AT4G00550	2.97896	1.03782	-1.94114			AT4G00550	5.22151e-15	0.0154548	1.36386e-06
AT4G20020	2.00327	2.01001	0.00673748			AT4G20020	5.67708e-15	5.01478e-15	0.990351
AT3G10912	-2.63496	-0.190502	2.44446			AT3G10912	5.75933e-15	0.676217	1.94102e-12
AT5G04410	2.25947	1.34221	-0.917262			AT5G04410	5.75933e-15	9.57358e-06	0.00456502
AT1G79245	2.75024	3.54104	0.790798			AT1G79245	5.859e-15	1.37176e-24	0.0562231
AT2G20940	2.33488	1.34563	-0.989252			AT2G20940	7.09827e-15	2.31143e-05	0.00295857
AT2G07599	4.1781	3.64185	-0.536247			AT2G07599	8.6989e-15	2.99765e-11	0.425998
AT2G27580	2.97866	1.28806	-1.69059			AT2G27580	9.35537e-15	0.00199448	3.94124e-05
AT4G02425	3.28159	0.899696	-2.38189			AT4G02425	1.0088e-14	0.0750822	8.51639e-08
AT4G12410	4.50055	0.40275	-4.0978			AT4G12410	1.19791e-14	0.655212	3.05858e-11
AT3G13310	2.52168	-0.21193	-2.73361			AT3G13310	1.34827e-14	0.653333	9.69328e-17
AT5G43620	2.52864	-0.0628902	-2.59153			AT5G43620	1.80614e-14	0.912514	1.66768e-14
AT4G29905	2.68859	-1.25063	-3.93922			AT4G29905	2.18611e-14	0.000933923	4.02899e-30
AT3G03320	2.20536	-0.144823	-2.35018			AT3G03320	2.77766e-14	0.747058	3.32e-15
AT5G02480	-1.6554	-0.0986025	1.5568			AT5G02480	3.03086e-14	0.761087	2.57327e-12
AT2G15810.1	10.3713	10.0621	-0.309224			AT2G15810.1	3.1306e-14	1.9517e-13	0.701988
AT4G39520	1.81166	1.34975	-0.461908			AT4G39520	3.21151e-14	3.52677e-08	0.108992
AT2G34040	2.12569	0.778408	-1.34728			AT2G34040	3.30308e-14	0.0128685	5.82257e-06
AT2G07688	3.881	3.72089	-0.160116			AT2G07688	3.50017e-14	4.6499e-13	0.838425
AT2G44170	10.6472	6.97532	-3.67183			AT2G44170	3.9073e-14	2.74068e-06	3.82358e-07
AT5G10130	-4.24569	-0.926546	3.31915			AT5G10130	4.17625e-14	0.0990033	1.82501e-08
AT2G45840	10.8285	6.24502	-4.58352			AT2G45840	4.61549e-14	5.97147e-05	1.37545e-08
AT3G63060	3.65465	-0.942417	-4.59707			AT3G63060	4.70299e-14	0.177313	3.25768e-16
AT1G31280	2.83839	2.4261	-0.41229			AT1G31280	5.1337e-14	2.59513e-10	0.399334
AT2G21940	2.31161	0.875485	-1.43612			AT2G21940	5.66906e-14	0.0109392	1.16062e-05
AT1G06030	10.395	6.88664	-3.50837			AT1G06030	6.27138e-14	2.59808e-06	2.03969e-07
AT1G23050	-2.13068	0.184279	2.31495			AT1G23050	6.30334e-14	0.619637	8.96598e-16
AT1G23052	-2.13068	0.184279	2.31495			AT1G23052	6.30334e-14	0.619637	8.96598e-16
AT2G07751	3.20716	2.05082	-1.15634			AT2G07751	6.90935e-14	4.92076e-06	0.0161115
AT3G58000	6.14997	3.56406	-2.58592			AT3G58000	7.31472e-14	7.64624e-05	0.000149233
AT4G28140	4.67421	3.27573	-1.39848			AT4G28140	8.74426e-14	5.82279e-07	0.0370258
AT1G36732	2.10689	2.94815	0.84126			AT1G36732	8.87533e-14	9.55757e-27	0.00763679
AT5G42020	2.76046	2.93263	0.172164			AT5G42020	8.87533e-14	1.58137e-15	0.761749
AT5G18040	3.46792	0.738248	-2.72967			AT5G18040	9.94991e-14	0.20256	1.81854e-08
AT5G02490	3.37098	1.91395	-1.45703			AT5G02490	1.0527e-13	6.13239e-05	0.00367595
AT1G14980	2.097	0.649406	-1.44759			AT1G14980	1.1287e-13	0.0432497	9.9356e-07
AT5G54170	2.45154	2.42253	-0.0290104			AT5G54170	1.12892e-13	2.18898e-13	0.961221
AT4G38860	-2.83927	-2.52928	0.309986			AT4G38860	1.16747e-13	5.20572e-11	0.572852
AT5G14550	1.70415	0.477279	-1.22688			AT5G14550	1.42806e-13	0.0770545	4.09973e-07
AT1G49710	2.55343	1.11822	-1.43521			AT1G49710	1.47073e-13	0.00313183	0.000109601
AT4G02890	2.68967	-0.0129002	-2.70257			AT4G02890	1.55327e-13	0.985976	1.83896e-13
AT5G04610	4.39686	3.30174	-1.09513			AT5G04610	1.63759e-13	8.75006e-08	0.103004
AT1G30475	2.64455	2.10741	-0.537137			AT1G30475	1.78671e-13	1.03052e-08	0.227768
AT4G30960	-2.2002	-0.982129	1.21807			AT4G30960	2.00052e-13	0.0022992	0.000153168
AT5G37350	3.15498	2.22439	-0.930589			AT5G37350	2.08014e-13	6.54875e-07	0.0592309
AT2G07795	5.27909	4.67531	-0.603784			AT2G07795	2.14797e-13	1.57562e-10	0.447832
AT1G60190	2.3777	-1.75666	-4.13437			AT1G60190	2.43677e-13	1.18114e-05	1.37999e-28
AT2G21210	-3.37647	-3.64722	-0.270752			AT2G21210	2.45301e-13	2.18833e-15	0.697384
AT5G54370	-4.0763	-3.60352	0.47278			AT5G54370	2.88241e-13	8.95552e-11	0.580133
AT1G78850	-1.8447	-0.710571	1.13413			AT1G78850	3.24191e-13	0.0103535	2.55432e-05
AT3G08700	10.0778	9.96348	-0.114325			AT3G08700	3.69226e-13	6.48778e-13	0.9074
AT1G70060	3.67406	1.05856	-2.6155			AT1G70060	4.11817e-13	0.0785599	8.43556e-07
AT1G08650	2.28307	-0.633269	-2.91634			AT1G08650	4.33425e-13	0.0941314	7.22953e-20
AT5G57685	-2.23982	-2.07135	0.168475			AT5G57685	4.36538e-13	2.64061e-11	0.72114
AT3G09260	-1.58678	-2.75228	-1.1655			AT3G09260	4.67417e-13	1.12439e-38	3.36717e-07
AT1G30480	2.46969	1.4722	-0.997491			AT1G30480	5.41355e-13	4.91238e-05	0.00902819
AT1G68140	1.92473	1.3411	-0.583638			AT1G68140	5.44226e-13	1.11389e-06	0.0618942
AT1G21945.1	5.88487	3.11995	-2.76492			AT1G21945.1	6.0193e-13	0.000639845	0.000118318
AT2G07774	4.3561	3.60626	-0.749843			AT2G07774	6.16238e-13	5.46723e-09	0.302454
AT3G11020	4.23687	1.69192	-2.54494			AT3G11020	6.51108e-13	0.0097834	4.35588e-05
AT4G30390	2.9651	3.48652	0.521426			AT4G30390	6.94257e-13	9.65711e-18	0.317248
AT3G61020	3.08596	1.70458	-1.38138			AT3G61020	7.12044e-13	0.00026343	0.00304079
AT2G07786	3.88724	4.36639	0.479156			AT2G07786	8.78756e-13	4.07223e-16	0.491321
AT2G46750	-2.30725	-1.19329	1.11396			AT2G46750	9.10211e-13	0.000348019	0.0020773
AT2G34590	1.41623	1.40998	-0.00625073			AT2G34590	1.08162e-12	1.23126e-12	0.988342
AT2G07689	5.04847	5.35599	0.307523			AT2G07689	1.09077e-12	2.69122e-14	0.765902
AT2G07736.1	5.67341	4.78189	-0.891522			AT2G07736.1	1.39102e-12	5.66437e-09	0.210504
AT4G13580	-2.50629	-0.749838	1.75645			AT4G13580	1.40079e-12	0.0573759	2.47319e-06
AT4G29770	5.97038	4.09532	-1.87507			AT4G29770	1.51828e-12	4.0012e-06	0.0172889
AT3G46090	6.17808	3.1887	-2.98939			AT3G46090	1.59542e-12	0.00106763	0.00013409
AT5G62520	5.53272	2.40868	-3.12404			AT5G62520	1.59542e-12	0.00456258	0.000185704
AT4G16260	-2.51412	-1.58387	0.930246			AT4G16260	1.88119e-12	1.66009e-05	0.0232393
AT2G07712	4.41929	4.7932	0.373914			AT2G07712	2.05043e-12	1.30622e-14	0.672161
AT5G04940	1.83015	0.641835	-1.18831			AT5G04940	2.17064e-12	0.0308206	1.90271e-05
AT4G27680	2.31203	0.664961	-1.64707			AT4G27680	2.43776e-12	0.0829456	1.8109e-06
AT1G20920	2.44713	3.74359	1.29646			AT1G20920	2.55097e-12	1.05318e-28	0.000453714
AT2G05300	3.36642	1.56407	-1.80235			AT2G05300	2.59706e-12	0.00348023	0.000431052
AT1G04360	-5.13823	-0.223285	4.91494			AT1G04360	2.97058e-12	0.783524	5.54171e-11
AT1G11660	3.08406	1.87747	-1.20659			AT1G11660	3.50091e-12	5.13171e-05	0.0152443
AT3G59430	2.57123	0.0212615	-2.54997			AT3G59430	3.61671e-12	0.977898	8.24084e-11
AT1G02980	9.67592	8.96387	-0.712053			AT1G02980	4.05615e-12	1.65145e-10	0.359279
AT4G21580	2.17767	1.73039	-0.447282			AT4G21580	4.05615e-12	5.93473e-08	0.258248
AT1G55310	2.57719	2.10686	-0.470336			AT1G55310	4.09964e-12	2.34456e-08	0.324343
AT2G40340	4.47836	4.71929	0.240935			AT2G40340	4.35472e-12	1.88733e-13	0.800044
AT5G62090	2.12212	1.16943	-0.952694			AT5G62090	4.61709e-12	0.000375482	0.00507836
AT2G07691	5.51582	4.34064	-1.17518			AT2G07691	5.12462e-12	1.463e-07	0.124478
AT1G18330	1.99599	0.125909	-1.87008			AT1G18330	5.17991e-12	0.778654	3.53977e-10
AT2G04030	2.50888	1.31905	-1.18983			AT2G04030	5.75602e-12	0.000648037	0.00291047
AT3G62422	1.40367	0.35667	-1.047			AT3G62422	6.02453e-12	0.140292	8.58081e-07
AT2G07806	5.49831	3.8395	-1.65881			AT2G07806	6.23073e-12	4.72438e-06	0.0349402
AT3G13520	1.93572	0.633438	-1.30228			AT3G13520	6.24054e-12	0.0465475	1.06183e-05
AT1G09140	2.25039	1.63961	-0.610782			AT1G09140	6.43096e-12	1.01729e-06	0.120112
AT4G02980	2.31162	-0.0434466	-2.35507			AT4G02980	6.4765e-12	0.94095	5.22784e-12
AT5G55970	1.64736	1.2618	-0.385555			AT5G55970	6.64493e-12	2.7341e-07	0.192567
AT1G10050	2.65738	1.25759	-1.39979			AT1G10050	7.0347e-12	0.00301558	0.00082924
AT1G44800	-1.93025	-1.09879	0.831462			AT1G44800	7.2467e-12	0.000177664	0.00868045
AT5G51105	5.17748	4.03708	-1.1404			AT5G51105	7.97843e-12	2.33261e-07	0.152526
AT5G45280	-2.07907	-2.86734	-0.788266			AT5G45280	8.51861e-12	8.13989e-21	0.0325681
AT1G22985	3.63773	2.14547	-1.49226			AT1G22985	8.76322e-12	0.000120421	0.0121654
AT1G65980	1.72235	1.11396	-0.608393			AT1G65980	9.54902e-12	2.08515e-05	0.0355807
AT3G25013	4.07639	1.3054	-2.77099			AT3G25013	1.33958e-11	0.0830767	1.04622e-05
AT2G18440	2.3054	1.69017	-0.615235			AT2G18440	1.63803e-11	1.37307e-06	0.135617
AT2G40830	1.44936	0.724098	-0.725264			AT2G40830	1.63803e-11	0.00176037	0.00212006
AT5G10540	1.52318	0.965989	-0.557196			AT5G10540	1.7308e-11	4.24824e-05	0.0312802
AT1G01830	2.36936	0.384482	-1.98487			AT1G01830	2.07146e-11	0.411013	7.7467e-08
AT1G65346	4.62803	3.14947	-1.47855			AT1G65346	2.07207e-11	1.9145e-05	0.0279226
AT3G51520	1.46398	1.2182	-0.245774			AT3G51520	2.11518e-11	3.84861e-08	0.389724
AT5G64200	1.62241	1.82583	0.203419			AT5G64200	2.34746e-11	2.28817e-14	0.543109
AT1G17600	10.0768	7.10693	-2.96991			AT1G17600	2.34973e-11	6.16525e-06	0.00127173
AT3G63400	1.77407	3.04769	1.27363			AT3G63400	2.91827e-11	1.85208e-33	2.35467e-06
AT3G57810	2.04447	0.706541	-1.33793			AT3G57810	2.92544e-11	0.0427232	3.9201e-05
AT2G40300	1.98014	1.11938	-0.860756			AT2G40300	3.00883e-11	0.000372344	0.00938173
AT3G02555	1.99135	2.04171	0.0503642			AT3G02555	3.2725e-11	7.93119e-12	0.919818
AT1G27730	2.71875	1.46358	-1.25517			AT1G27730	3.27881e-11	0.000733909	0.00541914
AT4G24410	10.4043	6.90051	-3.50378			AT4G24410	3.29571e-11	2.80782e-05	0.000683619
AT3G50270	-2.15986	-1.00215	1.15771			AT3G50270	3.35489e-11	0.00291612	0.00142419
AT4G28480	2.65114	1.07048	-1.58066			AT4G28480	3.35611e-11	0.0150069	0.000207025
AT1G14590	2.28688	1.98582	-0.301056			AT1G14590	3.37198e-11	1.19665e-08	0.521092
AT1G70090	1.64851	1.16326	-0.485248			AT1G70090	3.99937e-11	6.19639e-06	0.101766
AT1G02700	2.56717	0.0847171	-2.48245			AT1G02700	4.17718e-11	0.898797	8.00795e-10
AT2G28670	-24.5792	-2.33407	22.2452			AT2G28670	4.2282e-11	0.634013	4.19749e-09
AT5G23480	9.85296	5.35792	-4.49504			AT5G23480	4.36124e-11	0.00133315	3.05877e-06
AT2G07747	4.00176	4.31338	0.311624			AT2G07747	4.74919e-11	6.84885e-13	0.704734
AT4G27652	3.32308	-0.414942	-3.73802			AT4G27652	5.08171e-11	0.543806	1.33905e-13
AT4G15760	1.39595	0.672919	-0.723034			AT4G15760	6.11041e-11	0.00321389	0.00180361
AT1G13640	1.58846	0.871976	-0.716489			AT1G13640	6.31843e-11	0.000745285	0.00802719
AT5G24060	2.69371	1.30546	-1.38825			AT5G24060	6.73854e-11	0.00399279	0.00188979
AT1G32690	-3.27154	-1.03039	2.24115			AT1G32690	8.54864e-11	0.0555346	2.86885e-05
AT1G50390	4.78307	2.09109	-2.69198			AT1G50390	8.57496e-11	0.0120324	0.000372081
AT5G43300	4.72877	2.34504	-2.38373			AT5G43300	9.03425e-11	0.00309146	0.00195655
AT5G48250	3.58044	2.02339	-1.55705			AT5G48250	1.10267e-10	0.0005303	0.0112233
AT1G73480	1.90734	-0.00319579	-1.91054			AT1G73480	1.12492e-10	0.996505	1.69675e-10
AT3G56090	1.74937	1.15318	-0.596193			AT3G56090	1.13314e-10	4.0988e-05	0.0571775
AT5G04890	3.17744	2.01599	-1.16145			AT5G04890	1.23819e-10	0.000111208	0.0344001
AT3G61460	-2.12117	0.163495	2.28466			AT3G61460	1.2561e-10	0.732234	4.04659e-12
AT3G20370	-1.4082	-2.89721	-1.48902			AT3G20370	1.34308e-10	1.38057e-42	3.52814e-11
AT5G63320	2.51132	1.02381	-1.48752			AT5G63320	1.34308e-10	0.0182374	0.000364347
AT2G47200	-2.17383	-1.17354	1.0003			AT2G47200	1.55326e-10	0.000819324	0.00903683
AT2G21150	1.94708	1.58431	-0.362776			AT2G21150	1.66006e-10	3.07745e-07	0.353352
AT5G47640	-1.98103	-1.94817	0.0328553			AT5G47640	1.66889e-10	2.94418e-10	0.952843
AT3G51790	2.23549	1.55159	-0.683902			AT3G51790	1.69977e-10	1.76449e-05	0.0962155
AT1G12064	5.39771	4.53169	-0.866015			AT1G12064	1.77466e-10	1.52866e-07	0.306231
AT4G21310	2.5342	1.7559	-0.7783			AT4G21310	1.78225e-10	2.36431e-05	0.0905842
AT4G08230	2.01136	2.07931	0.0679497			AT4G08230	1.83579e-10	2.94034e-11	0.894867
AT5G66590	-1.99366	-0.915109	1.07855			AT5G66590	2.27156e-10	0.00614065	0.00162369
AT1G68300	1.98723	1.18856	-0.798668			AT1G68300	2.33542e-10	0.000275509	0.0235055
AT1G15410	2.20366	1.22519	-0.978468			AT1G15410	2.38641e-10	0.000860087	0.0111796
AT2G18735	-2.19959	-1.60354	0.596051			AT2G18735	2.50942e-10	5.11303e-06	0.166261
AT2G07773	4.4372	2.72257	-1.71463			AT2G07773	2.56566e-10	0.000300953	0.0174546
AT3G06433	3.66729	2.84531	-0.821976			AT3G06433	2.62036e-10	1.42148e-06	0.250677
AT1G20440	2.7688	3.58037	0.811572			AT1G20440	2.69652e-10	4.64359e-17	0.119019
AT4G21090	1.79498	0.620604	-1.17437			AT4G21090	2.73136e-10	0.0561515	0.000102076
AT4G12550	-1.48476	-2.36763	-0.882869			AT4G12550	2.75505e-10	3.48742e-25	0.000557299
AT3G48240	2.81775	-1.25099	-4.06874			AT3G48240	3.1506e-10	0.0206961	1.69364e-17
AT5G67390	-2.57072	-2.08547	0.485252			AT5G67390	3.19447e-10	3.70889e-07	0.370826
AT2G07725	3.20485	3.425	0.220151			AT2G07725	3.28055e-10	1.00253e-11	0.773614
AT1G52140	-2.24947	-0.485499	1.76397			AT1G52140	3.34149e-10	0.242933	2.52546e-06
AT2G44140	1.95564	-1.0271	-2.98274			AT2G44140	3.42719e-10	0.00197456	9.33719e-23
AT4G30130	4.85519	3.07429	-1.7809			AT4G30130	3.52465e-10	0.000187709	0.0241818
AT3G05030	1.78462	-0.195137	-1.97976			AT3G05030	3.68392e-10	0.630663	7.66883e-12
AT4G22670	1.45603	1.33293	-0.123091			AT4G22670	4.0305e-10	1.055e-08	0.719867
AT5G25130	2.62465	-0.947371	-3.57202			AT5G25130	4.0305e-10	0.0601059	2.13988e-16
AT2G07767.1	3.93443	3.29788	-0.636553			AT2G07767.1	4.08959e-10	2.61867e-07	0.404046
AT3G26511	8.35852	2.7825	-5.57602			AT3G26511	5.13298e-10	0.105377	2.84605e-08
AT5G58110	2.6371	1.26328	-1.37381			AT5G58110	5.21998e-10	0.00536524	0.00282357
AT2G43500	2.8073	0.521017	-2.28628			AT2G43500	5.27261e-10	0.381359	1.45255e-06
AT5G13150	3.97855	3.406	-0.572548			AT5G13150	5.28182e-10	1.63379e-07	0.463902
AT3G45210	-2.68371	-2.35651	0.327194			AT3G45210	5.4287e-10	5.01428e-08	0.602424
AT1G80670	1.86452	1.26565	-0.59887			AT1G80670	5.83987e-10	4.58811e-05	0.0889835
AT5G37260	2.66253	1.06833	-1.5942			AT5G37260	6.24156e-10	0.0265563	0.000513926
AT3G11010	4.77182	2.96163	-1.8102			AT3G11010	6.71393e-10	0.000259272	0.0315932
AT3G17400	9.0997	6.51944	-2.58026			AT3G17400	6.74376e-10	2.4031e-05	0.00278529
AT1G13580	-2.02131	-2.10777	-0.0864582			AT1G13580	7.18675e-10	2.21674e-10	0.881451
AT3G17330	1.8334	0.253021	-1.58038			AT3G17330	7.68871e-10	0.53266	3.2899e-07
AT4G29780	2.19414	1.49531	-0.698822			AT4G29780	7.68871e-10	5.20953e-05	0.0932598
AT3G01070	3.22715	2.48768	-0.739475			AT3G01070	7.80412e-10	3.70564e-06	0.242372
AT3G11430	-3.49714	-0.184242	3.3129			AT3G11430	7.83737e-10	0.803865	1.17481e-08
AT2G07734	2.81554	2.55849	-0.257046			AT2G07734	8.16086e-10	2.64833e-08	0.693891
AT3G13277	2.47281	3.11266	0.639853			AT3G13277	9.72349e-10	2.20437e-15	0.185242
AT2G46230	1.22597	0.408325	-0.817642			AT2G46230	9.77177e-10	0.0751425	0.000118875
AT4G22350	2.8842	1.27882	-1.60538			AT4G22350	9.80332e-10	0.0131773	0.00151117
AT3G06400	2.42847	1.33239	-1.09608			AT3G06400	9.82012e-10	0.0016615	0.0124799
AT5G66880	1.61432	0.93739	-0.676926			AT5G66880	1.0128e-09	0.000719917	0.0223203
AT3G32415.1	7.40611	3.6238	-3.78231			AT3G32415.1	1.07228e-09	0.0080563	5.01685e-05
AT4G25810	2.6049	0.745682	-1.85922			AT4G25810	1.11398e-09	0.134986	3.05941e-05
AT2G07715	3.10794	3.09507	-0.0128654			AT2G07715	1.12595e-09	1.00276e-09	0.990351
AT1G29150	1.1869	1.17983	-0.00706509			AT1G29150	1.17536e-09	1.10047e-09	0.985964
AT5G45950	-1.58856	-2.8875	-1.29894			AT5G45950	1.22912e-09	6.60846e-29	5.1557e-06
AT3G10113	1.96391	-0.0089495	-1.97285			AT3G10113	1.2886e-09	0.989708	7.76865e-09
AT2G07695	3.83309	3.43991	-0.393184			AT2G07695	1.29444e-09	5.76264e-08	0.648914
AT4G03320	1.64401	2.31816	0.674143			AT4G03320	1.31986e-09	6.04635e-19	0.0251667
AT4G27657	4.49878	-1.73926	-6.23804			AT4G27657	1.35255e-09	0.035621	1.20269e-17
AT3G15770	1.87758	0.628394	-1.24918			AT3G15770	1.49397e-09	0.0768886	0.00013907
AT3G19680	2.19001	2.65909	0.469083			AT3G19680	1.64317e-09	5.70508e-14	0.303051
AT3G09230	2.27218	0.776711	-1.49547			AT3G09230	1.85281e-09	0.0790454	0.000207614
AT1G08280	-2.33767	-0.379019	1.95865			AT1G08280	2.0364e-09	0.409573	1.50729e-06
AT1G73330	-1.92388	-2.38287	-0.458988			AT1G73330	2.25938e-09	2.75825e-14	0.249078
AT1G77410	3.63722	4.05459	0.417365			AT1G77410	2.54894e-09	1.15292e-11	0.596809
AT2G42150	4.63511	5.23358	0.598478			AT2G42150	2.61626e-09	5.58131e-12	0.469408
AT5G67300	1.57641	-0.139315	-1.71572			AT5G67300	2.69337e-09	0.715396	8.61774e-11
AT1G36630.1	8.91011	7.74073	-1.16938			AT1G36630.1	2.71616e-09	3.02306e-07	0.227768
AT2G07692	4.69462	3.96053	-0.73409			AT2G07692	2.80118e-09	7.89384e-07	0.410585
AT1G72430	1.72795	0.965664	-0.762286			AT1G72430	2.82924e-09	0.00157145	0.0182481
AT2G07728	5.32268	4.07297	-1.24971			AT2G07728	2.86579e-09	1.08585e-05	0.150235
AT1G21910	2.59612	2.88524	0.28912			AT1G21910	2.9956e-09	1.77403e-11	0.636786
AT2G20720	3.69544	1.68849	-2.00694			AT2G20720	2.9956e-09	0.0172647	0.00209911
AT2G07702	6.56896	5.64712	-0.921835			AT2G07702	3.00956e-09	4.70934e-07	0.257314
AT1G06980	-2.56455	-1.25073	1.31382			AT1G06980	3.01946e-09	0.00491711	0.00641525
AT2G30620	-1.41309	-0.0591028	1.35398			AT2G30620	3.11599e-09	0.87531	1.85196e-08
AT5G12940	-1.78194	-1.91416	-0.132218			AT5G12940	3.26731e-09	1.3673e-10	0.776897
AT4G38940	1.94003	1.49237	-0.447669			AT4G38940	3.80757e-09	8.33116e-06	0.272618
AT5G45630	3.48477	-0.284669	-3.76944			AT5G45630	4.00508e-09	0.757197	9.67305e-10
AT2G36220	2.73671	1.94021	-0.796495			AT2G36220	4.15597e-09	4.47972e-05	0.15052
AT1G68930	5.45914	3.02939	-2.42975			AT1G68930	4.16866e-09	0.00233274	0.0112984
AT4G22740	2.40864	1.72736	-0.681286			AT4G22740	4.2765e-09	3.85999e-05	0.163925
AT2G23200	1.95762	0.226274	-1.73134			AT2G23200	4.29498e-09	0.631778	5.40428e-07
AT5G52020	2.88801	-0.984358	-3.87237			AT5G52020	4.52025e-09	0.14927	7.91358e-12
AT1G02290	2.42741	1.3306	-1.09681			AT1G02290	4.58267e-09	0.00266492	0.0163277
AT1G64200	1.87552	0.71532	-1.1602			AT1G64200	4.59803e-09	0.043991	0.000618107
AT3G19830	1.96007	1.59063	-0.369443			AT3G19830	4.6251e-09	2.68221e-06	0.388308
AT1G10970	2.00161	0.947537	-1.05407			AT1G10970	4.79521e-09	0.0108425	0.00462354
AT1G67010	9.35906	5.54075	-3.81831			AT1G67010	4.81583e-09	0.00146998	0.000614706
AT1G27090	1.39031	1.80821	0.417901			AT1G27090	4.88005e-09	3.61343e-15	0.13715
AT3G50060	3.0149	0.813119	-2.20178			AT3G50060	4.92614e-09	0.187084	4.20902e-05
AT4G39470	2.23109	1.35146	-0.879632			AT4G39470	5.18259e-09	0.000742497	0.0410583
AT5G20720	1.21654	0.716403	-0.500134			AT5G20720	5.40118e-09	0.000987967	0.0327351
AT2G04135.1	9.54279	6.38945	-3.15334			AT2G04135.1	5.49367e-09	0.000201616	0.00635411
AT2G19810	-1.72924	-0.0123744	1.71686			AT2G19810	5.86818e-09	0.982797	9.11618e-09
AT5G46410	1.59193	1.20708	-0.384845			AT5G46410	5.87858e-09	1.49981e-05	0.254356
AT5G15090	1.74296	1.71751	-0.0254449			AT5G15090	6.0485e-09	7.23575e-09	0.961945
AT2G20880	3.21497	2.70953	-0.505444			AT2G20880	6.06675e-09	1.52592e-06	0.454554
AT1G32330	2.27928	1.06905	-1.21023			AT1G32330	6.74894e-09	0.0126661	0.00456121
AT5G51630	3.00166	1.21567	-1.78599			AT5G51630	6.79154e-09	0.0356638	0.00118629
AT5G45340	2.87465	2.21538	-0.659272			AT5G45340	6.84241e-09	1.26266e-05	0.273815
AT5G65900	2.84237	0.903397	-1.93897			AT5G65900	7.10578e-09	0.122491	0.000188519
AT3G60250	2.24346	0.889695	-1.35376			AT3G60250	7.75679e-09	0.0385651	0.00104559
AT4G11280	2.31339	-0.727908	-3.0413			AT4G11280	7.75913e-09	0.123134	2.92479e-14
AT5G19480	2.26226	1.26611	-0.996154			AT5G19480	8.00993e-09	0.00237619	0.0221665
AT1G63840	1.702	0.371173	-1.33083			AT1G63840	8.6418e-09	0.307626	1.36267e-05
AT1G70590	1.52415	0.934578	-0.589576			AT1G70590	9.35694e-09	0.000771547	0.0512795
AT4G03940	3.62442	1.45332	-2.1711			AT4G03940	9.64674e-09	0.0510394	0.00102569
AT5G44410	-2.20673	-1.0578	1.14893			AT5G44410	1.00553e-08	0.00788789	0.00748472
AT3G14890	3.07864	1.90787	-1.17077			AT3G14890	1.01829e-08	0.000683502	0.0527529
AT5G65310	-1.80169	-0.0644966	1.73719			AT5G65310	1.02679e-08	0.897011	4.65505e-08
AT1G14090	4.00503	3.24169	-0.763348			AT1G14090	1.14179e-08	5.05461e-06	0.377085
AT5G03700	-2.63478	1.00257	3.63734			AT5G03700	1.15116e-08	0.0306076	5.11811e-16
AT2G45380	1.97824	-0.346652	-2.32489			AT2G45380	1.17119e-08	0.434046	1.32988e-11
AT2G07815	4.03141	3.35753	-0.673883			AT2G07815	1.18933e-08	2.55981e-06	0.446186
AT3G63445	2.83948	1.28721	-1.55227			AT3G63445	1.22244e-08	0.0202089	0.00378025
AT2G07696	2.79857	2.21683	-0.581741			AT2G07696	1.25107e-08	9.03942e-06	0.342652
AT1G78270	2.08616	3.21747	1.13131			AT1G78270	1.25668e-08	1.92111e-20	0.00324036
AT3G46200	2.2808	0.593112	-1.68769			AT3G46200	1.2648e-08	0.223883	5.88415e-05
AT3G52430	-2.06671	-2.71979	-0.653084			AT3G52430	1.32779e-08	1.5107e-13	0.167153
AT1G15970	1.93849	-0.797844	-2.73634			AT1G15970	1.50028e-08	0.038509	7.81319e-16
AT4G33440	2.36802	1.31107	-1.05695			AT4G33440	1.5144e-08	0.00318421	0.0224914
AT2G07684	4.99489	3.50559	-1.4893			AT2G07684	1.61235e-08	0.000156369	0.0844619
AT2G04520	1.40804	0.918849	-0.489188			AT2G04520	1.62562e-08	0.000339353	0.0900907
AT1G09250	-2.66919	-0.572688	2.0965			AT1G09250	1.63923e-08	0.317357	1.6374e-05
AT4G06566.1	9.6453	7.53709	-2.10821			AT4G06566.1	1.6548e-08	1.4744e-05	0.11175
AT4G32480	1.89773	1.95103	0.0532929			AT4G32480	1.67511e-08	3.83685e-09	0.923853
AT3G60720	2.97368	2.08459	-0.889088			AT3G60720	1.70186e-08	0.000123326	0.149233
AT4G19430	8.95277	4.8263	-4.12646			AT4G19430	1.71914e-08	0.00740147	0.000342521
AT1G67920	2.04333	0.0159191	-2.02741			AT1G67920	1.77979e-08	0.982478	4.0776e-08
AT2G28200	-1.96859	0.359374	2.32797			AT2G28200	1.78337e-08	0.382165	1.84481e-11
AT4G22360	1.54335	0.70164	-0.841707			AT4G22360	1.81246e-08	0.0184611	0.00458945
AT2G18210	-2.78662	-2.28571	0.50091			AT2G18210	1.81968e-08	3.41602e-06	0.459773
AT5G58040	2.1971	1.69372	-0.503385			AT5G58040	2.11338e-08	2.11894e-05	0.300594
AT1G29670	-1.45375	-1.63585	-0.182097			AT1G29670	2.13736e-08	1.21056e-10	0.615488
AT4G12720	1.17568	0.344684	-0.830995			AT4G12720	2.13736e-08	0.165003	0.000186883
AT3G01100	1.40184	2.07084	0.669002			AT3G01100	2.14428e-08	3.46912e-18	0.0136035
AT2G31070	-2.0516	-0.634527	1.41707			AT2G31070	2.25526e-08	0.116324	0.000286867
AT4G12390	-1.75049	-1.7334	0.0170857			AT4G12390	2.29563e-08	2.40657e-08	0.97754
AT1G59980	2.69275	1.26723	-1.42553			AT1G59980	2.30379e-08	0.0175361	0.00620499
AT3G42250.1	8.67967	5.84644	-2.83323			AT3G42250.1	2.31587e-08	0.000395429	0.00591544
AT1G50040	1.93676	3.52845	1.59169			AT1G50040	2.40272e-08	4.06302e-28	2.1848e-06
AT1G75980	1.89124	-0.495228	-2.38647			AT1G75980	2.41048e-08	0.233777	2.50427e-12
AT1G56440	2.90392	0.575183	-2.32874			AT1G56440	2.6074e-08	0.389619	1.72943e-05
AT2G01008	3.65491	4.13514	0.480225			AT2G01008	2.6105e-08	1.04639e-10	0.577012
AT3G10080	-2.03919	-2.08172	-0.0425293			AT3G10080	2.62229e-08	8.84542e-09	0.946936
AT5G02810	1.86276	0.731916	-1.13085			AT5G02810	2.68265e-08	0.0496766	0.00152483
AT5G40880	2.38307	0.509055	-1.87402			AT5G40880	2.75234e-08	0.353056	3.09397e-05
AT4G11220	1.56723	0.373902	-1.19333			AT4G11220	2.83194e-08	0.27262	4.2898e-05
AT4G22240	2.05656	0.980854	-1.07571			AT4G22240	2.92598e-08	0.013352	0.00742025
AT5G06400	4.53199	1.94067	-2.59132			AT5G06400	2.9731e-08	0.0380878	0.00203651
AT5G55500	-2.20385	-0.398655	1.80519			AT5G55500	3.03967e-08	0.402496	1.26059e-05
AT2G07704.1	3.36527	2.00665	-1.35861			AT2G07704.1	3.17566e-08	0.00214821	0.038931
AT5G13220	2.63241	1.34935	-1.28306			AT5G13220	3.30674e-08	0.00934666	0.0134549
AT1G33055	1.82909	1.25906	-0.570033			AT1G33055	3.85102e-08	0.000218949	0.1462
AT1G70420	-3.50754	-0.383163	3.12437			AT1G70420	3.9306e-08	0.647351	1.49209e-06
AT5G12040	1.13812	0.495353	-0.642763			AT5G12040	3.94458e-08	0.029736	0.00428699
AT3G28740	2.63645	0.238584	-2.39786			AT3G28740	3.97482e-08	0.729918	8.13258e-07
AT3G03310	1.95354	1.23766	-0.715882			AT3G03310	4.18552e-08	0.000797864	0.0797887
AT2G15390	-2.9285	-1.31682	1.61168			AT2G15390	4.28417e-08	0.0153593	0.00646389
AT4G00940	3.49938	0.406261	-3.09312			AT4G00940	4.31755e-08	0.654699	2.48284e-06
AT5G04980	2.92197	0.878692	-2.04328			AT5G04980	4.32536e-08	0.169368	0.000270183
AT1G04570	4.72458	1.4469	-3.27768			AT1G04570	4.66638e-08	0.157539	0.00025357
AT2G21820	2.44182	0.210788	-2.23103			AT2G21820	4.66638e-08	0.747553	9.79173e-07
AT4G20780	-2.33304	-1.43546	0.89758			AT4G20780	4.73154e-08	0.000925036	0.0720545
AT1G16840	1.16618	1.51396	0.347779			AT1G16840	4.7399e-08	1.83163e-13	0.169776
AT5G06750	1.57778	0.177832	-1.39995			AT5G06750	4.7399e-08	0.666086	2.80711e-06
AT3G49160	3.01001	2.7965	-0.213507			AT3G49160	5.44237e-08	3.70506e-07	0.794878
AT3G16040	10.9426	6.71042	-4.23218			AT3G16040	5.61187e-08	0.00149256	0.0131856
AT2G21180	1.46448	1.08461	-0.379863			AT2G21180	5.85474e-08	7.55091e-05	0.249155
AT3G18370	1.49007	1.8211	0.331025			AT3G18370	5.85474e-08	7.06645e-12	0.332218
AT1G26270	1.50396	1.17508	-0.32888			AT1G26270	6.28959e-08	2.83963e-05	0.348107
AT1G29470	1.89936	1.08301	-0.816354			AT1G29470	6.5469e-08	0.00327196	0.0372931
AT2G39530	-1.8617	-2.62758	-0.765881			AT2G39530	6.5469e-08	1.98411e-14	0.0678052
AT3G49120	-1.57795	-1.29544	0.282506			AT3G49120	6.7263e-08	9.59997e-06	0.461945
AT2G09795	-1.50562	-1.01102	0.494603			AT2G09795	6.95859e-08	0.000357041	0.142039
AT5G43060	-1.21141	0.506238	1.71764			AT5G43060	6.9653e-08	0.0361124	2.73173e-15
AT2G41100	2.59802	1.9368	-0.661219			AT2G41100	6.98506e-08	7.13961e-05	0.261704
AT2G07701	4.4017	3.46912	-0.932584			AT2G07701	7.48818e-08	3.51761e-05	0.293427
AT3G09840	0.941749	1.7253	0.783556			AT3G09840	7.59691e-08	9.12081e-26	1.10236e-05
AT5G63370	1.56025	2.32316	0.762912			AT5G63370	7.69458e-08	3.91968e-17	0.0154854
AT1G65347.1	3.38127	2.03265	-1.34862			AT1G65347.1	7.75352e-08	0.00263116	0.0470732
AT5G17310	1.56629	0.834739	-0.731553			AT5G17310	7.83145e-08	0.00683685	0.0230797
AT2G39705	-1.52558	0.0935206	1.6191			AT2G39705	8.60139e-08	0.824983	1.14435e-08
AT5G25520	1.82805	0.951107	-0.876938			AT5G25520	8.61584e-08	0.00899657	0.0195495
AT2G33700	1.69648	0.125626	-1.57086			AT2G33700	9.61514e-08	0.791549	1.1434e-06
AT1G08160	-2.19495	-0.21912	1.97583			AT1G08160	9.6686e-08	0.692752	2.50682e-06
AT4G03120	1.82994	2.19038	0.360438			AT4G03120	1.11931e-07	4.99975e-11	0.406077
AT1G67030	-1.65539	-1.30432	0.351063			AT1G67030	1.27892e-07	3.27645e-05	0.384742
AT2G03200	-2.10266	0.534477	2.63714			AT2G03200	1.29772e-07	0.225361	1.36915e-11
AT5G42180	-1.51533	-1.57662	-0.061285			AT5G42180	1.30528e-07	2.32966e-08	0.896154
AT1G28440	-1.56314	-0.292563	1.27058			AT1G28440	1.37185e-07	0.424866	3.08248e-05
AT4G31330	-2.59901	-2.35806	0.240947			AT4G31330	1.43379e-07	1.45153e-06	0.751152
AT2G04530	1.96324	1.26055	-0.702686			AT2G04530	1.47426e-07	0.00123141	0.102606
AT1G50740	1.57012	-0.232481	-1.8026			AT1G50740	1.49485e-07	0.559995	1.35488e-09
AT1G74240	2.06866	1.10963	-0.95903			AT1G74240	1.51832e-07	0.00858158	0.0276424
AT1G65310	-1.53774	-2.03385	-0.496108			AT1G65310	1.5727e-07	8.94179e-13	0.161267
AT1G53785	-7.43697	1.9909	9.42787			AT1G53785	1.61061e-07	0.00029595	7.74179e-12
AT2G24680	8.73442	5.33552	-3.3989			AT2G24680	1.61061e-07	0.0031392	0.00582419
AT1G69490	2.83679	3.24617	0.409374			AT1G69490	1.66e-07	6.44482e-10	0.567824
AT3G44200	1.78058	1.82856	0.0479772			AT3G44200	1.66e-07	4.52053e-08	0.930803
AT1G58130	5.77016	3.93865	-1.83151			AT1G58130	1.67014e-07	0.000702565	0.0445559
AT5G46470	1.80923	-0.49994	-2.30917			AT5G46470	1.68605e-07	0.247015	6.34905e-11
AT1G27285.1	2.65467	1.94464	-0.710032			AT1G27285.1	1.69012e-07	0.000187433	0.239399
AT1G07670	1.5772	1.6284	0.0512048			AT1G07670	1.83758e-07	3.86613e-08	0.917189
AT1G77380	-2.87692	1.23481	4.11173			AT1G77380	1.83996e-07	0.0127248	9.16506e-15
AT4G26130	-1.27178	-1.54549	-0.273714			AT4G26130	2.04211e-07	7.8852e-11	0.383508
AT5G11420	-1.20521	-1.11835	0.0868614			AT5G11420	2.05151e-07	1.06975e-06	0.804463
AT3G22090	3.69507	3.5551	-0.139969			AT3G22090	2.15177e-07	4.47649e-07	0.894052
AT5G27330	3.10365	2.15044	-0.953211			AT5G27330	2.1604e-07	0.000479052	0.169262
AT1G73380	1.69052	0.771627	-0.918892			AT1G73380	2.24643e-07	0.0301151	0.00930516
AT2G35980	-2.62245	0.490226	3.11267			AT2G35980	2.34966e-07	0.397865	4.31929e-10
AT3G12700	-1.56544	-0.0524708	1.51297			AT3G12700	2.42176e-07	0.911152	9.10403e-07
AT5G01410	1.17774	2.91523	1.73749			AT5G01410	2.5125e-07	9.96339e-44	1.75962e-15
AT5G23110	1.36105	1.67734	0.316288			AT5G23110	2.63803e-07	4.32051e-11	0.334093
AT5G62030	1.74719	0.379356	-1.36784			AT5G62030	2.65722e-07	0.37004	0.000102015
AT2G07772	6.24032	5.9969	-0.243426			AT2G07772	2.70219e-07	5.4889e-07	0.839594
AT2G18980	-2.24159	-2.22886	0.0127325			AT2G18980	2.71455e-07	2.09324e-07	0.989254
AT5G24340	2.14893	2.70412	0.555184			AT5G24340	2.7361e-07	1.45266e-11	0.26396
AT3G10380	1.44305	0.779704	-0.663346			AT3G10380	2.78778e-07	0.00853902	0.0328428
AT1G48700	3.22744	2.11304	-1.1144			AT1G48700	2.79485e-07	0.0013071	0.113837
AT5G37710	1.88758	2.15425	0.266674			AT5G37710	2.79485e-07	1.42441e-09	0.587571
AT4G12545	-1.42142	-2.40617	-0.984756			AT4G12545	2.8569e-07	8.07708e-20	0.000823779
AT3G17185	-2.62198	-1.60275	1.01923			AT3G17185	2.94848e-07	0.00203078	0.0846445
AT5G54145	-2.31769	-2.51169	-0.193998			AT5G54145	2.97003e-07	1.22225e-08	0.773614
AT1G11700	-2.23615	-2.96588	-0.729728			AT1G11700	3.05923e-07	2.66676e-12	0.166018
AT1G54540	-6.54996	-0.198541	6.35142			AT1G54540	3.0937e-07	0.857784	7.5747e-07
AT2G07708	2.51295	2.38153	-0.131421			AT2G07708	3.20966e-07	8.8097e-07	0.863341
AT4G34150	1.59121	0.762625	-0.828586			AT4G34150	3.51509e-07	0.0222985	0.0141791
AT4G28460	-5.90184	-1.90944	3.99241			AT4G28460	3.54729e-07	0.0514705	0.00114756
AT1G72230	-1.7443	-1.36697	0.377323			AT1G72230	3.74837e-07	6.83746e-05	0.388355
AT5G46530	-2.40749	-1.5821	0.825389			AT5G46530	4.04589e-07	0.00080804	0.153596
AT5G08240	-1.40321	-0.201893	1.20132			AT5G08240	4.21457e-07	0.574228	2.31628e-05
AT3G46320	-2.08153	-1.92396	0.157569			AT3G46320	4.22255e-07	2.15635e-06	0.801028
AT1G54030	-1.14345	-1.25068	-0.107228			AT1G54030	4.22987e-07	1.54639e-08	0.750589
AT1G71950	1.19906	1.85288	0.653814			AT1G71950	4.38993e-07	1.33117e-16	0.0101421
AT1G74100	-1.29655	-0.225357	1.07119			AT1G74100	4.54343e-07	0.484847	4.9476e-05
AT4G34920	-1.21461	0.0480761	1.26269			AT4G34920	4.62648e-07	0.899185	1.38417e-07
AT3G22100	3.83723	4.65177	0.814534			AT3G22100	4.68857e-07	1.78378e-10	0.344035
AT5G58580	-2.84217	-0.748656	2.09351			AT5G58580	4.9793e-07	0.230166	0.000405025
AT2G13960	2.8295	3.44219	0.612688			AT2G13960	5.00835e-07	1.72309e-10	0.35967
AT2G25950	1.35849	1.13032	-0.228169			AT2G25950	5.30056e-07	2.93161e-05	0.524282
AT5G25160	-2.9204	-1.12884	1.79156			AT5G25160	5.37698e-07	0.0624387	0.00443214
AT2G39040	-2.59597	-2.13248	0.463496			AT2G39040	5.54984e-07	3.2638e-05	0.508649
AT2G34770	1.3027	2.05737	0.75467			AT2G34770	5.954e-07	5.00168e-17	0.00636572
AT1G75600	7.77936	8.36607	0.586714			AT1G75600	6.09837e-07	3.11986e-08	0.608642
AT1G50440	-1.81626	-1.29215	0.524112			AT1G50440	6.09968e-07	0.000409263	0.240197
AT3G15040	1.52027	1.1933	-0.326968			AT3G15040	6.11989e-07	9.9312e-05	0.394325
AT4G33220	-1.63642	-2.54814	-0.911719			AT4G33220	6.31147e-07	3.5112e-16	0.0106524
AT5G54380	-1.21398	0.403193	1.61718			AT5G54380	6.41653e-07	0.128883	9.49631e-12
AT5G16260	1.88692	1.96797	0.0810444			AT5G16260	6.54779e-07	1.0361e-07	0.892162
AT2G07711	5.14826	5.56167	0.41341			AT2G07711	6.64761e-07	3.16143e-08	0.787423
AT1G03820	-2.69083	-3.8908	-1.19997			AT1G03820	7.52917e-07	1.86082e-11	0.0979364
AT5G40990	-8.04893	-7.72688	0			AT5G40990	7.70692e-07	1.30061e-06	1
AT1G66280	-1.99349	-2.74454	-0.751051			AT1G66280	8.55381e-07	1.97556e-12	0.11394
AT2G25250	-1.68152	-0.200127	1.48139			AT2G25250	8.75073e-07	0.665117	1.82411e-05
AT5G44210	-2.17725	0.755918	2.93317			AT5G44210	8.75073e-07	0.0919382	7.11952e-12
AT4G05070	1.74878	0.284956	-1.46382			AT4G05070	8.84021e-07	0.534557	4.89776e-05
AT4G31590	-1.22791	-0.957454	0.270458			AT4G31590	8.86862e-07	0.000124632	0.406077
AT2G07718	2.64066	2.55663	-0.0840314			AT2G07718	8.98313e-07	1.23025e-06	0.922735
AT4G14690	3.54318	1.37589	-2.16729			AT4G14690	9.00041e-07	0.100992	0.00416922
AT1G27350	1.56293	0.313714	-1.24922			AT1G27350	9.0338e-07	0.426494	0.000117993
AT4G27410	1.69857	1.02517	-0.673406			AT4G27410	9.13749e-07	0.00416766	0.0855283
AT1G56010	-2.35476	-0.263575	2.09119			AT1G56010	9.33644e-07	0.671421	1.96796e-05
AT1G61640	2.00026	0.252253	-1.74801			AT1G61640	9.33644e-07	0.664995	3.89088e-05
AT4G39780	-2.34124	0.783442	3.12468			AT4G39780	9.52821e-07	0.123685	1.18645e-11
AT4G13830	1.3486	2.24742	0.898827			AT4G13830	9.64987e-07	2.37702e-18	0.00162063
AT5G64230	1.93213	2.42295	0.490816			AT5G64230	9.86309e-07	1.33467e-10	0.303545
AT3G46600	1.80407	2.29884	0.494766			AT3G46600	1.00929e-06	7.03725e-11	0.264495
AT3G14620	2.56183	1.78003	-0.781796			AT3G14620	1.0302e-06	0.000855433	0.205679
AT1G15010	-1.72802	0.312296	2.04031			AT1G15010	1.04872e-06	0.454248	4.9187e-09
AT1G11960	2.03209	3.04759	1.0155			AT1G11960	1.06051e-06	5.77806e-15	0.0214956
AT3G49530	1.35516	0.990464	-0.364699			AT3G49530	1.07148e-06	0.000438665	0.280286
AT3G14560	-1.47475	-0.236251	1.2385			AT3G14560	1.07557e-06	0.538562	6.10176e-05
AT5G47990	-1.28278	-1.46582	-0.183035			AT5G47990	1.1605e-06	9.38369e-09	0.613036
AT3G13860	1.73489	1.46728	-0.267611			AT3G13860	1.18676e-06	3.70305e-05	0.57531
AT1G24577	-2.77577	-0.613295	2.16248			AT1G24577	1.22522e-06	0.320844	0.000311494
AT3G18773	1.85265	0.210516	-1.64213			AT3G18773	1.2827e-06	0.69259	2.19468e-05
AT3G44260	-2.79871	-0.571729	2.22698			AT3G44260	1.35145e-06	0.415147	0.000165438
AT5G14440	2.13641	1.87434	-0.262066			AT5G14440	1.35145e-06	1.89128e-05	0.666795
AT2G07670	6.6267	5.71432	-0.912374			AT2G07670	1.36938e-06	3.01955e-05	0.344365
AT2G07735.1	5.09981	4.50085	-0.598967			AT2G07735.1	1.37886e-06	1.97601e-05	0.575013
AT1G53830	-2.74751	-0.976369	1.77114			AT1G53830	1.41915e-06	0.11099	0.00343029
AT5G18065	5.33923	4.02397	-1.31526			AT5G18065	1.42493e-06	0.000295543	0.324101
AT2G46310	-2.42642	-0.708017	1.7184			AT2G46310	1.45878e-06	0.193735	0.00127572
AT1G54830	1.4198	1.21876	-0.201042			AT1G54830	1.4749e-06	3.16029e-05	0.614979
AT4G38840	-2.37546	-2.00636	0.3691			AT4G38840	1.51042e-06	4.05004e-05	0.578886
AT2G32510	3.71999	0.789963	-2.93003			AT2G32510	1.55009e-06	0.424268	0.000241703
AT5G08790	1.43103	-0.502701	-1.93373			AT5G08790	1.55725e-06	0.13712	2.25154e-11
AT2G21130	2.46227	1.84792	-0.614341			AT2G21130	1.59434e-06	0.000330311	0.329108
AT3G06500	2.13326	2.33399	0.200733			AT3G06500	1.60168e-06	5.62308e-08	0.751212
AT5G01350	0.927184	0.311845	-0.615339			AT5G01350	1.69228e-06	0.155092	0.00238005
AT2G07669	4.61489	3.56133	-1.05356			AT2G07669	1.70696e-06	0.000281299	0.309119
AT2G37230	2.29008	-0.00540478	-2.29548			AT2G37230	1.71085e-06	0.995959	1.60886e-06
AT3G05800	-2.39148	-0.531492	1.85999			AT3G05800	1.72551e-06	0.372456	0.000285499
AT5G60950	-3.12658	-2.46679	0.659796			AT5G60950	1.75565e-06	0.000117682	0.447099
AT1G55620	1.44408	0.715201	-0.728879			AT1G55620	1.82544e-06	0.0282951	0.0280465
AT3G21890	-2.53256	-7.50096	-4.96839			AT3G21890	1.82883e-06	1.62195e-13	4.41438e-06
AT2G07769.1	4.9923	3.97669	-1.01561			AT2G07769.1	1.88129e-06	0.000175955	0.350301
AT1G29430	-2.23356	-2.06516	0.1684			AT1G29430	1.88757e-06	7.16492e-06	0.81161
AT5G23830	-1.31499	-2.67055	-1.35556			AT5G23830	1.88907e-06	9.82718e-25	1.44258e-06
AT5G19970	-2.54565	-1.514	1.03165			AT5G19970	2.03868e-06	0.00419065	0.104723
AT5G19040	-3.63061	-0.823665	2.80695			AT5G19040	2.04104e-06	0.276056	0.000452575
AT5G13010	1.83533	2.66008	0.824757			AT5G13010	2.07877e-06	2.26145e-13	0.0488141
AT1G53230	-2.38724	-0.191246	2.196			AT1G53230	2.10097e-06	0.780088	1.62972e-05
AT4G05020	1.60043	1.1276	-0.472833			AT4G05020	2.19024e-06	0.000988817	0.240623
AT4G25780	-1.76363	-1.91271	-0.149079			AT4G25780	2.19338e-06	1.6023e-07	0.796466
AT5G61810	1.63411	0.427364	-1.20675			AT5G61810	2.19558e-06	0.302418	0.00074656
AT3G50300	-2.50355	-1.78988	0.713669			AT3G50300	2.2049e-06	0.000566084	0.290113
AT3G27270	-2.58789	0.699008	3.2869			AT3G27270	2.22495e-06	0.22323	5.583e-10
AT1G75240	-1.3833	0.564496	1.9478			AT1G75240	2.23768e-06	0.0673026	4.00917e-12
AT5G18340	5.77262	3.93161	-1.84102			AT5G18340	2.33843e-06	0.00155738	0.188913
AT1G14540	-3.40691	-2.99825	0.408656			AT1G14540	2.34122e-06	2.33491e-05	0.690657
AT1G15260	-1.33583	-1.78998	-0.454155			AT1G15260	2.34488e-06	4.51283e-11	0.179435
AT2G28510	-1.91975	-1.14061	0.77914			AT2G28510	2.37319e-06	0.00578082	0.0968886
AT1G57820	1.48687	0.816533	-0.670333			AT1G57820	2.40748e-06	0.0150664	0.057168
AT1G72010	-1.44601	0.0277032	1.47371			AT1G72010	2.40748e-06	0.957285	1.31163e-06
AT1G10960	1.66108	1.4044	-0.256679			AT1G10960	2.45749e-06	5.65938e-05	0.586759
AT2G01023	5.15352	4.2586	-0.894924			AT2G01023	2.54769e-06	0.000109545	0.427848
AT5G42300	1.16096	1.6004	0.439436			AT5G42300	2.56618e-06	7.40296e-12	0.117987
AT2G36880	-1.27409	-1.31648	-0.042386			AT2G36880	2.59057e-06	5.60706e-07	0.923365
AT3G10030	1.41483	1.11981	-0.295015			AT3G10030	2.59057e-06	0.000202768	0.438304
AT2G46690	-1.5653	-0.466501	1.0988			AT2G46690	2.59414e-06	0.217535	0.00160566
AT5G10070	1.47279	0.866903	-0.605883			AT5G10070	2.59414e-06	0.00832523	0.0879222
AT1G28010	-7.16722	0.0174298	7.18465			AT1G28010	2.6683e-06	0.990947	2.18523e-06
AT1G73880	1.7687	4.70221	2.93351			AT1G73880	2.7315e-06	2.04557e-44	1.17088e-17
AT2G30480	3.90162	2.0197	-1.88192			AT2G30480	2.76443e-06	0.0231003	0.035061
AT5G11100	2.18563	1.67379	-0.51184			AT5G11100	2.76443e-06	0.000354178	0.373528
AT3G01470	-1.29038	-0.601423	0.688959			AT3G01470	2.81022e-06	0.039534	0.0216062
AT5G67480	2.78348	3.35676	0.57328			AT5G67480	2.81889e-06	3.51753e-09	0.442287
AT2G07685.1	6.00599	5.22086	-0.785131			AT2G07685.1	2.84148e-06	4.35291e-05	0.491845
AT5G50960	1.64641	2.56059	0.91418			AT5G50960	2.84148e-06	6.73334e-15	0.0141507
AT1G50750	3.08245	3.81264	0.730188			AT1G50750	2.94051e-06	1.10672e-09	0.330931
AT1G68760	-1.37156	-0.961613	0.409949			AT1G68760	3.11373e-06	0.00113822	0.253303
AT4G01026	1.92257	1.55578	-0.366786			AT4G01026	3.18781e-06	0.000149259	0.489059
AT2G22090	1.58788	1.00196	-0.585919			AT2G22090	3.19438e-06	0.00423649	0.134211
AT4G07950	1.42629	0.783393	-0.642892			AT4G07950	3.19723e-06	0.0154472	0.0593165
AT5G02430	3.32428	3.33148	0.00719445			AT5G02430	3.19723e-06	1.64275e-06	0.996812
AT2G07726	3.43099	4.00591	0.574911			AT2G07726	3.25594e-06	1.3782e-08	0.540818
AT1G65440	1.97337	1.62106	-0.352315			AT1G65440	3.44199e-06	0.000125455	0.524267
AT4G39030	1.33241	-0.106272	-1.43868			AT4G39030	3.44396e-06	0.806812	1.04913e-06
AT2G01670	-1.37729	-0.921477	0.455816			AT2G01670	3.47332e-06	0.0021528	0.192707
AT5G25460	-1.1485	-0.2637	0.884801			AT5G25460	3.47332e-06	0.377181	0.000458285
AT5G26860	1.60882	3.04735	1.43854			AT5G26860	3.47332e-06	4.41854e-22	1.94249e-05
AT2G44790	-1.36845	0.238392	1.60684			AT2G44790	3.48986e-06	0.522779	2.16888e-08
AT2G07666	4.52337	3.48215	-1.04122			AT2G07666	3.52626e-06	0.000474994	0.299959
AT5G66620	8.4782	6.10413	-2.37407			AT5G66620	3.53422e-06	0.00118156	0.110011
AT1G07640	-1.36057	-0.291041	1.06953			AT1G07640	3.60733e-06	0.408301	0.000417383
AT4G23690	-1.37269	-0.810348	0.562341			AT4G23690	3.61731e-06	0.00775071	0.0945513
AT3G51500	1.55981	2.17115	0.611343			AT3G51500	3.63225e-06	8.03624e-12	0.107065
AT3G15670	2.08464	1.78706	-0.297581			AT3G15670	3.63509e-06	6.13239e-05	0.623184
AT4G13395	3.07245	0.147691	-2.92476			AT4G13395	3.66916e-06	0.886645	1.12216e-05
AT5G14810.1	6.47775	3.35582	-3.12193			AT5G14810.1	3.70657e-06	0.0303754	0.00891251
AT4G17280	-2.20821	0.23717	2.44538			AT4G17280	3.78751e-06	0.706156	2.0073e-07
AT1G68780	-1.63663	-2.11092	-0.474285			AT1G68780	3.7982e-06	8.72838e-10	0.288739
AT1G72140	-1.55798	-1.4435	0.114476			AT1G72140	3.92661e-06	1.40045e-05	0.82938
AT3G53730	-2.04415	-0.280459	1.76369			AT3G53730	3.97449e-06	0.632441	7.88702e-05
AT4G29270	-1.51704	-2.42226	-0.905224			AT4G29270	4.00235e-06	2.0291e-14	0.0134701
AT3G48070	1.71981	0.0225423	-1.69727			AT3G48070	4.10066e-06	0.973342	4.82332e-06
AT5G45290	-1.5222	-0.576867	0.945338			AT5G45290	4.16721e-06	0.104798	0.0082752
AT4G24730	1.4154	1.38476	-0.0306418			AT4G24730	4.34438e-06	4.21934e-06	0.95264
AT2G43340	1.18119	-1.23526	-2.41645			AT2G43340	4.41308e-06	3.15315e-06	1.08758e-21
AT1G33500	8.61874	6.56344	-2.0553			AT1G33500	4.47559e-06	0.000568131	0.195811
AT5G08420	2.5583	1.16798	-1.39032			AT5G08420	4.50673e-06	0.0537472	0.0199968
AT4G24020	1.36134	2.11183	0.750496			AT4G24020	4.5395e-06	2.25133e-14	0.0169483
AT5G18400	1.51247	1.77829	0.26582			AT5G18400	4.62911e-06	1.81322e-08	0.538268
AT4G32212	6.44021	3.54044	-2.89977			AT4G32212	4.9894e-06	0.0210189	0.0159849
AT5G65630	1.76301	1.14548	-0.617531			AT5G65630	4.9894e-06	0.00366223	0.166261
AT1G21529	8.58816	6.40844	-2.17973			AT1G21529	4.9894e-06	0.000819111	0.167614
AT1G03910	1.58084	2.35605	0.775206			AT1G03910	5.15139e-06	2.85385e-13	0.0355604
AT1G72510	1.27971	-1.07496	-2.35468			AT1G72510	5.15518e-06	0.000122181	4.32476e-19
AT3G49330	-4.06052	-1.5276	2.53292			AT3G49330	5.21765e-06	0.0715207	0.00854759
AT4G30780	1.25824	1.14122	-0.117026			AT4G30780	5.52618e-06	2.83336e-05	0.771355
AT1G76590	2.02368	3.41544	1.39176			AT1G76590	5.55711e-06	1.25252e-16	0.00228272
AT3G18145	3.5758	3.72227	0.146473			AT3G18145	5.789e-06	1.08525e-06	0.891813
AT4G12530	4.33315	1.14582	-3.18733			AT4G12530	5.8957e-06	0.352477	0.00122911
AT5G66090	1.42967	0.948038	-0.481634			AT5G66090	6.52028e-06	0.0032116	0.191858
AT3G54000	1.92851	1.35355	-0.574957			AT3G54000	6.55367e-06	0.00213867	0.256211
AT4G08770	-2.71645	-2.13005	0.586394			AT4G08770	6.67863e-06	0.000305066	0.462357
AT3G07370	1.41582	1.60348	0.187656			AT3G07370	6.68959e-06	1.0537e-07	0.659975
AT3G13229	7.94393	5.94987	-1.99406			AT3G13229	6.68959e-06	0.00100145	0.153353
AT3G62770	1.31733	3.0959	1.77858			AT3G62770	7.04685e-06	1.13915e-31	1.37661e-10
AT4G13550	1.76806	0.82122	-0.946838			AT4G13550	7.22341e-06	0.0544015	0.0259685
AT1G25230	-1.59941	-0.771465	0.827948			AT1G25230	7.25535e-06	0.0411415	0.031321
AT1G31370	8.42251	0	-7.1783			AT1G31370	7.28281e-06	1	0.000140833
AT1G52820	2.83221	1.95678	-0.875428			AT1G52820	7.28281e-06	0.00261291	0.227768
AT4G34770	-2.31066	0.157981	2.46864			AT4G34770	7.29871e-06	0.825676	1.18638e-06
AT1G47520.1	-1.99126	-1.66263	0.328634			AT1G47520.1	7.42365e-06	0.000141492	0.592331
AT3G20898	-1.84417	-0.174882	1.66929			AT3G20898	7.42365e-06	0.750843	6.61338e-05
AT4G35800	2.04855	2.7907	0.742151			AT4G35800	7.4995e-06	9.6013e-11	0.154785
AT5G48030	1.38313	1.10435	-0.278782			AT5G48030	7.68195e-06	0.000335674	0.479115
AT1G77290	1.79941	0.286162	-1.51325			AT1G77290	7.81408e-06	0.597531	0.000263783
AT4G28890	-2.44068	-0.00053463	2.44014			AT4G28890	7.85264e-06	1	7.55427e-06
AT3G59280	1.23976	0.87316	-0.366603			AT3G59280	8.1428e-06	0.00182513	0.268193
AT2G07799	4.59131	3.29549	-1.29582			AT2G07799	8.33816e-06	0.00181072	0.233901
AT2G40900	-1.81165	-0.826202	0.98545			AT2G40900	8.41855e-06	0.0543107	0.02545
AT1G79640	3.49882	2.40192	-1.09691			AT1G79640	8.48129e-06	0.00293427	0.215454
AT5G57760	-1.69844	-0.744196	0.954239			AT5G57760	8.51315e-06	0.0652985	0.0212017
AT1G78600	1.56707	0.64348	-0.923595			AT1G78600	8.61746e-06	0.0950452	0.0132075
AT1G63730	5.87745	1.003	-4.87445			AT1G63730	8.65707e-06	0.560392	0.00026044
AT3G54960	-1.40172	-0.178222	1.2235			AT3G54960	8.66182e-06	0.667272	0.000135081
AT5G40770	1.34731	1.80654	0.459232			AT5G40770	8.66182e-06	2.5569e-10	0.190401
AT2G43445	-2.43237	-0.906201	1.52617			AT2G43445	9.02206e-06	0.110617	0.0100712
AT5G41040	-1.80059	0.493973	2.29456			AT5G41040	9.04814e-06	0.278659	4.41289e-09
AT5G64110	-2.31939	-1.6518	0.667591			AT5G64110	9.09981e-06	0.00134832	0.308894
AT4G25260	-1.4965	-0.0948883	1.40161			AT4G25260	9.16185e-06	0.848399	3.08248e-05
AT2G32210	2.80216	2.81756	0.0154021			AT2G32210	9.29431e-06	4.18055e-06	0.990382
AT4G15700	2.14525	0.977068	-1.16818			AT4G15700	9.36978e-06	0.0621371	0.0243111
AT1G14920	-1.57595	1.03001	2.60596			AT1G14920	9.37016e-06	0.00366223	5.16216e-15
AT1G29785	1.33966	-1.57615	-2.91581			AT1G29785	9.43272e-06	1.27561e-07	2.24048e-24
AT2G02750	3.53542	1.5971	-1.93832			AT2G02750	9.43628e-06	0.0677547	0.021909
AT3G12980	1.77384	2.3017	0.527854			AT3G12980	9.43628e-06	1.15144e-09	0.262939
AT5G15350	1.34697	-0.016168	-1.36314			AT5G15350	9.76726e-06	0.977023	5.7754e-06
AT1G20450	2.34865	3.22859	0.879944			AT1G20450	9.80801e-06	1.08366e-10	0.145578
AT2G07809	7.62123	6.82125	-0.799975			AT2G07809	9.81757e-06	6.21559e-05	0.589843
AT3G06760	1.26986	1.25165	-0.0182112			AT3G06760	9.99165e-06	7.62941e-06	0.971573
AT5G64750	3.22095	4.93607	1.71513			AT5G64750	1.00162e-05	2.45837e-13	0.0189913
AT4G24060	-1.66552	-0.0495315	1.61599			AT4G24060	1.05431e-05	0.933541	1.81168e-05
AT2G20670	0.952479	1.05859	0.106108			AT2G20670	1.05893e-05	3.25032e-07	0.726762
AT1G62570	1.30657	1.75689	0.450323			AT1G62570	1.08341e-05	3.33898e-10	0.18931
AT5G65920	1.60212	-0.553066	-2.15519			AT5G65920	1.12055e-05	0.190325	1.54424e-09
AT5G54960	1.97263	3.56145	1.58882			AT5G54960	1.12902e-05	7.14299e-18	0.000444347
AT1G53730	1.4224	1.40888	-0.0135283			AT1G53730	1.13295e-05	7.23016e-06	0.982659
AT2G45160	-2.09514	1.3446	3.43974			AT2G45160	1.14366e-05	0.00333203	1.30406e-14
AT5G18980	2.19425	1.74543	-0.448826			AT5G18980	1.1526e-05	0.000467176	0.475218
AT3G60300	1.56852	2.04059	0.472071			AT3G60300	1.1987e-05	1.49092e-09	0.261095
AT1G51340	1.94004	-0.480261	-2.4203			AT1G51340	1.21342e-05	0.395255	7.42788e-08
AT5G42090	-0.918742	-0.205084	0.713658			AT5G42090	1.21342e-05	0.419202	0.00084515
AT1G07890	1.17863	0.731522	-0.447105			AT1G07890	1.22578e-05	0.00784668	0.144726
AT5G62620	1.36665	1.27133	-0.0953253			AT5G62620	1.24808e-05	3.4148e-05	0.837694
AT3G21270	-1.61475	-1.64392	-0.0291682			AT3G21270	1.26291e-05	4.69146e-06	0.96408
AT5G37440	3.0453	2.81935	-0.22595			AT5G37440	1.29308e-05	3.55524e-05	0.824664
AT4G17080	-1.56246	0.888488	2.45095			AT4G17080	1.29371e-05	0.0106727	3.91557e-13
AT5G64020	-1.80727	-0.712589	1.09468			AT5G64020	1.30681e-05	0.104927	0.0146143
AT3G10640	1.58229	1.01986	-0.562431			AT3G10640	1.32228e-05	0.00590523	0.17906
AT4G17615	1.4395	-0.647034	-2.08653			AT4G17615	1.32438e-05	0.0817871	1.47944e-10
AT5G09390	1.68116	2.01953	0.338373			AT5G09390	1.32438e-05	3.5878e-08	0.487311
AT1G02900	-1.06836	-0.68634	0.38202			AT1G02900	1.33043e-05	0.00572485	0.183539
AT4G22010	-1.47924	-0.0640043	1.41524			AT4G22010	1.33055e-05	0.901536	3.16582e-05
AT2G31650	2.18931	0.639711	-1.5496			AT2G31650	1.34072e-05	0.289685	0.00324125
AT2G23810	0.959686	0.442996	-0.51669			AT2G23810	1.37077e-05	0.0607528	0.0290335
AT1G69530	-1.69543	-1.81224	-0.116806			AT1G69530	1.40163e-05	1.35323e-06	0.841384
AT2G44940	-2.05771	-3.03192	-0.974213			AT2G44940	1.40703e-05	1.65521e-11	0.0678069
AT1G10470	-1.57321	-0.977079	0.596135			AT1G10470	1.40831e-05	0.00798342	0.151232
AT5G59820	3.98911	0.635157	-3.35395			AT5G59820	1.40831e-05	0.594908	0.000278015
AT5G58430	1.1281	0.707416	-0.420685			AT5G58430	1.41809e-05	0.00794028	0.158061
AT3G15070	1.17566	2.35352	1.17786			AT3G15070	1.43421e-05	7.46284e-22	7.51646e-06
AT1G72310	-1.39575	-0.465005	0.930741			AT1G72310	1.44106e-05	0.192093	0.00627601
AT5G15250	10.5524	7.94629	-2.60607			AT5G15250	1.45887e-05	0.00109712	0.281305
AT4G08950	2.24732	4.14195	1.89463			AT4G08950	1.47956e-05	3.27853e-18	0.00025583
AT2G46870	-2.53599	-0.742058	1.79393			AT2G46870	1.58285e-05	0.255344	0.00341556
AT1G13670	-2.08822	-0.967389	1.12083			AT1G13670	1.5923e-05	0.0507564	0.0369601
AT1G78380	1.70186	0.155909	-1.54595			AT1G78380	1.63266e-05	0.780998	8.31359e-05
AT3G16370	-1.12248	-1.91028	-0.787798			AT3G16370	1.63643e-05	2.18066e-15	0.00337632
AT2G02760	0.98688	0.405938	-0.580942			AT2G02760	1.67064e-05	0.104257	0.0163412
AT2G15220	-2.15331	-2.26493	-0.111619			AT2G15220	1.76332e-05	2.81805e-06	0.887049
AT4G40060	-1.06724	-1.03827	0.0289611			AT4G40060	1.77032e-05	1.6885e-05	0.943887
AT1G11670	-1.37147	-0.966294	0.405178			AT1G11670	1.78824e-05	0.00245009	0.300051
AT1G52905	-1.93483	-0.376501	1.55833			AT1G52905	1.81034e-05	0.479092	0.000819405
AT1G18740	1.351	-0.770109	-2.12111			AT1G18740	1.82939e-05	0.019546	1.36083e-12
AT5G13140	-1.19433	-1.78767	-0.593342			AT5G13140	1.87497e-05	1.09308e-11	0.0556658
AT1G71170	1.75455	3.07773	1.32318			AT1G71170	1.88791e-05	2.36195e-16	0.00129575
AT1G80240	-1.88585	-1.05697	0.828884			AT1G80240	1.88791e-05	0.0188927	0.0961357
AT5G26731	-2.28078	-1.91328	0.3675			AT5G26731	1.88791e-05	0.000247783	0.611061
AT4G32940	-0.98528	-0.670749	0.314531			AT4G32940	1.9086e-05	0.00379504	0.247963
AT1G32560	2.08986	-0.0202584	-2.11011			AT1G32560	1.90918e-05	0.982684	1.47143e-05
AT5G45820	-2.61214	-1.14715	1.46499			AT5G45820	1.91125e-05	0.0783616	0.0247549
AT1G29640	2.00252	0.215467	-1.78705			AT1G29640	1.94453e-05	0.745694	0.000165438
AT1G68290	3.3348	1.34173	-1.99306			AT1G68290	1.94453e-05	0.145187	0.014462
AT3G02140	1.80403	2.25439	0.450361			AT3G02140	1.94453e-05	1.53002e-08	0.376561
AT1G03180	2.68656	1.72548	-0.961077			AT1G03180	1.96852e-05	0.00787429	0.178223
AT1G77210	-1.34312	2.16761	3.51073			AT1G77210	1.96852e-05	4.84932e-15	2.68743e-35
AT2G32220	-2.19951	-2.4418	-0.242291			AT2G32220	1.96852e-05	9.658e-07	0.748818
AT5G64530	-6.79058	0.719137	7.50971			AT5G64530	1.98379e-05	0.495281	1.27724e-06
AT5G24160	-1.19662	-1.02047	0.17615			AT5G24160	1.99211e-05	0.000211704	0.651418
AT1G47560	-6.67926	0.658625	7.33788			AT1G47560	2.005e-05	0.512378	1.54435e-06
AT1G73740	1.88712	2.219	0.33188			AT1G73740	2.005e-05	1.3165e-07	0.563315
AT2G40475	-1.7498	-2.50989	-0.760085			AT2G40475	2.03188e-05	1.45663e-10	0.109493
AT5G15830	-2.57691	0.477136	3.05405			AT5G15830	2.03188e-05	0.494258	1.91792e-07
AT5G19590	-1.1063	-1.42001	-0.313708			AT5G19590	2.0455e-05	7.5337e-09	0.317248
AT2G42900	-2.09144	-1.44292	0.648526			AT2G42900	2.05623e-05	0.00316467	0.273737
AT5G08535	1.6205	1.23516	-0.385335			AT5G08535	2.07166e-05	0.00119907	0.411805
AT5G66985	-1.98272	-0.421555	1.56117			AT5G66985	2.10381e-05	0.428798	0.00128587
AT4G30080	-2.73472	0.0766659	2.81139			AT4G30080	2.12491e-05	0.936095	9.78079e-06
AT5G06280	1.35181	0.142347	-1.20947			AT5G06280	2.185e-05	0.750976	0.000164286
AT5G03440	1.6068	-0.430305	-2.03711			AT5G03440	2.18798e-05	0.351459	5.02155e-08
AT4G30170	-1.8712	-2.06553	-0.194333			AT4G30170	2.19054e-05	9.8392e-07	0.756861
AT4G32010	1.33047	1.4812	0.150731			AT4G32010	2.23024e-05	8.05591e-07	0.729989
AT1G29460	-2.17573	-1.10514	1.07059			AT1G29460	2.2357e-05	0.038355	0.0569829
AT1G75140	-1.61385	-0.234562	1.37929			AT1G75140	2.35848e-05	0.627462	0.000396462
AT4G39360	3.82902	3.01444	-0.814579			AT4G39360	2.37458e-05	0.000889783	0.444402
AT1G78080	1.72575	0.660556	-1.0652			AT1G78080	2.42262e-05	0.142756	0.0128024
AT3G12610	-1.83138	-1.37926	0.452114			AT3G12610	2.42752e-05	0.0013749	0.396914
AT1G30570	-1.4516	-0.0786266	1.37297			AT1G30570	2.43899e-05	0.875738	7.14928e-05
AT5G48900	-1.10596	-0.644924	0.461032			AT5G48900	2.43954e-05	0.0161256	0.123321
AT1G32870	1.87751	1.10787	-0.769635			AT1G32870	2.53584e-05	0.0161761	0.124097
AT3G03140	2.25745	1.05174	-1.20571			AT3G03140	2.54078e-05	0.0698749	0.0359364
AT2G07738	5.30584	4.70758	-0.598265			AT2G07738	2.60719e-05	0.000145992	0.672811
AT1G78070	2.03953	0.122489	-1.91704			AT1G78070	2.70699e-05	0.866438	7.08355e-05
AT3G06630	7.4925	7.54407	0.0515753			AT3G06630	2.71238e-05	1.17939e-05	0.981425
AT5G20050	-1.49298	0.802659	2.29564			AT5G20050	2.71531e-05	0.0265328	6.49593e-12
AT4G34760	-2.16976	-0.674708	1.49505			AT4G34760	2.72878e-05	0.250192	0.00522803
AT3G25730	-2.43003	0.188867	2.6189			AT3G25730	2.74618e-05	0.805509	4.186e-06
AT1G12775	-4.49241	-0.574955	3.91746			AT1G12775	2.80207e-05	0.60287	0.000299877
AT3G28220	-1.3978	-2.02578	-0.627979			AT3G28220	2.87938e-05	2.22025e-10	0.106588
AT3G13650	-1.79266	-0.513904	1.27875			AT3G13650	2.8853e-05	0.288549	0.00422823
AT5G46295	-5.67873	-2.98695	2.69178			AT5G46295	2.91998e-05	0.00738429	0.0831778
AT3G03840	-1.75863	-3.28545	-1.52682			AT3G03840	2.93436e-05	2.89552e-15	0.00111563
AT2G19970	-2.08905	-3.08967	-1.00062			AT2G19970	3.00657e-05	1.38968e-09	0.116225
AT3G02990	3.81026	2.33802	-1.47224			AT3G02990	3.10167e-05	0.0134246	0.144758
AT5G10190	1.50693	0.783054	-0.723879			AT5G10190	3.10858e-05	0.0425004	0.0692468
AT1G30210	-1.50989	-0.923059	0.58683			AT1G30210	3.16749e-05	0.0116933	0.165029
AT1G05835	-1.54357	-1.78249	-0.238921			AT1G05835	3.22811e-05	5.34253e-07	0.637867
AT3G22600	-1.08022	-0.801321	0.278896			AT3G22600	3.33479e-05	0.00194644	0.381998
AT2G07673	4.53455	3.37388	-1.16067			AT2G07673	3.35384e-05	0.00256723	0.282235
AT1G69960	-1.57763	-0.59713	0.980505			AT1G69960	3.43304e-05	0.151525	0.0143709
AT5G49630	-2.33906	-1.05613	1.28293			AT5G49630	3.45312e-05	0.06907	0.0379406
AT1G75750	1.65094	1.43817	-0.212773			AT1G75750	3.48592e-05	0.000218645	0.697453
AT1G08570	1.08758	-0.218707	-1.30629			AT1G08570	3.57068e-05	0.503115	2.49273e-07
AT3G21550	-1.3488	-2.08039	-0.731598			AT3G21550	3.57821e-05	1.17029e-11	0.0409415
AT1G69250	1.99659	2.44367	0.447074			AT1G69250	3.70861e-05	8.64665e-08	0.454528
AT5G13900	-1.89339	-1.41987	0.473512			AT5G13900	3.75752e-05	0.00162171	0.428116
AT4G20000	-3.12298	-1.82189	1.30108			AT4G20000	3.83567e-05	0.015965	0.133586
AT5G54840	-1.7915	-1.04428	0.747223			AT5G54840	3.86071e-05	0.0168646	0.140408
AT3G57040	-1.56134	-2.62619	-1.06485			AT3G57040	3.9211e-05	2.55705e-13	0.00934375
AT2G24940	-8.8615	-0.589824	8.27167			AT2G24940	3.93322e-05	0.844557	0.000102076
AT5G65730	-0.868252	-1.12675	-0.258501			AT5G65730	3.95681e-05	1.56049e-08	0.309928
AT1G76090	-1.17893	-0.393424	0.785509			AT1G76090	4.00656e-05	0.22267	0.00849089
AT2G07776	3.50097	3.68898	0.188009			AT2G07776	4.00656e-05	6.10963e-06	0.877766
AT4G29240	-2.18372	-1.83544	0.348286			AT4G29240	4.03974e-05	0.000396105	0.638289
AT2G38790	-1.68132	-0.82465	0.856674			AT2G38790	4.13147e-05	0.0502059	0.0615562
AT2G27200	2.85985	2.22844	-0.631402			AT2G27200	4.17063e-05	0.00133579	0.459833
AT3G27930	1.78863	2.75964	0.97101			AT3G27930	4.2052e-05	7.37427e-12	0.0351677
AT1G13609	-2.43716	-6.10265	-3.66549			AT1G13609	4.23157e-05	8.24142e-26	2.36283e-09
AT5G27460	1.48944	0.84595	-0.643492			AT5G27460	4.29348e-05	0.0262713	0.114387
AT1G66150	-0.84253	0.234753	1.07728			AT1G66150	4.39021e-05	0.323493	4.84804e-08
AT5G52900	-2.19568	-1.3828	0.812885			AT5G52900	4.485e-05	0.0103619	0.193221
AT3G49220	-1.37438	-1.1922	0.182176			AT3G49220	4.56593e-05	0.000283177	0.69631
AT2G07717	3.35381	3.5157	0.161898			AT2G07717	4.67471e-05	8.03726e-06	0.898505
AT5G37400	2.81654	0.720067	-2.09647			AT5G37400	4.67471e-05	0.40092	0.00341891
AT4G01320	1.00616	1.385	0.378841			AT4G01320	4.68583e-05	1.84084e-09	0.176907
AT1G29350	1.21464	1.98843	0.773784			AT1G29350	4.72737e-05	2.77741e-13	0.0115083
AT4G04460	-2.15786	-2.11139	0.0464731			AT4G04460	4.72737e-05	4.04374e-05	0.960299
AT5G10060	2.02229	2.14374	0.121448			AT5G10060	4.72737e-05	6.45322e-06	0.869166
AT4G13770	-2.03674	-3.74628	-1.70954			AT4G13770	4.73376e-05	5.74251e-16	0.000799212
AT1G57610	-1.72443	-1.18941	0.535017			AT1G57610	4.82639e-05	0.00477927	0.296711
AT3G02460	-1.21207	0.221274	1.43335			AT3G02460	4.82639e-05	0.53996	8.03985e-07
AT5G67330	-1.27034	-1.04724	0.223096			AT5G67330	4.97642e-05	0.00063902	0.59051
AT3G22160	-1.88982	0.543691	2.43352			AT3G22160	5.03741e-05	0.274095	5.18668e-08
AT4G29670	1.76164	1.79255	0.0309133			AT4G29670	5.24437e-05	1.7499e-05	0.966873
AT3G13404	-6.63148	-0.0804705	6.55101			AT3G13404	5.31964e-05	0.959081	5.29861e-05
AT2G45220	-1.93661	-0.620595	1.31601			AT2G45220	5.36652e-05	0.248436	0.00814296
AT3G46590	-1.21928	-0.666389	0.552894			AT3G46590	5.39201e-05	0.0315378	0.104526
AT3G60690	-1.48533	-0.0242398	1.46109			AT3G60690	5.39516e-05	0.969447	6.37378e-05
AT5G45670	-1.29113	-1.71153	-0.420403			AT5G45670	5.41768e-05	1.65006e-08	0.276723
AT3G55980	1.13819	0.639599	-0.498594			AT3G55980	5.42349e-05	0.0292018	0.113151
AT4G34240	1.0809	0.331019	-0.749881			AT4G34240	5.43033e-05	0.289349	0.00733344
AT2G38940	-1.42833	-1.38842	0.0399154			AT2G38940	5.50702e-05	4.91238e-05	0.94596
AT4G31500	-1.59034	-1.00346	0.586883			AT4G31500	5.51051e-05	0.0117233	0.195583
AT1G21560	1.73323	-0.563355	-2.29658			AT1G21560	5.58646e-05	0.264001	4.33267e-08
AT1G75030	2.07734	3.50084	1.42349			AT1G75030	5.59128e-05	7.23436e-14	0.00558445
AT3G57020	-0.999163	-1.78496	-0.785799			AT3G57020	5.60601e-05	8.06157e-15	0.0022483
AT4G02430	1.6854	1.7495	0.0641048			AT4G02430	5.62424e-05	1.24962e-05	0.922309
AT2G07820	4.20411	2.58852	-1.6156			AT2G07820	5.64612e-05	0.0203223	0.120452
AT2G07705	3.63096	2.34848	-1.28248			AT2G07705	5.73103e-05	0.0139609	0.171999
AT5G10990	-4.0999	0.228568	4.32847			AT5G10990	5.88469e-05	0.831618	1.51324e-05
AT2G38560	1.18603	1.16957	-0.0164578			AT2G38560	5.88529e-05	3.91664e-05	0.975188
AT5G19410	-3.1688	0.902466	4.07127			AT5G19410	5.88529e-05	0.219945	6.18246e-08
AT3G25597	-2.21102	-0.394731	1.81629			AT3G25597	5.96097e-05	0.554458	0.00114756
AT2G02850	-2.90029	0.202855	3.10315			AT2G02850	5.97494e-05	0.831642	1.11327e-05
AT1G04650	2.57233	0.397995	-2.17433			AT1G04650	6.17632e-05	0.665117	0.00126986
AT2G46600	1.96156	0.498441	-1.46312			AT2G46600	6.17632e-05	0.390798	0.00331926
AT2G42350	-1.93655	0.675845	2.61239			AT2G42350	6.39789e-05	0.170312	1.41606e-08
AT5G01600	1.25842	2.97559	1.71717			AT5G01600	6.48702e-05	2.8808e-26	6.3603e-09
AT5G62680	-1.26354	-1.55396	-0.290418			AT5G62680	6.65101e-05	2.1474e-07	0.467722
AT5G57460	-0.9087	-0.470176	0.438524			AT5G57460	6.806e-05	0.0472145	0.0834595
AT5G06090	-6.85966	-0.672267	6.18739			AT5G06090	6.83943e-05	0.630681	0.000328116
AT3G45640	1.39437	0.362317	-1.03206			AT3G45640	6.94839e-05	0.382108	0.00388002
AT1G20190	-1.2354	-1.47391	-0.238515			AT1G20190	7.07498e-05	5.26418e-07	0.554923
AT4G32460	-1.46807	-1.24972	0.218359			AT4G32460	7.10695e-05	0.000516806	0.664795
AT1G63440	1.8926	3.86922	1.97662			AT1G63440	7.113e-05	4.96372e-20	8.5301e-06
AT3G52790	-1.46459	-0.642986	0.8216			AT3G52790	7.24087e-05	0.0978004	0.0404651
AT1G07720	-1.24144	-0.240223	1.00122			AT1G07720	7.30141e-05	0.529837	0.00167981
AT3G11670	1.53336	0.144999	-1.38836			AT3G11670	7.30141e-05	0.792042	0.000314349
AT1G76610	-2.81968	-2.99642	-0.176734			AT1G76610	7.39548e-05	1.68186e-05	0.880252
AT1G75270	1.1474	-0.548002	-1.69541			AT1G75270	7.8341e-05	0.0781183	6.73144e-10
AT1G58270	-1.3525	-3.33069	-1.9782			AT1G58270	7.94868e-05	4.71424e-27	1.28864e-09
AT5G61240	-1.02026	-1.29589	-0.275632			AT5G61240	7.94868e-05	1.07101e-07	0.386375
AT3G09162	-2.02005	-0.920497	1.09956			AT3G09162	8.13943e-05	0.0806439	0.0509
AT2G07694.1	5.02187	4.3474	-0.674469			AT2G07694.1	8.14685e-05	0.000530311	0.601283
AT1G72470	1.29119	-0.122081	-1.41327			AT1G72470	8.21033e-05	0.798571	1.73453e-05
AT5G07475	-1.84285	-0.441838	1.40101			AT5G07475	8.21033e-05	0.412383	0.00361608
AT1G66350	-1.80706	0.732612	2.53967			AT1G66350	8.27992e-05	0.100347	5.04063e-09
AT4G08810	-0.969217	-1.25297	-0.283757			AT4G08810	8.28721e-05	6.36376e-08	0.34359
AT5G61790	1.20375	2.21846	1.0147			AT5G61790	8.55434e-05	1.36137e-15	0.000860519
AT4G39790	4.05383	1.9853	-2.06853			AT4G39790	8.59883e-05	0.0807798	0.0518795
AT1G07330	4.988	3.39502	-1.59298			AT1G07330	8.60851e-05	0.00833388	0.249793
AT1G80480	1.46857	1.32584	-0.142731			AT1G80480	9.01019e-05	0.000254504	0.789554
AT1G20100	1.52175	0.0307223	-1.49103			AT1G20100	9.01566e-05	0.963083	9.39993e-05
AT1G66890	-1.32911	-0.454442	0.87467			AT1G66890	9.06407e-05	0.225671	0.0140695
AT5G43420	2.66013	0.761753	-1.89838			AT5G43420	9.13391e-05	0.34281	0.00659464
AT1G14550	-4.02459	-2.43025	1.59434			AT1G14550	9.17107e-05	0.0138729	0.182891
AT1G69550	-1.83721	-1.63038	0.206838			AT1G69550	9.26605e-05	0.000340008	0.761908
AT1G11440	-2.2045	-0.750127	1.45437			AT1G11440	9.27375e-05	0.20931	0.0151089
AT3G53810	1.32654	-0.267445	-1.59398			AT3G53810	9.31997e-05	0.540884	2.13674e-06
AT1G54940	-6.60667	-0.601069	6.0056			AT1G54940	9.36732e-05	0.653561	0.000378915
AT1G69160	-1.38574	-1.89527	-0.509527			AT1G69160	9.48236e-05	1.11896e-08	0.215318
AT3G19030	-1.67904	-0.458211	1.22083			AT3G19030	9.54885e-05	0.359195	0.00539318
AT1G02360	-1.78131	-0.893854	0.887452			AT1G02360	9.57643e-05	0.0584479	0.0763263
AT5G11140	3.30723	-2.94065	-6.24788			AT5G11140	9.69303e-05	0.0556662	7.70531e-06
AT4G31380	1.07648	-1.16288	-2.23936			AT4G31380	9.91734e-05	3.77564e-05	8.61323e-17
AT4G18390	-1.53066	-0.703346	0.82731			AT4G18390	0.000100085	0.0893321	0.051334
AT1G05170	1.35806	0.21686	-1.1412			AT1G05170	0.000101444	0.638364	0.00127951
AT3G44220	-3.14282	-1.93226	1.21056			AT3G44220	0.00010206	0.0146764	0.199551
AT5G66070	1.53476	0.882052	-0.652707			AT5G66070	0.000102138	0.03019	0.137576
AT2G36270	-6.51675	1.21935	7.7361			AT2G36270	0.000103136	0.264268	1.3958e-06
AT5G43330	1.09867	1.02417	-0.0745011			AT5G43330	0.000103632	0.000173783	0.859009
AT4G16880	-1.8137	-6.67684	-4.86314			AT4G16880	0.000107029	2.05297e-30	7.97871e-16
AT2G07825	3.61625	2.41912	-1.19713			AT2G07825	0.000107943	0.0123605	0.233359
AT1G29370	1.28642	2.02945	0.743034			AT1G29370	0.000108087	2.02096e-11	0.0314218
AT2G32100	-2.25572	0.622904	2.87862			AT2G32100	0.000108087	0.348369	1.91792e-07
AT3G60190	1.05725	0.919791	-0.137462			AT3G60190	0.000108932	0.000529137	0.712742
AT1G79820	1.94537	-0.150325	-2.09569			AT1G79820	0.000109828	0.844025	3.57264e-05
AT2G07672	4.71407	4.57941	-0.134662			AT2G07672	0.000112101	9.46906e-05	0.933941
AT5G57260	2.54536	1.47356	-1.0718			AT5G57260	0.000112101	0.0314545	0.141266
AT5G41400	-1.62399	-1.8218	-0.197804			AT5G41400	0.00011269	5.08469e-06	0.738235
AT2G25110	1.10657	1.68495	0.578378			AT2G25110	0.000112751	1.50079e-10	0.0584437
AT1G50055	-2.0541	-0.592005	1.46209			AT1G50055	0.00011343	0.31238	0.00846238
AT5G58020	1.087	1.97738	0.890377			AT5G58020	0.000114771	8.01689e-15	0.001491
AT5G40600	1.81403	-0.498921	-2.31295			AT5G40600	0.000115268	0.382989	5.52294e-07
AT5G12340	-2.74521	-0.764845	1.98036			AT5G12340	0.000117622	0.305631	0.0080414
AT1G22960	2.42355	0.640528	-1.78302			AT1G22960	0.000118926	0.40113	0.00598124
AT4G24160	1.24599	0.172708	-1.07328			AT4G24160	0.000119879	0.689373	0.000903075
AT3G12500	-1.54912	-0.905	0.644116			AT3G12500	0.000120978	0.0271192	0.154817
AT5G57300	1.32905	1.54871	0.219663			AT5G57300	0.000120978	1.89205e-06	0.627127
AT3G62110	-1.20304	-2.90314	-1.70009			AT3G62110	0.000123318	9.25814e-24	3.5043e-08
AT5G11340	0.83194	0.232434	-0.599506			AT5G11340	0.000123407	0.359182	0.00704224
AT2G45560	-1.36131	-0.798976	0.562334			AT2G45560	0.000123915	0.0266798	0.15868
AT2G07676	3.82572	3.08192	-0.743803			AT2G07676	0.000124512	0.00182252	0.524267
AT2G35035	3.26894	0.186219	-3.08272			AT2G35035	0.000124666	0.897102	0.000626041
AT1G07410	2.13815	-1.11564	-3.25378			AT1G07410	0.000125195	0.0876087	1.30792e-08
AT5G35460	1.63665	-1.03333	-2.66997			AT5G35460	0.000125461	0.0168171	1.37752e-11
AT5G11110	1.44067	0.507531	-0.933135			AT5G11110	0.000125627	0.235548	0.0177196
AT5G07820	2.56867	0.0567815	-2.51189			AT5G07820	0.000126104	0.963087	0.000297695
AT1G67880	-1.28444	-1.31921	-0.034765			AT1G67880	0.000127598	4.25036e-05	0.950948
AT2G37710	-1.73696	-1.67897	0.0579852			AT2G37710	0.000127598	0.00011333	0.936362
AT5G37750	3.11729	0.937754	-2.17954			AT5G37750	0.000129238	0.334851	0.00943822
AT1G49840	1.39361	1.44666	0.0530407			AT1G49840	0.000130296	3.1007e-05	0.925331
AT4G30490	1.8603	0.567249	-1.29305			AT4G30490	0.000130296	0.310891	0.00952033
AT4G28720	-2.24902	-0.0857389	2.16328			AT4G28720	0.000131757	0.923123	0.00018482
AT3G59530	2.59281	0.896312	-1.6965			AT3G59530	0.000135454	0.262709	0.0169719
AT3G01513	-2.57736	-2.5907	-0.0133428			AT3G01513	0.000136129	6.90437e-05	0.99257
AT1G64405	-2.69455	-2.09022	0.604336			AT1G64405	0.000136532	0.00207583	0.523517
AT1G67900	-1.3757	-1.0175	0.358199			AT1G67900	0.000138487	0.00418837	0.418943
AT5G06660	-1.26739	-1.50331	-0.235914			AT5G06660	0.000138487	1.59741e-06	0.587525
AT4G37540	-1.51973	0.900469	2.4202			AT4G37540	0.000139582	0.0243608	5.49852e-11
AT3G16330	2.51845	1.50361	-1.01484			AT3G16330	0.000142619	0.0274275	0.168848
AT1G50030	0.999398	0.644992	-0.354405			AT1G50030	0.000149331	0.0158295	0.245047
AT4G19440	2.38487	-0.20514	-2.59001			AT4G19440	0.000151743	0.826932	4.07499e-05
AT3G53040	3.76382	2.75701	-1.00681			AT3G53040	0.000152854	0.0056693	0.373704
AT3G05200	-1.26018	1.2829	2.54308			AT3G05200	0.000154341	2.92755e-05	3.05784e-17
AT4G34310	1.83937	2.31519	0.475827			AT4G34310	0.000155356	3.02917e-07	0.411805
AT4G36500	-1.6228	-1.38487	0.237935			AT4G36500	0.000157832	0.000872067	0.680209
AT1G29290	-2.12815	-1.73224	0.395909			AT1G29290	0.000159345	0.00149719	0.606677
AT3G01190	-1.38641	-1.7251	-0.33869			AT3G01190	0.000161221	5.36196e-07	0.455599
AT3G53990	1.30601	1.17244	-0.133564			AT3G53990	0.000163049	0.000439076	0.784856
AT1G07790	-1.38311	-0.314477	1.06863			AT1G07790	0.000163547	0.470222	0.00418213
AT5G20010	1.31546	1.96468	0.649217			AT5G20010	0.000165282	8.65243e-10	0.0846036
AT5G03740	1.22176	-0.278677	-1.50044			AT5G03740	0.000170055	0.482061	1.46626e-06
AT5G61190	2.68908	0.86496	-1.82412			AT5G61190	0.000170055	0.309846	0.0141211
AT5G04830	0.878113	-0.270575	-1.14869			AT5G04830	0.000170079	0.317686	2.96535e-07
AT3G03820	-2.22233	-2.13162	0.0907102			AT3G03820	0.00017159	0.000167449	0.922962
AT1G02890	1.38319	3.23112	1.84793			AT1G02890	0.000172154	1.89616e-23	6.41141e-08
AT4G39950	-1.97413	-1.19939	0.774745			AT4G39950	0.000173767	0.0237435	0.193113
AT5G11740	1.14755	-2.26177	-3.40932			AT5G11740	0.000176216	1.95763e-16	1.58885e-36
AT1G62010	1.47679	-0.370889	-1.84767			AT1G62010	0.000178237	0.443553	1.63652e-06
AT4G00350	7.89721	0	-6.65299			AT4G00350	0.000178587	1	0.0014511
AT5G23460	-1.42724	-1.86252	-0.43528			AT5G23460	0.000183904	2.73336e-07	0.360141
AT3G17070	-1.75879	-0.487804	1.27098			AT3G17070	0.000184457	0.355318	0.00903039
AT3G45650	-1.74934	-2.144	-0.394659			AT3G45650	0.000184504	1.50152e-06	0.521857
AT1G70320	0.961125	1.96679	1.00567			AT1G70320	0.000190306	1.0368e-17	4.93085e-05
AT1G15440	1.50629	2.13238	0.626096			AT1G15440	0.000194907	8.79534e-09	0.15868
AT2G20330	1.12952	2.78637	1.65685			AT2G20330	0.000198273	7.05222e-26	2.62374e-09
AT2G17540	-0.923067	-0.616685	0.306381			AT2G17540	0.000198356	0.0125395	0.298573
AT1G27720	7.5477	6.68883	-0.858868			AT1G27720	0.000201281	0.000691134	0.668669
AT2G02870	-1.08815	0.171158	1.2593			AT2G02870	0.000202544	0.644731	7.69581e-06
AT5G13180	-1.13458	-0.370315	0.764263			AT5G13180	0.000202781	0.279962	0.0148466
AT2G01610	-1.85735	-2.16633	-0.308979			AT2G01610	0.000203041	6.86894e-06	0.662713
AT1G52690	2.49327	2.1355	-0.35777			AT1G52690	0.00020402	0.00101973	0.689099
AT5G50780	2.3609	2.38457	0.0236708			AT5G50780	0.00020668	8.0421e-05	0.983602
AT2G04110	-1.55768	-2.00135	-0.443666			AT2G04110	0.000206802	3.62705e-07	0.386043
AT5G63160	1.28239	3.30246	2.02007			AT5G63160	0.00021003	1.41862e-27	2.03896e-10
AT3G27150	1.69148	1.40473	-0.28675			AT3G27150	0.000213858	0.00171211	0.628223
AT4G37310	-1.56019	-2.16185	-0.60166			AT4G37310	0.000213896	5.78776e-08	0.231685
AT5G24590	1.24075	0.809431	-0.431314			AT5G24590	0.000214234	0.0165286	0.264301
AT3G19930	-1.35074	0.77412	2.12486			AT3G19930	0.000216812	0.0354591	2.91615e-10
AT4G09500	-1.80569	-2.68258	-0.876882			AT4G09500	0.000216812	1.42914e-08	0.13408
AT5G03100	1.98389	1.90376	-0.0801277			AT5G03100	0.000216926	0.000220234	0.921207
AT3G01472	-1.20791	-0.790877	0.417028			AT3G01472	0.000217082	0.0154211	0.268523
AT1G62790	-1.49759	-1.23071	0.266879			AT1G62790	0.000219559	0.00173924	0.619785
AT3G25495	2.73566	3.69001	0.954356			AT3G25495	0.000219696	5.63812e-08	0.241322
AT4G20840	-1.18867	-0.0514471	1.13723			AT4G20840	0.00022042	0.914419	0.00037551
AT5G53000	1.60163	1.49779	-0.103844			AT5G53000	0.000221233	0.000307599	0.871174
AT3G47960	-1.25833	-1.58039	-0.322058			AT3G47960	0.000221629	8.05524e-07	0.449467
AT4G34230	0.899912	-0.0799714	-0.979884			AT4G34230	0.000222262	0.81469	3.1351e-05
AT1G25220	-1.3764	-0.239346	1.13706			AT1G25220	0.000223117	0.603389	0.00258761
AT4G36988	6.36833	1.18125	-5.18708			AT4G36988	0.000223117	0.58738	0.00253878
AT5G21990	1.16151	2.0604	0.898889			AT5G21990	0.000224625	2.93639e-13	0.00415103
AT1G78400	7.01093	6.35958	-0.651351			AT1G78400	0.000226967	0.000565046	0.721678
AT5G57050	1.15301	-0.880428	-2.03344			AT5G57050	0.000228393	0.00584326	7.18626e-12
AT3G56060	-1.30822	-1.55906	-0.250838			AT3G56060	0.000229099	3.18587e-06	0.591667
AT4G31970	-3.55362	-2.1667	1.38692			AT4G31970	0.000229099	0.021748	0.21158
AT4G02990	1.42593	0.062297	-1.36363			AT4G02990	0.000232877	0.917363	0.000350619
AT1G29030	1.83063	1.3344	-0.496232			AT1G29030	0.000233255	0.00762351	0.402889
AT5G55620	-0.92917	-2.18746	-1.25829			AT5G55620	0.000235107	7.96787e-22	2.38864e-07
AT1G01930	2.1632	2.16485	0.00165307			AT1G01930	0.000235133	0.000113149	1
AT3G13130	5.3345	0.044195	-5.2903			AT3G13130	0.000237522	0.989294	0.00102599
AT5G61420	-1.65554	-2.22896	-0.573418			AT5G61420	0.000243398	1.56266e-07	0.290319
AT1G72750	0.992339	0.589983	-0.402356			AT1G72750	0.000246814	0.0321743	0.184199
AT3G14210	-1.29203	-2.05048	-0.758457			AT3G14210	0.000251175	2.4172e-10	0.0429184
AT3G61190	-2.00401	-1.42528	0.578722			AT3G61190	0.000254305	0.00802148	0.382012
AT4G19030	-1.44468	-2.22025	-0.775569			AT4G19030	0.000258181	1.15144e-09	0.070622
AT2G14460	-2.73775	-0.523307	2.21444			AT2G14460	0.000261649	0.541245	0.0035991
AT5G47160	3.00841	0.740294	-2.26811			AT5G47160	0.000262271	0.473602	0.00734149
AT3G59250	-2.44582	-2.09815	0.347662			AT3G59250	0.000262746	0.00111618	0.720799
AT4G14548	-2.17399	-1.36975	0.804234			AT4G14548	0.000267888	0.0195359	0.252647
AT2G28350	-1.89273	-0.387647	1.50508			AT2G28350	0.000268266	0.523387	0.00450672
AT5G04530	-1.36164	-0.831871	0.529772			AT5G04530	0.000269992	0.0269879	0.212264
AT3G21770	-1.10571	-1.14956	-0.0438516			AT3G21770	0.000271764	6.45683e-05	0.926345
AT1G18710	-1.62713	0.690135	2.31727			AT1G18710	0.000272464	0.114527	3.20036e-08
AT3G13610	-1.55461	-0.63693	0.917678			AT3G13610	0.000272872	0.164532	0.0408119
AT3G46820	-1.19821	-0.421109	0.777099			AT3G46820	0.000273392	0.245607	0.0234557
AT1G12090	-1.1068	-0.850667	0.256137			AT1G12090	0.000273669	0.0041969	0.494086
AT3G23170	1.46399	-0.567979	-2.03197			AT3G23170	0.000277283	0.200346	8.01352e-08
AT1G10480	1.48104	0.13697	-1.34407			AT1G10480	0.000280323	0.813161	0.000982245
AT1G21920	-0.919711	0.532798	1.45251			AT1G21920	0.000281635	0.0345173	5.74482e-10
AT5G65830	-1.64217	-2.00598	-0.363815			AT5G65830	0.000281635	3.28711e-06	0.546956
AT2G17450	-1.37055	0.169905	1.54045			AT2G17450	0.000283236	0.734146	2.01255e-05
AT2G28550	-1.18194	-0.693382	0.488562			AT2G28550	0.000283236	0.0352227	0.185165
AT2G07678	2.51109	2.60274	0.0916536			AT2G07678	0.000285399	6.8422e-05	0.931414
AT2G17380	0.776059	0.560788	-0.215271			AT2G17380	0.000291746	0.0082161	0.402672
AT3G43850	-2.27396	1.34753	3.62149			AT3G43850	0.000293308	0.0125234	3.31282e-10
AT2G14095	-7.24128	-2.27338	4.9679			AT2G14095	0.000296192	0.158918	0.0176741
AT1G67480	-1.00523	0.583211	1.58844			AT1G67480	0.000296501	0.0362379	5.69361e-10
AT2G25920	1.60284	1.20361	-0.39923			AT2G25920	0.000303523	0.006048	0.45821
AT1G74680	-1.93098	-1.22649	0.704486			AT1G74680	0.000304357	0.0204547	0.259515
AT2G27770	-2.16011	-1.19291	0.967194			AT2G27770	0.000307049	0.0475506	0.149278
AT1G47600	-4.43238	-3.83222	0.600155			AT1G47600	0.000307726	0.000981857	0.732957
AT3G02750	-0.954259	-0.329906	0.624353			AT3G02750	0.000309096	0.260421	0.022815
AT1G05860	1.32353	1.20157	-0.12196			AT1G05860	0.000309162	0.000708149	0.815492
AT3G19270	2.7924	-2.92659	-5.71899			AT3G19270	0.000313722	0.00641242	1.18331e-08
AT3G26030	-1.31519	-0.817734	0.497458			AT3G26030	0.000315348	0.0258078	0.230618
AT5G27150	-1.42665	-0.906775	0.519879			AT5G27150	0.00031913	0.0221704	0.252443
AT2G03690	0.94568	1.70445	0.758771			AT2G03690	0.000322019	4.16929e-13	0.00362995
AT5G17710	0.771239	0.80864	0.0374018			AT5G17710	0.000325202	6.54443e-05	0.909453
AT3G58620	1.39402	0.76864	-0.625383			AT3G58620	0.00032602	0.0561515	0.143429
AT1G69780	-2.07491	-0.264752	1.81016			AT1G69780	0.000327265	0.721241	0.00162046
AT3G57530	1.27727	0.543383	-0.733885			AT3G57530	0.000332843	0.158216	0.0505521
AT1G09320	1.59517	2.07271	0.477534			AT1G09320	0.000334429	3.87854e-07	0.352183
AT2G22880	-2.31882	-0.157151	2.16167			AT2G22880	0.000334609	0.860392	0.000679087
AT1G52060	-2.32941	-3.96218	-1.63277			AT1G52060	0.000337229	6.66426e-10	0.0290346
AT3G18440	1.55605	2.24184	0.685794			AT3G18440	0.000337419	1.33828e-08	0.143249
AT3G28040	-1.7188	-0.752101	0.966703			AT3G28040	0.000338659	0.139154	0.0563872
AT1G68585	1.25003	-0.823773	-2.07381			AT1G68585	0.000342886	0.0266852	9.18955e-10
AT5G19025	2.37916	3.62174	1.24259			AT5G19025	0.000342886	1.23471e-09	0.0602132
AT3G14230	0.81845	1.39857	0.580124			AT3G14230	0.000342901	1.06322e-11	0.0121614
AT1G10260.1	4.42097	2.197	-2.22397			AT1G10260.1	0.000344792	0.114095	0.0632659
AT5G62610	1.27464	0.495649	-0.778993			AT5G62610	0.000345189	0.214273	0.0388256
AT2G07727	3.16501	3.67867	0.513656			AT2G07727	0.00034786	8.21599e-06	0.656329
AT4G15740	-3.73566	-0.143856	3.59181			AT4G15740	0.000348028	0.906959	0.000486966
AT3G61820	-1.70819	-2.04002	-0.331826			AT3G61820	0.000350494	5.42105e-06	0.595411
AT2G27420	-1.86423	-4.17138	-2.30715			AT2G27420	0.000354479	8.1508e-15	9.62322e-05
AT5G50380	-1.07765	0.623871	1.70152			AT5G50380	0.000355389	0.0359127	1.00667e-09
AT3G03960	0.995539	0.254455	-0.741084			AT3G03960	0.00035614	0.440518	0.00878783
AT5G17400	1.5488	1.25108	-0.297719			AT5G17400	0.00035614	0.00304961	0.590209
AT4G11521	-3.75267	-1.5344	2.21827			AT4G11521	0.000360087	0.116324	0.0518006
AT3G04120	1.01313	0.509462	-0.503666			AT3G04120	0.000364423	0.0855071	0.0994081
AT4G15690	1.62747	0.0689701	-1.5585			AT4G15690	0.000364775	0.922482	0.000521313
AT1G18570	-1.59494	-0.720672	0.874266			AT1G18570	0.000366939	0.121836	0.0710543
AT5G55896.1	1.41356	2.10497	0.691413			AT5G55896.1	0.00036698	5.43086e-09	0.104526
AT3G50825	2.00302	-2.09086	-4.09387			AT3G50825	0.000368929	0.00227019	1.80286e-10
AT1G50060	-3.40533	-3.63498	-0.229655			AT1G50060	0.000370808	8.69498e-05	0.881862
AT3G11840	-2.79729	-0.756389	2.0409			AT3G11840	0.000373324	0.361445	0.0122354
AT1G11545	-1.32969	-2.51677	-1.18708			AT1G11545	0.00037751	1.20129e-13	0.00155401
AT2G07808	2.55828	2.80688	0.248602			AT2G07808	0.000380139	3.15157e-05	0.802902
AT2G26340	0.791636	0.428783	-0.362853			AT2G26340	0.000380169	0.0632216	0.138801
AT3G19180	1.42792	-0.553582	-1.9815			AT3G19180	0.000385806	0.242392	7.05076e-07
AT4G03292	4.91641	3.08914	-1.82728			AT4G03292	0.000391485	0.0313165	0.18909
AT4G28240	-1.44202	1.07089	2.51291			AT4G28240	0.00039235	0.00696451	1.03342e-11
AT5G47950	-1.44573	-1.39863	0.047101			AT5G47950	0.000394027	0.000320514	0.94356
AT5G23190	-1.79353	-0.389168	1.40436			AT5G23190	0.000394748	0.507002	0.00661977
AT3G22970	-1.09324	-0.530133	0.563107			AT3G22970	0.000394936	0.0998975	0.0898049
AT3G52710	-1.77446	0.172692	1.94716			AT3G52710	0.000394936	0.795587	5.38097e-05
AT1G55360	-1.01444	-2.15085	-1.13641			AT1G55360	0.00039504	4.51923e-17	4.0446e-05
AT4G16640	-6.91637	-2.51971	4.39667			AT4G16640	0.00039504	0.100789	0.0359382
AT3G46030	-1.40757	-1.33939	0.0681798			AT3G46030	0.000396369	0.000392019	0.910482
AT4G21660	1.43656	1.69707	0.260507			AT4G21660	0.000402768	6.91609e-06	0.615432
AT1G48330	-2.11087	-1.76815	0.342726			AT1G48330	0.000403746	0.0020809	0.667844
AT3G23820	-1.17629	-0.484992	0.691299			AT3G23820	0.0004076	0.175577	0.0464887
AT1G30700	-1.52716	0.797848	2.325			AT1G30700	0.000411167	0.0704748	5.22755e-09
AT2G07698	2.95976	3.16578	0.20602			AT2G07698	0.000411167	5.70795e-05	0.866478
AT1G78860	-3.72399	-1.8965	1.82749			AT1G78860	0.00041413	0.0447297	0.130365
AT5G40930	1.33797	1.44903	0.111057			AT5G40930	0.000414481	4.57996e-05	0.837485
AT2G04570	-1.85417	-2.38728	-0.533118			AT2G04570	0.000415219	1.35913e-06	0.412819
AT1G66140	-1.52777	0.353135	1.88091			AT1G66140	0.000417527	0.481379	4.58884e-06
AT3G49350	-1.44968	-0.215662	1.23402			AT3G49350	0.000420422	0.678614	0.00276991
AT3G18310	1.48086	1.20308	-0.277772			AT3G18310	0.000420435	0.00331615	0.604559
AT1G07530	0.892313	1.26401	0.371693			AT1G07530	0.000421808	4.39268e-08	0.185279
AT3G05936	-1.80054	-0.888388	0.912152			AT3G05936	0.000423896	0.0867034	0.108709
AT2G23430	-2.28301	-1.55206	0.730953			AT2G23430	0.000427321	0.0137732	0.35277
AT5G27845.1	5.15594	4.1521	-1.00384			AT5G27845.1	0.00043002	0.00371697	0.544866
AT1G55260	-0.900512	-2.38936	-1.48884			AT1G55260	0.000432862	4.39277e-25	1.17745e-09
AT5G17410	1.19695	-0.173333	-1.37028			AT5G17410	0.000442661	0.705475	3.79588e-05
AT4G23820	-0.891023	-1.03277	-0.141743			AT4G23820	0.000446493	1.33554e-05	0.674653
AT2G40000	1.35144	1.90459	0.55315			AT2G40000	0.000446516	6.11834e-08	0.195811
AT3G48340	-2.43885	-1.97354	0.465313			AT3G48340	0.000450672	0.0031915	0.607513
AT1G62422	-1.77225	-0.760446	1.01181			AT1G62422	0.000451816	0.154878	0.058312
AT4G33940	1.24178	0.349885	-0.89189			AT4G33940	0.000451816	0.394272	0.0131304
AT5G54140	-2.24823	-1.31859	0.929646			AT5G54140	0.000455359	0.0351826	0.215514
AT3G56950	-1.06471	-0.777235	0.28748			AT3G56950	0.000457451	0.00899657	0.437994
AT3G54950	1.52926	3.0248	1.49554			AT3G54950	0.000461057	4.43604e-15	0.000338661
AT5G56600	1.15349	-0.0923045	-1.24579			AT5G56600	0.000461197	0.844161	8.33198e-05
AT1G71695	-0.815036	-0.818374	-0.00333842			AT1G71695	0.000461574	0.000199772	0.994734
AT1G80080	-2.3542	0.678953	3.03316			AT1G80080	0.000463757	0.35552	1.53946e-06
AT2G31560	1.62177	-1.61738	-3.23915			AT2G31560	0.000463757	0.000627838	4.05163e-13
AT3G44990	-1.08337	-3.08389	-2.00051			AT3G44990	0.000463757	2.12341e-28	8.29848e-12
AT1G53180	1.73573	0.613035	-1.1227			AT1G53180	0.000464815	0.27157	0.0285969
AT2G26860	1.43538	-0.353403	-1.78878			AT2G26860	0.00046645	0.492283	1.00218e-05
AT4G02030	1.87075	0.947171	-0.923577			AT4G02030	0.000466807	0.094836	0.111009
AT4G06744	-1.41498	1.09801	2.51299			AT4G06744	0.000467099	0.00421591	7.11324e-12
AT2G03750	-1.34582	-2.90461	-1.55879			AT2G03750	0.000467988	6.89795e-17	3.50579e-05
AT1G30757	-2.70503	-0.631256	2.07378			AT1G30757	0.000468211	0.456698	0.00873308
AT5G07830	-1.07214	-0.162734	0.909406			AT5G07830	0.000468305	0.674948	0.00332434
AT4G34750	-2.07953	-1.28151	0.798023			AT4G34750	0.000474659	0.0305268	0.242022
AT2G39360	-1.14528	0.333352	1.47863			AT2G39360	0.000482992	0.356284	1.99322e-06
AT5G24780	-1.67746	-1.76253	-0.0850725			AT5G24780	0.000482992	0.000105584	0.909611
AT5G14830.1	4.58501	2.04577	-2.53924			AT5G14830.1	0.000484255	0.157276	0.0576811
AT3G10745	4.33138	1.594	-2.73738			AT3G10745	0.000491934	0.291782	0.0267113
AT5G59500	-1.59382	-1.68839	-0.094573			AT5G59500	0.000492146	8.79093e-05	0.891071
AT2G30100	-1.4631	-0.375117	1.08798			AT2G30100	0.000499324	0.431829	0.0119241
AT3G04000	1.23353	2.73776	1.50423			AT3G04000	0.000510423	4.81691e-19	3.97497e-06
AT3G17790	1.10305	0.241057	-0.861994			AT3G17790	0.000510423	0.533378	0.00693111
AT4G21440	2.58128	-0.422662	-3.00394			AT4G21440	0.000511604	0.685188	6.85763e-05
AT5G03160	1.51772	0.711977	-0.805747			AT5G03160	0.000514568	0.124831	0.0838429
AT1G75880	-1.35989	0.649941	2.00983			AT1G75880	0.000516949	0.0949207	3.23287e-08
AT1G21760	0.996814	2.02329	1.02648			AT1G21760	0.000521027	1.48428e-15	0.000187925
AT1G30460	1.64689	2.12618	0.479282			AT1G30460	0.00052284	1.02534e-06	0.38357
AT3G50900	-1.88339	-0.135495	1.7479			AT3G50900	0.000525206	0.857135	0.00106806
AT3G57550	1.36336	1.1272	-0.236164			AT3G57550	0.000535033	0.00305752	0.642732
AT2G44300	-1.36468	-2.02	-0.655326			AT2G44300	0.000536702	4.14709e-08	0.14583
AT3G05905	6.56136	3.30447	-3.25689			AT3G05905	0.000543	0.111368	0.0458076
AT4G30290	-1.56816	-0.572824	0.99534			AT4G30290	0.000545301	0.246134	0.034651
AT1G70300	1.16903	0.838544	-0.330489			AT1G70300	0.000548964	0.0118512	0.410322
AT2G20362	2.63125	0.551371	-2.07988			AT2G20362	0.000549791	0.573239	0.00743403
AT5G15860	1.93586	0.544731	-1.39113			AT5G15860	0.000554924	0.401487	0.0140856
AT1G60660	-1.29833	-1.09588	0.202447			AT1G60660	0.000557083	0.00244676	0.689359
AT1G64390	-1.40301	-4.40079	-2.99778			AT1G64390	0.000557083	2.25149e-31	2.51296e-14
AT2G02810	1.35651	2.67618	1.31967			AT2G02810	0.00055957	8.54414e-15	0.000405905
AT1G09160	1.10507	0.282124	-0.822948			AT1G09160	0.000561305	0.458485	0.0113757
AT1G19025	2.13575	-0.33614	-2.47189			AT1G19025	0.000562516	0.699483	8.25366e-05
AT2G01930	-1.10616	0.0989416	1.2051			AT2G01930	0.000562516	0.820382	9.76285e-05
AT2G19580	1.08421	0.915926	-0.168285			AT2G19580	0.000562516	0.0025814	0.685853
AT2G39430	-1.65228	0.682173	2.33445			AT2G39430	0.000562516	0.17767	1.48184e-07
AT5G15210	-1.92559	-0.115238	1.81035			AT5G15210	0.000565836	0.886459	0.000874752
AT1G21000	1.22058	1.83992	0.619331			AT1G21000	0.000566752	9.72752e-09	0.101658
AT2G37330	-1.0691	-1.15881	-0.0897065			AT2G37330	0.000567931	8.09824e-05	0.847622
AT5G03380	1.47556	0.615953	-0.859606			AT5G03380	0.000573679	0.181559	0.0546143
AT1G58360	-0.96337	0.0712892	1.03466			AT1G58360	0.000584908	0.857664	0.000116669
AT1G55265	-1.59535	-1.47256	0.122789			AT1G55265	0.000587993	0.000886282	0.859451
AT3G25710	-1.13525	-1.00605	0.129196			AT3G25710	0.00059328	0.0015008	0.784097
AT5G13310	1.86103	1.77582	-0.0852085			AT5G13310	0.00059328	0.000561641	0.916952
AT4G31850	-1.24089	0.147639	1.38853			AT4G31850	0.000600312	0.754013	6.54162e-05
AT1G05100	2.38616	1.04768	-1.33848			AT1G05100	0.000601938	0.166828	0.0678069
AT3G13235	1.11381	0.988321	-0.125489			AT3G13235	0.00060282	0.0015487	0.781013
AT5G03370	1.03925	-0.157298	-1.19655			AT5G03370	0.000616437	0.694225	4.27093e-05
AT5G24770	-1.25632	-1.45723	-0.200909			AT5G24770	0.000617864	2.16595e-05	0.683909
AT1G23830	-1.82474	-0.861205	0.963537			AT1G23830	0.000622138	0.111601	0.102599
AT1G31173	-1.82772	-2.85102	-1.02331			AT1G31173	0.000622138	1.22458e-08	0.0870618
AT3G27530	1.13026	1.08996	-0.0403013			AT3G27530	0.000625352	0.000530635	0.937481
AT5G28300	-2.0069	1.08322	3.09012			AT5G28300	0.000629295	0.0405205	9.79028e-09
AT3G57760	2.48038	2.6899	0.209526			AT3G57760	0.000631939	7.219e-05	0.83437
AT2G25735	-2.25632	-1.21733	1.03899			AT2G25735	0.000637651	0.0689061	0.153596
AT5G59900	2.11116	0.0659754	-2.04519			AT5G59900	0.000639692	0.947645	0.000953899
AT3G19540	-1.55334	0.240543	1.79388			AT3G19540	0.000643528	0.673006	3.51046e-05
AT4G14630	-3.47551	-1.30258	2.17293			AT4G14630	0.000643528	0.229798	0.0396969
AT5G61830	1.83815	-0.648591	-2.48674			AT5G61830	0.000645329	0.308149	2.44712e-06
AT1G56430	-1.62327	-3.60689	-1.98363			AT1G56430	0.000654932	8.76743e-16	4.96015e-05
AT4G23050	1.6492	1.78771	0.138509			AT4G23050	0.000654932	7.6727e-05	0.839594
AT5G53290	-2.14912	-0.92083	1.22829			AT5G53290	0.000657674	0.145492	0.0764235
AT3G19920	2.74305	4.38481	1.64176			AT3G19920	0.000657862	1.08819e-09	0.0394577
AT5G52250	-1.48598	1.52422	3.0102			AT5G52250	0.000664237	6.80954e-05	9.16506e-15
AT2G40530	-1.25126	-0.237018	1.01424			AT2G40530	0.000668103	0.595614	0.00641716
AT4G32810	-6.42061	0.395766	6.81637			AT4G32810	0.000670343	0.821288	0.000165438
AT1G08430	-1.52498	0.693985	2.21897			AT1G08430	0.000675827	0.122436	9.25306e-08
AT5G14570	1.67859	4.02473	2.34614			AT5G14570	0.000680961	5.69097e-21	2.01558e-07
AT1G13195	1.45346	-0.0270904	-1.48055			AT1G13195	0.000682041	0.970719	0.000376751
AT3G01420	-0.911253	-0.240017	0.671236			AT3G01420	0.000697718	0.442476	0.0129696
AT5G56630	1.04886	0.636835	-0.412024			AT5G56630	0.000697718	0.0421858	0.236744
AT1G28660	-1.12821	-0.282344	0.845869			AT1G28660	0.000718635	0.464171	0.0129023
AT1G70370	-0.915425	-2.05291	-1.13749			AT1G70370	0.000718635	2.90279e-17	1.50402e-05
AT1G64640	-1.23827	-1.79272	-0.554451			AT1G64640	0.000718924	8.03679e-08	0.170075
AT2G24230	-1.55052	-0.560588	0.989936			AT2G24230	0.00071941	0.25071	0.0420722
AT3G28420	-2.65006	-2.74456	-0.094495			AT3G28420	0.000727512	0.000258167	0.9434
AT2G30615	2.54472	2.83307	0.288345			AT2G30615	0.000745591	5.28948e-05	0.77235
AT1G27670	-1.66519	0.242177	1.90736			AT1G27670	0.000745853	0.69523	5.04346e-05
AT2G39650	1.51415	0.305449	-1.2087			AT2G39650	0.000750069	0.590235	0.00776202
AT3G48880	1.21639	0.554819	-0.661575			AT3G48880	0.000750415	0.147553	0.0836471
AT1G61560	-1.62448	-1.3149	0.309577			AT1G61560	0.000758719	0.00457773	0.628875
AT5G62130	1.2134	-1.99748	-3.21088			AT5G62130	0.000761941	1.16771e-08	3.44791e-21
AT3G07460	-0.807625	-1.13423	-0.326601			AT3G07460	0.000770555	2.22659e-07	0.225236
AT4G33890	-1.36317	-0.674985	0.688187			AT4G33890	0.000772317	0.106425	0.11833
AT4G01120	1.11004	0.0200264	-1.09001			AT4G01120	0.000777041	0.971834	0.000748252
AT5G52060	-1.52492	-0.932075	0.592843			AT5G52060	0.000778465	0.0401403	0.247956
AT1G06350	-1.38147	-3.51496	-2.13349			AT1G06350	0.000779366	3.17054e-18	1.01727e-06
AT1G24148	-1.27844	-4.17268	-2.89424			AT1G24148	0.000784361	4.34629e-31	1.23187e-14
AT1G64170	-1.88232	-2.41708	-0.534756			AT1G64170	0.000785217	4.59442e-06	0.446592
AT3G52530	5.50877	5.84129	0.332513			AT3G52530	0.000788438	0.000135467	0.830635
AT1G35620	-0.969563	-0.839163	0.1304			AT1G35620	0.000792837	0.00239592	0.74036
AT1G59970	-1.69612	0.162408	1.85853			AT1G59970	0.000792837	0.804253	0.000134392
AT1G80780	0.882245	1.40437	0.522122			AT1G80780	0.000792837	2.73934e-09	0.0553773
AT3G61580	-1.03352	-0.236855	0.796662			AT3G61580	0.000792837	0.520396	0.00943861
AT5G23820	-1.31867	-2.59153	-1.27286			AT5G23820	0.000792837	1.06492e-13	0.000831341
AT2G47410	1.27	1.04748	-0.222514			AT2G47410	0.000797503	0.00424622	0.648942
AT2G24120	1.43509	2.01874	0.58365			AT2G24120	0.000799441	1.86413e-07	0.21403
AT4G00231	1.12242	1.22081	0.0983825			AT4G00231	0.00079986	9.42825e-05	0.836018
AT3G59700	-3.11905	0.550697	3.66975			AT3G59700	0.000806044	0.539355	3.31325e-05
AT4G26120	-2.99078	0.146673	3.13746			AT4G26120	0.0008105	0.895314	0.000279771
AT2G31400	-1.1072	0.539806	1.64701			AT2G31400	0.00081175	0.114222	6.00042e-08
AT5G17460	1.62752	3.02747	1.39995			AT5G17460	0.00081175	2.113e-12	0.00321891
AT5G50670	-2.65046	0.516541	3.167			AT5G50670	0.00081175	0.533316	2.42667e-05
AT3G14180	1.38503	2.19665	0.811618			AT3G14180	0.000818269	3.14617e-09	0.0571746
AT1G29450	-2.07907	-1.96362	0.115451			AT1G29450	0.000828569	0.000853927	0.902575
AT4G23920	1.14668	0.00890997	-1.13777			AT4G23920	0.000828569	0.98892	0.00084515
AT3G10930	-2.0441	-0.734171	1.30993			AT3G10930	0.000831976	0.267725	0.0384936
AT5G12290	1.44267	1.0117	-0.430969			AT5G12290	0.000837012	0.0178321	0.395369
AT2G22360	1.37173	1.73651	0.364782			AT2G22360	0.000839536	3.93551e-06	0.453661
AT2G41680	0.905875	0.750419	-0.155456			AT2G41680	0.000842187	0.0041369	0.658768
AT4G25190	-6.00002	0.484955	6.48497			AT4G25190	0.000843441	0.746151	0.000160444
AT4G24960	1.11514	1.003	-0.112136			AT4G24960	0.000846982	0.00163677	0.809872
AT2G28890	-1.18076	0.0137285	1.19449			AT2G28890	0.00084841	0.982478	0.000510507
AT5G02820	1.18133	2.23312	1.05179			AT5G02820	0.000854729	6.84885e-13	0.00205168
AT4G25550	0.871023	1.08064	0.209619			AT4G25550	0.00086754	6.93e-06	0.511841
AT5G46080	-2.30669	-0.198789	2.1079			AT5G46080	0.000877314	0.826109	0.00204507
AT1G09980	-1.20634	0.186599	1.39294			AT1G09980	0.000878886	0.675856	6.36735e-05
AT3G05840	-0.807125	-0.489529	0.317597			AT3G05840	0.000886214	0.044578	0.24726
AT2G07729.1	3.12188	1.59389	-1.52798			AT2G07729.1	0.000894278	0.121418	0.121055
AT2G41940	-1.11403	-0.0497268	1.0643			AT2G41940	0.000894278	0.920386	0.00115656
AT4G14190	1.47899	-0.0346366	-1.51363			AT4G14190	0.000894278	0.962844	0.000464599
AT1G20970	1.84466	1.90337	0.0587007			AT1G20970	0.000897941	0.000261655	0.945031
AT1G71240	1.42357	1.51233	0.0887594			AT1G71240	0.000908183	0.000161062	0.887927
AT3G13480	-1.36853	-3.36649	-1.99796			AT3G13480	0.000914275	9.00737e-19	9.92455e-07
AT5G04250	1.79703	1.6298	-0.167226			AT5G04250	0.000914367	0.00158751	0.82651
AT1G52400	-0.832196	-0.880663	-0.0484665			AT1G52400	0.000918336	0.000178393	0.897689
AT5G50570	-2.62852	0.56306	3.19158			AT5G50570	0.000925666	0.493748	2.04391e-05
AT1G01430	-1.22526	-1.07527	0.149991			AT1G01430	0.000927022	0.00229245	0.767035
AT1G49790	3.69345	3.52089	-0.172554			AT1G49790	0.000927022	0.00085097	0.914484
AT1G50500	1.23239	1.04959	-0.1828			AT1G50500	0.000927883	0.00341658	0.711341
AT2G07813	3.79472	3.71602	-0.0787013			AT2G07813	0.000927883	0.000615466	0.960202
AT5G49990	1.07743	0.256124	-0.821305			AT5G49990	0.000927883	0.515629	0.0127163
AT5G51410	1.03408	1.14909	0.115018			AT5G51410	0.000940053	7.72207e-05	0.790446
AT4G00080	-1.80373	0.175708	1.97943			AT4G00080	0.000947075	0.80408	0.000153699
AT5G17270	2.46833	3.37246	0.904132			AT5G17270	0.000957362	6.08565e-07	0.26872
AT5G25820	-1.42709	0.994705	2.42179			AT5G25820	0.000963323	0.0128448	6.13382e-10
AT3G04930	0.848601	1.07778	0.229176			AT3G04930	0.000967237	4.72438e-06	0.454528
AT1G58807	1.38621	-1.06611	-2.45233			AT1G58807	0.000967894	0.0138276	8.58269e-10
AT5G04840	4.08015	0.101483	-3.97867			AT5G04840	0.00097318	0.960248	0.000920328
AT1G68670	-0.93131	0.750617	1.68193			AT1G68670	0.000974276	0.00511049	3.56615e-11
AT1G20070	-1.20266	-1.91922	-0.716558			AT1G20070	0.000975887	1.69134e-08	0.0789824
AT2G37430	-3.79316	-4.21802	-0.424858			AT2G37430	0.000982815	0.000250292	0.82218
AT2G07703.1	5.44163	4.95807	-0.48356			AT2G07703.1	0.00099445	0.00172444	0.753802
AT2G18690	-1.80642	-0.26771	1.53871			AT2G18690	0.00100488	0.704005	0.00443214
AT2G07737.1	2.41513	2.10196	-0.313168			AT2G07737.1	0.00100644	0.00307335	0.742337
AT1G12650	2.28493	1.362	-0.922933			AT1G12650	0.00100672	0.0539635	0.231317
AT2G30520	-1.0083	-1.94713	-0.938832			AT2G30520	0.00101357	7.78897e-13	0.00167005
AT4G37160	-6.75728	0.0490848	6.80637			AT4G37160	0.00101554	0.98537	0.000576007
AT3G20100	-1.13474	-1.2949	-0.160166			AT3G20100	0.00101655	5.8665e-05	0.735952
AT1G12710	1.53767	0.689357	-0.848314			AT1G12710	0.00102855	0.167153	0.0861414
AT5G26760	1.30723	1.73155	0.424319			AT5G26760	0.00103903	1.79218e-06	0.354616
AT4G04170.1	6.34848	7.19374	0.845255			AT4G04170.1	0.00105515	5.32475e-05	0.618788
AT4G18450	6.44412	2.5675	-3.87661			AT4G18450	0.00105604	0.233417	0.0517438
AT1G27190	-0.819734	-1.07174	-0.25201			AT1G27190	0.00106078	3.24395e-06	0.398198
AT1G01120	-1.35705	-1.0653	0.291749			AT1G01120	0.00106332	0.00775071	0.574963
AT1G24706	1.64795	0.986172	-0.661777			AT1G24706	0.00107234	0.0562251	0.240671
AT2G39740	1.17477	0.441088	-0.733684			AT2G39740	0.00107759	0.275131	0.052555
AT3G54990	-1.85301	0.291648	2.14466			AT3G54990	0.00108492	0.667532	7.05589e-05
AT2G23180	-2.04285	-3.0674	-1.02455			AT2G23180	0.00108832	1.57605e-07	0.150469
AT2G45970	-1.30401	-0.292677	1.01134			AT2G45970	0.00108987	0.536102	0.0115034
AT3G59940	1.20716	1.01713	-0.190026			AT3G59940	0.0011027	0.00403229	0.694599
AT5G66650	-1.51485	-0.380913	1.13393			AT5G66650	0.0011027	0.475667	0.0158079
AT1G62670	-4.39619	-1.29213	3.10406			AT1G62670	0.00110652	0.288498	0.0258513
AT1G21460	1.16107	0.520795	-0.640278			AT1G21460	0.00112584	0.175694	0.0931839
AT4G27280	1.70665	-0.394157	-2.10081			AT4G27280	0.00112685	0.530686	1.93053e-05
AT4G17098	2.10107	-0.243701	-2.34477			AT4G17098	0.0011283	0.786098	0.000182147
AT1G19370	-1.16456	0.484045	1.6486			AT1G19370	0.00112995	0.190391	6.65675e-07
AT5G35732	-1.91294	0.713734	2.62667			AT5G35732	0.0011324	0.247109	1.34536e-06
AT4G38060	1.32038	0.0773645	-1.24301			AT4G38060	0.00113562	0.896752	0.00160339
AT4G25760	-3.26418	-0.282977	2.98121			AT4G25760	0.001136	0.822604	0.00241784
AT3G27540	-1.45316	-2.65042	-1.19725			AT3G27540	0.00113651	5.65528e-10	0.0153046
AT4G21810	0.859096	0.599703	-0.259393			AT4G21810	0.00113663	0.0207753	0.400692
AT4G17245	1.27663	2.1313	0.85467			AT4G17245	0.00113703	1.11142e-09	0.0315159
AT1G78310	1.71427	2.77876	1.06449			AT1G78310	0.0011409	3.19611e-09	0.0466846
AT5G43310	1.9058	0.628892	-1.27691			AT5G43310	0.0011409	0.362587	0.0368269
AT5G09520	-1.96191	-1.68489	0.277012			AT5G09520	0.00114732	0.00335926	0.741171
AT2G25090	1.73144	0.801916	-0.929519			AT2G25090	0.00114984	0.163033	0.102923
AT1G24822	-5.50138	-0.283977	5.2174			AT1G24822	0.00115127	0.902571	0.00140514
AT1G15100	-1.09726	-2.09414	-0.996874			AT1G15100	0.00116251	3.89737e-12	0.00288482
AT5G51910	-2.13993	-0.199885	1.94005			AT5G51910	0.00116762	0.815934	0.00275909
AT1G59124	1.38234	-1.04779	-2.43013			AT1G59124	0.00117762	0.0169528	1.83148e-09
AT1G30280	-5.98	0.147683	6.12768			AT1G30280	0.00118032	0.935503	0.000552194
AT2G18160	-8.11209	-0.657278	7.45481			AT2G18160	0.00118507	0.82994	0.00209911
AT4G03960	1.33146	0.901908	-0.429556			AT4G03960	0.00120116	0.0276439	0.368585
AT4G13670	0.919695	0.0986594	-0.821036			AT4G13670	0.00121504	0.801179	0.00368959
AT3G14075	1.308	0.879497	-0.428504			AT3G14075	0.00121577	0.0288376	0.35993
AT5G16370	-1.04515	2.90234	3.94749			AT5G16370	0.00122764	1.5058e-26	4.68466e-47
AT5G63830	1.98178	1.10733	-0.874448			AT5G63830	0.00122821	0.0784321	0.192361
AT4G40080	-1.74753	-0.0895192	1.65801			AT4G40080	0.00123882	0.907652	0.00173312
AT3G23160	-1.76119	-1.46233	0.298855			AT3G23160	0.00125612	0.00501853	0.68421
AT5G16480	0.970043	0.872326	-0.0977177			AT5G16480	0.00127478	0.00238275	0.816797
AT4G17230	1.37131	1.71253	0.341217			AT4G17230	0.00127805	1.07235e-05	0.506683
AT2G36870	-1.44889	-3.32221	-1.87332			AT2G36870	0.00129501	6.02305e-17	1.08761e-05
AT4G39510	-1.34018	-3.09431	-1.75413			AT4G39510	0.00129574	3.58097e-14	0.000101407
AT4G12320	-1.26893	-2.50396	-1.23503			AT4G12320	0.00130083	1.99084e-12	0.00173027
AT3G48520	2.35357	0.638239	-1.71533			AT3G48520	0.00130146	0.465343	0.0210247
AT1G03860	0.817562	0.875352	0.0577903			AT1G03860	0.00130502	0.000210321	0.875042
AT5G63130	1.63498	-0.986311	-2.62129			AT5G63130	0.00131454	0.065519	4.75342e-08
AT5G47230	-1.75475	-1.37517	0.379586			AT5G47230	0.00132889	0.00881261	0.584201
AT4G05200	-2.18629	-1.46565	0.720639			AT4G05200	0.00132893	0.0265563	0.373962
AT4G01550	1.97363	0.380526	-1.5931			AT4G01550	0.00133671	0.622132	0.00920766
AT2G13100	-1.36377	-0.820365	0.543407			AT2G13100	0.00133897	0.05349	0.256695
AT2G22420	-1.57436	-1.34262	0.231742			AT2G22420	0.00133897	0.00413903	0.736658
AT2G29452	6.68464	5.88897	-0.79567			AT2G29452	0.00134019	0.00333219	0.700824
AT3G01210	0.862034	1.09218	0.230144			AT3G01210	0.00134477	8.4658e-06	0.473897
AT1G68560	-1.19922	0.288472	1.48769			AT1G68560	0.00135445	0.514035	1.98671e-05
AT1G16280	1.76477	1.89655	0.131781			AT1G16280	0.00136636	0.000209461	0.866328
AT1G62910	-2.46481	-0.805968	1.65885			AT1G62910	0.00136766	0.302964	0.0408659
AT1G67980	-2.71551	-0.840726	1.87478			AT1G67980	0.00137179	0.360983	0.0305407
AT3G54130	1.37854	1.49904	0.120495			AT3G54130	0.00137179	0.000175217	0.841593
AT2G07775	3.7175	3.12783	-0.589668			AT2G07775	0.00137582	0.00536524	0.669013
AT1G07000	-1.2662	0.390217	1.65642			AT1G07000	0.00138248	0.362436	7.65278e-06
AT1G51740	1.35634	1.64689	0.290545			AT1G51740	0.00138745	2.18458e-05	0.576927
AT4G19230	-1.39408	-0.425831	0.968248			AT4G19230	0.00138895	0.376442	0.031321
AT1G08910	2.15237	3.46204	1.30967			AT1G08910	0.0013914	7.77635e-09	0.056423
AT2G17410	1.06133	0.524646	-0.536688			AT2G17410	0.00139152	0.135636	0.136661
AT5G36110	-4.14651	0.0351864	4.1817			AT5G36110	0.00139179	0.983414	0.000837257
AT1G29810	1.25791	0.056468	-1.20144			AT1G29810	0.00139255	0.925945	0.00209074
AT5G64401	3.11974	0.656192	-2.46355			AT5G64401	0.00139255	0.617185	0.0141392
AT4G19140	-1.36518	-0.46842	0.896759			AT4G19140	0.00141156	0.317047	0.0413644
AT5G62910	1.13214	0.938834	-0.193306			AT5G62910	0.00141279	0.00578856	0.672889
AT5G58750	-3.88239	-1.28949	2.5929			AT5G58750	0.00141321	0.268634	0.0407132
AT5G10930	-1.5219	-2.79785	-1.27595			AT5G10930	0.00141569	2.2691e-10	0.0109523
AT4G01330	-1.3559	0.39589	1.75179			AT4G01330	0.00142333	0.409099	9.01708e-06
AT2G16250	1.44697	0.492421	-0.954552			AT2G16250	0.00142935	0.34243	0.042614
AT1G67440	1.43258	0.737828	-0.69475			AT1G67440	0.00144977	0.11782	0.154096
AT2G18570	-1.9368	0.0323438	1.96914			AT2G18570	0.00144977	0.974177	0.00075506
AT1G56510	1.52934	-0.243156	-1.7725			AT1G56510	0.00145659	0.708422	0.000182382
AT2G28671	-0.925011	-0.391679	0.533333			AT2G28671	0.00147343	0.205455	0.0798029
AT1G21110	-1.34113	-2.37796	-1.03683			AT1G21110	0.00147652	3.29663e-10	0.0152299
AT4G20270	-1.18676	0.138383	1.32514			AT4G20270	0.00148037	0.777631	0.000190119
AT3G03060	2.1588	1.64711	-0.51169			AT3G03060	0.00150264	0.0130638	0.535063
AT5G63500	1.48536	1.49194	0.00658337			AT5G63500	0.00150695	0.000642525	0.994644
AT5G15080	-1.38598	0.461803	1.84778			AT5G15080	0.00150697	0.310327	5.8994e-06
AT3G45680	-2.05234	-0.620312	1.43203			AT3G45680	0.00150775	0.379963	0.0308173
AT1G21050	-1.47527	-0.667462	0.807807			AT1G21050	0.00151389	0.17122	0.10012
AT3G49570	1.56378	-0.664376	-2.22815			AT3G49570	0.0015155	0.230627	2.29943e-06
AT1G11210	-1.92555	-0.483579	1.44197			AT1G11210	0.00152721	0.490357	0.0179554
AT3G63470	-2.29635	-0.248957	2.04739			AT3G63470	0.00154678	0.78872	0.00413469
AT4G29210	-0.94579	-0.613155	0.332635			AT4G29210	0.00157776	0.0380192	0.344285
AT4G38850	-2.38637	-3.5646	-1.17823			AT4G38850	0.00157777	5.15623e-07	0.176254
AT1G52070	-1.08833	-1.88235	-0.794022			AT1G52070	0.00158833	1.81654e-09	0.0276514
AT3G24050	-1.18616	-0.426227	0.75993			AT3G24050	0.00162137	0.299468	0.0489206
AT1G61620	1.19614	1.68877	0.492624			AT1G61620	0.00162761	7.3493e-07	0.237388
AT2G34790	-1.22511	0.526443	1.75155			AT2G34790	0.00163454	0.177566	1.11288e-06
AT4G29520	1.32072	1.38554	0.0648192			AT4G29520	0.00164019	0.000372147	0.917336
AT2G27480	1.63116	2.10738	0.476213			AT2G27480	0.00165154	6.92199e-06	0.422452
AT3G59210	-0.78284	-0.332458	0.450382			AT3G59210	0.00166094	0.206926	0.0886137
AT5G55910	-0.789137	-0.26232	0.526817			AT5G55910	0.00167383	0.345661	0.0398859
AT1G29780	6.95472	5.91083	-1.04389			AT1G29780	0.00170754	0.00571795	0.635794
AT5G25510	-1.13441	-1.33908	-0.204668			AT5G25510	0.00171012	6.19427e-05	0.666946
AT2G41370	-1.11591	0.726224	1.84214			AT2G41370	0.0017114	0.0309058	1.0582e-08
AT1G24450	-1.34285	-2.07795	-0.735092			AT1G24450	0.0017145	7.55762e-08	0.109293
AT3G44190	1.18758	1.03859	-0.148984			AT3G44190	0.00172435	0.00384839	0.771392
AT5G01450	1.16529	1.47879	0.313507			AT5G01450	0.00172435	1.18781e-05	0.475796
AT1G32610	-2.41637	-0.341574	2.0748			AT1G32610	0.00172484	0.710092	0.00685241
AT2G31110	-1.2599	-0.567797	0.692107			AT2G31110	0.00172484	0.17062	0.114766
AT1G18980	-1.56005	-0.200139	1.35991			AT1G18980	0.00172634	0.757678	0.00516139
AT2G07663	3.12537	3.27322	0.147845			AT2G07663	0.00172665	0.000403701	0.915393
AT2G23890	1.40774	1.83681	0.429067			AT2G23890	0.00172783	6.17997e-06	0.406021
AT1G67050	-1.38793	-0.0206141	1.36731			AT1G67050	0.00174328	0.977893	0.00137369
AT1G17590	3.4307	1.93055	-1.50016			AT1G17590	0.0017655	0.0871117	0.204201
AT1G49975	-1.38901	-2.64623	-1.25722			AT1G49975	0.00176713	2.17963e-11	0.00421619
AT4G27940	1.45475	0.719868	-0.734878			AT4G27940	0.00176713	0.144161	0.14286
AT5G06270	-1.3145	-2.34793	-1.03344			AT5G06270	0.00178276	6.10049e-10	0.0163302
AT1G62980	-1.42754	-1.43711	-0.00957622			AT1G62980	0.00178984	0.000766264	0.991434
AT1G70190	-0.892863	-0.864997	0.0278663			AT1G70190	0.00178984	0.00127863	0.950948
AT2G24050	1.24839	1.82441	0.576024			AT2G24050	0.00178984	3.36422e-07	0.180231
AT2G37100	-3.01178	-3.09739	-0.0856017			AT2G37100	0.00178984	0.000725218	0.95899
AT5G47790	-1.81499	-0.814645	1.00035			AT5G47790	0.00179388	0.17396	0.108363
AT4G27230	-1.13511	-1.24903	-0.113918			AT4G27230	0.00182117	0.000206309	0.824292
AT5G64410	-1.11967	1.61484	2.73451			AT5G64410	0.00182117	1.60438e-07	1.36534e-18
AT5G52240	-0.700644	-0.388686	0.311959			AT5G52240	0.00183207	0.0884231	0.206175
AT3G55880	-1.34988	1.05941	2.40929			AT3G55880	0.00184152	0.00558517	5.08655e-10
AT5G10390	-1.30446	-3.20992	-1.90546			AT5G10390	0.00186064	5.61806e-18	1.55228e-06
AT4G34135	1.05145	0.357535	-0.693911			AT4G34135	0.00186676	0.344888	0.044978
AT1G02335	-0.965348	-1.70488	-0.739536			AT1G02335	0.00187084	1.09837e-09	0.0207242
AT3G07890	1.12405	0.974227	-0.14982			AT3G07890	0.0018743	0.00465488	0.756625
AT5G53120	1.09883	0.602162	-0.496669			AT5G53120	0.00187518	0.0955783	0.197093
AT5G26790	-2.56046	-3.17229	-0.611827			AT5G26790	0.00187569	0.000113528	0.610914
AT4G35270	-1.859	-1.03971	0.819289			AT4G35270	0.00190389	0.0784321	0.229236
AT2G17760	-1.05252	-0.767134	0.285384			AT2G17760	0.00190562	0.0195477	0.489824
AT1G15340	1.17472	1.06892	-0.105806			AT1G15340	0.00190989	0.00283529	0.841683
AT5G23350	2.32925	3.13837	0.809118			AT5G23350	0.00192798	3.41772e-06	0.333841
AT5G38320	-5.80438	0.585975	6.39035			AT5G38320	0.00193092	0.707786	0.000301629
AT3G56275	1.53862	-1.60191	-3.14053			AT3G56275	0.00196583	0.000929793	6.991e-12
AT3G50970	1.90557	2.35426	0.448696			AT3G50970	0.00198046	2.67077e-05	0.550719
AT1G34220	0.892525	1.29387	0.401341			AT1G34220	0.00198439	5.26979e-07	0.199444
AT1G07135	1.66181	-0.602575	-2.26439			AT1G07135	0.00198568	0.309095	4.97514e-06
AT1G77680	1.64263	0.732522	-0.910112			AT1G77680	0.00198688	0.192862	0.10247
AT1G66190	-1.59523	-0.268409	1.32682			AT1G66190	0.00200254	0.668303	0.0100392
AT5G62530	1.09355	0.423402	-0.670146			AT5G62530	0.00200255	0.271784	0.0662618
AT1G63700	-0.957821	0.671698	1.62952			AT1G63700	0.00201433	0.0207101	5.59376e-09
AT1G77180	0.998555	2.36605	1.3675			AT1G77180	0.00201848	1.20769e-17	3.37878e-06
AT4G38160	-1.00228	-0.905571	0.0967111			AT4G38160	0.00202765	0.00307554	0.832172
AT5G18700	1.50857	-1.21707	-2.72564			AT5G18700	0.00203112	0.0280221	8.05143e-08
AT3G56970	-1.9824	-2.74652	-0.764115			AT3G56970	0.00204271	2.87715e-06	0.300594
AT2G16720	1.3533	-0.661311	-2.01461			AT2G16720	0.0020666	0.158903	8.83413e-07
AT1G66725	-1.29282	-2.99404	-1.70122			AT1G66725	0.00207117	1.7139e-13	0.00015
AT3G19840	1.74729	1.78062	0.0333273			AT3G19840	0.00207117	0.000769054	0.971129
AT4G31600	-1.90677	-1.57668	0.330082			AT4G31600	0.00207634	0.00736168	0.686332
AT5G04750	1.24148	0.981703	-0.259774			AT5G04750	0.0020785	0.0111245	0.603821
AT3G22150	-1.19454	-1.28979	-0.0952487			AT3G22150	0.0020843	0.000374669	0.86931
AT2G42560	6.89175	6.28041	-0.611344			AT2G42560	0.00208789	0.00309258	0.799054
AT4G37520	-0.914793	-0.248208	0.666585			AT4G37520	0.00210566	0.465616	0.0261997
AT5G64270	0.66134	1.71375	1.05241			AT5G64270	0.00211803	8.41422e-21	5.29146e-08
AT4G13918	-6.88957	0.192349	7.08191			AT4G13918	0.0021216	0.941162	0.000885796
AT5G41620	3.52161	1.24375	-2.27786			AT5G41620	0.0021216	0.342807	0.0502226
AT1G12080	-1.10259	-1.8929	-0.790307			AT1G12080	0.00212182	3.03421e-09	0.0296794
AT3G57520	0.89211	3.40999	2.51788			AT3G57520	0.00212182	1.69723e-45	1.6192e-24
AT2G32190	1.96118	2.94676	0.98557			AT2G32190	0.00212523	2.11852e-07	0.141276
AT4G04990	-1.49542	-1.8848	-0.389379			AT4G04990	0.00212619	2.96525e-05	0.528266
AT4G15930	0.874294	-0.543902	-1.4182			AT4G15930	0.00212629	0.0577499	4.39444e-08
AT3G57350	1.28224	-0.00631755	-1.28856			AT3G57350	0.00213556	0.99431	0.00195783
AT1G06950	1.04971	1.29501	0.245306			AT1G06950	0.00214748	3.11174e-05	0.557675
AT2G38520.1	7.03016	5.48991	-1.54025			AT2G38520.1	0.0021486	0.0146641	0.484263
AT5G09630	-1.22866	-0.686515	0.542149			AT5G09630	0.00215662	0.0861033	0.235758
AT2G25900	-1.36198	0.704196	2.06618			AT2G25900	0.00215918	0.121363	2.78164e-07
AT3G19660	-1.54161	-1.65431	-0.112708			AT3G19660	0.00215918	0.000382476	0.878341
AT5G26260	-1.58122	-2.61408	-1.03286			AT5G26260	0.00219202	1.33284e-08	0.0511571
AT1G78240	-0.868225	1.25806	2.12629			AT1G78240	0.00219246	2.94549e-07	4.23913e-18
AT4G11650	-1.20856	-1.16129	0.0472692			AT4G11650	0.00221823	0.0016615	0.937248
AT1G78610	1.00234	-0.577441	-1.57978			AT1G78610	0.00222283	0.0923637	2.51611e-07
AT1G61980	-1.64433	-0.498706	1.14562			AT1G61980	0.00223796	0.398328	0.0372308
AT2G20835	-1.72867	-1.19322	0.535442			AT2G20835	0.00224353	0.0299241	0.422199
AT4G08460	0.976886	1.80176	0.824871			AT4G08460	0.00224353	9.31531e-11	0.00763679
AT1G21510	-5.03863	-2.10442	2.93421			AT1G21510	0.00224937	0.142906	0.0952283
AT2G01505	-2.17881	-3.16013	-0.981323			AT2G01505	0.00225083	3.45275e-06	0.256306
AT1G12460	-1.75199	-1.4804	0.271593			AT1G12460	0.00225101	0.0064699	0.7259
AT3G10190	-1.83933	-0.220582	1.61874			AT3G10190	0.00225101	0.776724	0.00609117
AT1G66260	0.866435	0.0675366	-0.798898			AT1G66260	0.00225417	0.866292	0.00381596
AT1G26420	-2.74557	-2.69501	0.050559			AT1G26420	0.00226143	0.00136269	0.974023
AT1G78390	4.00776	-2.93275	-6.94051			AT1G78390	0.00226144	0.145189	6.64078e-05
AT4G31800	3.03489	2.14879	-0.886098			AT4G31800	0.00227694	0.0273364	0.440576
AT1G80440	1.50955	2.91356	1.40401			AT1G80440	0.00229246	1.56231e-11	0.00313535
AT5G01880	-1.16092	-0.152038	1.00889			AT5G01880	0.00229246	0.75639	0.00704224
AT4G05050	0.871278	-0.278067	-1.14934			AT4G05050	0.00229257	0.384162	1.23597e-05
AT4G03060	-6.90367	-6.58162	0			AT4G03060	0.00229882	0.00187554	1
AT1G35260	-1.35843	-1.20801	0.150423			AT1G35260	0.00230552	0.004092	0.809872
AT1G34418	-1.19267	-1.49341	-0.30074			AT1G34418	0.00230607	2.78497e-05	0.528089
AT3G16690	-0.912581	-1.62323	-0.710652			AT3G16690	0.00230607	1.78162e-09	0.021511
AT1G04110	-3.97555	-0.969332	3.00621			AT1G04110	0.00232521	0.432627	0.0233194
AT1G32120	0.972248	0.00135902	-0.970889			AT1G32120	0.00232934	0.999616	0.00172753
AT3G26450	1.42234	0.296076	-1.12626			AT3G26450	0.00233171	0.602129	0.0141849
AT3G03341	1.36982	0.960113	-0.409704			AT3G03341	0.00234235	0.0291904	0.433626
AT5G02170	1.93677	-0.0891434	-2.02591			AT5G02170	0.00234854	0.927193	0.00104661
AT1G70230	-1.27953	-1.20219	0.0773377			AT1G70230	0.00235809	0.00234186	0.902575
AT2G33670	6.25446	7.76051	1.50605			AT2G33670	0.00236148	2.62666e-05	0.372165
AT3G48870	0.93	1.76415	0.834149			AT3G48870	0.00236178	3.31334e-11	0.00458557
AT3G12830	-2.09471	1.41272	3.50744			AT3G12830	0.00242353	0.0201516	1.30254e-08
AT1G70160	-0.92885	-0.893671	0.0351791			AT1G70160	0.00242922	0.00179292	0.940444
AT5G04480	1.68075	1.91509	0.234342			AT5G04480	0.00243673	0.000160009	0.747638
AT2G16367	-1.75334	-7.50566	-5.75232			AT2G16367	0.00244198	2.19805e-16	1.38318e-09
AT5G61350	-1.99715	1.01048	3.00763			AT5G61350	0.00245434	0.0967424	5.04435e-07
AT1G55490	0.919338	0.621527	-0.29781			AT1G55490	0.00246205	0.0379361	0.395637
AT4G17870	-1.36124	-0.377555	0.983686			AT4G17870	0.00247495	0.462015	0.0287666
AT1G67460	7.43275	4.93373	-2.49902			AT1G67460	0.00247802	0.0486362	0.280384
AT3G23880	-1.09275	0.638581	1.73134			AT3G23880	0.00250798	0.0717975	1.14366e-07
AT5G19230	-1.29198	-0.0276184	1.26436			AT5G19230	0.00251287	0.96877	0.00196989
AT3G30843.1	6.92268	6.32728	-0.595401			AT3G30843.1	0.00251461	0.00348422	0.810304
AT1G61050	-2.45844	-1.0144	1.44405			AT1G61050	0.00251687	0.22019	0.0951089
AT1G30200	1.13167	1.12747	-0.00420113			AT1G30200	0.00251708	0.00122012	0.996026
AT1G02810	-1.89238	-0.530022	1.36235			AT1G02810	0.00253687	0.443876	0.0323146
AT3G24020	-1.61833	-0.165101	1.45323			AT3G24020	0.00254637	0.815569	0.00527988
AT4G37250	1.10428	1.55005	0.445774			AT4G37250	0.00254637	2.1699e-06	0.26808
AT5G53810	-3.51453	-1.96778	1.54674			AT5G53810	0.00254637	0.0665652	0.247638
AT5G53550	-1.15432	-0.519827	0.634492			AT5G53550	0.00254888	0.191041	0.120112
AT5G57785	-1.09989	-1.94017	-0.840284			AT5G57785	0.0025522	1.80953e-09	0.0212435
AT1G12020	-1.62989	0.681349	2.31124			AT1G12020	0.0025563	0.204	2.98191e-06
AT3G60360	1.69131	1.46928	-0.222027			AT3G60360	0.0025693	0.00578824	0.766509
AT4G02005	1.67849	1.01047	-0.668028			AT4G02005	0.00258039	0.073172	0.280479
AT3G12090	-1.23506	0.20623	1.44129			AT3G12090	0.00260082	0.683034	0.0001825
AT1G03970	1.39276	1.12225	-0.270516			AT1G03970	0.00260803	0.0111765	0.641324
AT2G03090	-1.48686	-4.98234	-3.49549			AT2G03090	0.0026296	8.91829e-26	1.78142e-12
AT5G16600	1.57281	-0.0481084	-1.62092			AT5G16600	0.00263208	0.954106	0.00136015
AT5G65430	0.697783	0.364313	-0.33347			AT5G65430	0.00264344	0.125497	0.180709
AT4G36730	0.861523	1.2689	0.407379			AT4G36730	0.00266624	6.54318e-07	0.185459
AT5G37370	0.980111	1.16015	0.180035			AT5G37370	0.00266701	9.51997e-05	0.663303
AT1G54010	-1.29413	-2.22953	-0.935402			AT1G54010	0.00267354	4.99883e-09	0.0308877
AT5G59090	-1.33383	-0.353152	0.980673			AT5G59090	0.00267732	0.483609	0.0290346
AT1G75590	-3.22661	0.282626	3.50923			AT1G75590	0.0026781	0.805254	0.000586476
AT3G56260	1.78998	-0.0574765	-1.84746			AT3G56260	0.0026781	0.95391	0.00207077
AT1G29770	2.51927	1.60002	-0.919254			AT1G29770	0.00269514	0.0617085	0.323097
AT2G27590	1.34065	-0.760753	-2.1014			AT2G27590	0.00270822	0.121363	1.30912e-06
AT5G01620	-1.32036	-1.49675	-0.176389			AT5G01620	0.0027179	0.000258121	0.776815
AT1G32230	0.873279	2.96046	2.08718			AT1G32230	0.00273703	5.8244e-34	9.69328e-17
AT2G22670	-0.745721	-1.50279	-0.757068			AT2G22670	0.0027386	4.16304e-12	0.00140974
AT5G56860	-0.878598	-1.151	-0.2724			AT5G56860	0.002747	1.90531e-05	0.444066
AT4G11210	-1.38145	-2.4419	-1.06045			AT4G11210	0.00277771	1.69651e-08	0.0362459
AT1G62370	-1.81996	-1.7004	0.119566			AT1G62370	0.00278049	0.00290007	0.895606
AT4G12420	-1.09376	-0.444571	0.649191			AT4G12420	0.00278932	0.254585	0.0867296
AT4G10170	-1.07655	0.0313264	1.10788			AT4G10170	0.00279463	0.954679	0.00134358
AT2G22500	-1.42311	-0.607155	0.815956			AT2G22500	0.00280235	0.224708	0.103795
AT5G35450	1.51598	0.350571	-1.16541			AT5G35450	0.0028084	0.571147	0.0223868
AT5G02220	1.95205	-1.12223	-3.07428			AT5G02220	0.00281571	0.122084	1.53032e-06
AT5G08070	-2.76425	-0.150013	2.61424			AT5G08070	0.00281781	0.893282	0.00403913
AT2G25930	1.70113	2.4228	0.721669			AT2G25930	0.00282747	1.78665e-06	0.241322
AT1G78000	-1.17214	-0.124879	1.04726			AT1G78000	0.00283569	0.810743	0.00582419
AT2G20780	-1.06248	0.50511	1.56759			AT2G20780	0.00283569	0.15952	1.36644e-06
AT2G40290	0.827165	0.56917	-0.257994			AT2G40290	0.00284398	0.0367883	0.423368
AT4G28040	-1.18129	1.75033	2.93162			AT4G28040	0.00286429	3.86211e-07	7.34133e-18
AT5G25830	-2.79961	-0.877751	1.92186			AT5G25830	0.00286429	0.373521	0.0455797
AT1G61990	-1.30011	-0.772531	0.527576			AT1G61990	0.00288939	0.0750134	0.281911
AT3G51160	-1.05744	0.0683065	1.12574			AT3G51160	0.00290481	0.891828	0.000787923
AT5G19060	-4.84305	-1.68185	3.1612			AT5G19060	0.00292945	0.244195	0.0610254
AT2G07724	3.9907	3.99037	-0.000325238			AT2G07724	0.00293457	0.0014017	1
AT5G04960	-1.18188	-1.316	-0.134124			AT5G04960	0.00293526	0.000353719	0.812428
AT3G46660	-6.34767	0.849325	7.19699			AT3G46660	0.00295474	0.664345	0.000306008
AT1G33415	1.62991	1.02808	-0.601825			AT1G33415	0.00296141	0.0652105	0.332241
AT5G24110	-6.67916	-3.73443	2.94473			AT5G24110	0.00297248	0.0544553	0.273609
AT1G75490	-1.31345	1.73427	3.04771			AT1G75490	0.00299575	2.4422e-06	1.17656e-15
AT5G10520	-1.76294	-1.2138	0.549145			AT5G10520	0.00299575	0.0336219	0.444682
AT5G39580	-1.90767	-0.486313	1.42135			AT5G39580	0.00299575	0.514286	0.0257854
AT5G62630	-0.993043	-1.91484	-0.921794			AT5G62630	0.00299575	1.65145e-10	0.00624119
AT1G70180	1.2576	0.950561	-0.307039			AT1G70180	0.00300289	0.0199981	0.550423
AT3G13225	2.25548	2.33606	0.0805826			AT3G13225	0.00301113	0.000875307	0.943853
AT2G28720	-1.44477	-1.11678	0.327992			AT2G28720	0.00304307	0.0166341	0.588823
AT1G68110	-1.60575	-1.16354	0.442207			AT1G68110	0.00305159	0.0250953	0.51451
AT1G21400	-0.861874	3.48576	4.34763			AT1G21400	0.00307806	3.06654e-50	2.60476e-73
AT4G11170	-7.0856	-1.56261	5.52299			AT4G11170	0.00308896	0.483507	0.0205606
AT4G23700	-1.69629	-1.26853	0.427763			AT4G23700	0.00308896	0.0209084	0.544992
AT2G44660	1.06792	-0.369755	-1.43768			AT2G44660	0.00312097	0.373647	2.99201e-05
AT5G10610	-1.16743	0.25662	1.42405			AT5G10610	0.00312649	0.571107	0.000122223
AT1G03990	3.66776	4.77225	1.10449			AT1G03990	0.00318937	1.64057e-05	0.372518
AT2G30770	-2.50411	-2.04462	0.459486			AT2G30770	0.00318937	0.0104953	0.684617
AT2G43120	1.34664	0.868188	-0.478453			AT2G43120	0.00318937	0.0560229	0.356003
AT3G13530	0.944003	0.830213	-0.11379			AT3G13530	0.00319275	0.00613998	0.793831
AT4G29070	1.15478	-0.0298061	-1.18459			AT4G29070	0.00319887	0.962102	0.00140122
AT2G26000	2.01062	0.776336	-1.23429			AT2G26000	0.00320346	0.302879	0.080012
AT2G18380	-2.67535	-1.31324	1.3621			AT2G18380	0.00320399	0.139154	0.170655
AT4G35860	0.90077	1.2695	0.368734			AT4G35860	0.00322346	3.28671e-06	0.272463
AT3G56740	1.42687	-0.0506225	-1.47749			AT3G56740	0.0032479	0.945585	0.00146118
AT1G22470	1.20282	0.461751	-0.741071			AT1G22470	0.00325065	0.305889	0.0817677
AT1G66173	-1.91628	0.633059	2.54933			AT1G66173	0.00327579	0.328296	2.18279e-05
AT3G62010	1.01085	0.579002	-0.431852			AT3G62010	0.00327917	0.0962401	0.253256
AT2G38860	-1.40266	-1.54815	-0.145488			AT2G38860	0.00330517	0.000404156	0.826552
AT1G03310	-1.04387	-1.94858	-0.904716			AT1G03310	0.00330779	1.06011e-09	0.0125655
AT5G63780	-0.895482	-0.638101	0.257381			AT5G63780	0.00330779	0.0306868	0.477961
AT2G45685	6.32758	7.84198	1.5144			AT2G45685	0.00332057	4.68537e-05	0.408087
AT4G36920	-1.14793	0.412896	1.56082			AT4G36920	0.00332057	0.314607	1.45156e-05
AT4G12830	1.33828	-0.237587	-1.57587			AT4G12830	0.00335032	0.691693	0.000372081
AT2G02220	0.919103	1.18443	0.26533			AT2G02220	0.00335408	2.64307e-05	0.468223
AT3G26610	-2.88386	0.616165	3.50003			AT3G26610	0.00335498	0.542585	0.000126342
AT1G76560	-1.2669	-0.272392	0.994503			AT1G76560	0.00341373	0.595779	0.0206174
AT2G37440	1.85876	0.285193	-1.57356			AT2G37440	0.00342426	0.74227	0.0148276
AT1G72180	-0.935301	0.891978	1.82728			AT1G72180	0.00342782	0.00231444	7.15602e-11
AT5G60200	-1.4461	0.0654313	1.51153			AT5G60200	0.00342782	0.926756	0.00125631
AT1G67230	1.31471	0.572558	-0.742153			AT1G67230	0.00343142	0.234392	0.115531
AT3G18950	-1.98399	-0.209906	1.77408			AT3G18950	0.00343142	0.802713	0.00797521
AT3G05120	-0.894822	0.282428	1.17725			AT3G05120	0.00344255	0.401132	2.92837e-05
AT1G66270	-3.77629	-4.97448	-1.1982			AT1G66270	0.00345722	2.08213e-05	0.424416
AT2G46620	-1.39377	-0.131689	1.26208			AT2G46620	0.00345722	0.834899	0.00655603
AT3G50280	-2.39829	-1.06064	1.33765			AT3G50280	0.00346649	0.188887	0.13389
AT5G10680	4.24113	2.32989	-1.91125			AT5G10680	0.00347028	0.125442	0.19752
AT3G16860	-2.46273	0.226421	2.68915			AT3G16860	0.00347611	0.834566	0.000693661
AT1G22550	-1.20949	-0.560422	0.649072			AT1G22550	0.00354723	0.189808	0.143153
AT3G55990	-1.39714	0.184471	1.58161			AT3G55990	0.00354723	0.757639	0.000459276
AT3G46290	-1.02275	-0.941403	0.0813484			AT3G46290	0.00354864	0.00410772	0.871522
AT1G07130	-1.69018	0.275285	1.96547			AT1G07130	0.00358101	0.695127	0.000288949
AT1G23080	-0.996915	0.328406	1.32532			AT1G23080	0.00359474	0.381294	2.38571e-05
AT1G08410	1.87973	2.17868	0.29895			AT1G08410	0.00360962	0.000200923	0.716581
AT1G18970	-2.18656	-1.13184	1.05472			AT1G18970	0.00363815	0.134232	0.195495
AT3G43720	-1.23925	-1.89413	-0.654881			AT3G43720	0.00365918	5.34986e-07	0.144789
AT2G24760.1	1.49038	2.14959	0.65921			AT2G24760.1	0.00368713	2.06783e-06	0.227312
AT4G25900	-1.27674	-1.27007	0.00666325			AT4G25900	0.00369723	0.00180794	0.994147
AT1G72100	1.88235	-0.382449	-2.2648			AT1G72100	0.00369831	0.63761	0.000222672
AT1G30750	-0.930278	-1.62956	-0.699284			AT1G30750	0.00369892	8.16329e-09	0.0297832
AT1G21120	-1.86605	-2.28626	-0.420202			AT1G21120	0.00370625	9.38821e-05	0.600173
AT5G17360	1.50111	1.01769	-0.483419			AT5G17360	0.00370826	0.0490648	0.417497
AT5G15440	0.869148	0.0417835	-0.827364			AT5G15440	0.00375681	0.92578	0.00473594
AT5G05820	-1.08904	-1.10166	-0.0126145			AT5G05820	0.00379083	0.00161239	0.98562
AT3G54320	1.75041	1.11453	-0.635883			AT3G54320	0.00382704	0.0663653	0.351229
AT4G18010	1.10004	1.01016	-0.0898818			AT4G18010	0.00382851	0.00451859	0.866534
AT4G09080	2.48834	1.34142	-1.14692			AT4G09080	0.00384031	0.139334	0.212766
AT3G11964	1.40984	1.42678	0.0169395			AT3G11964	0.0038884	0.00158696	0.984201
AT1G01140	1.52675	1.46867	-0.0580845			AT1G01140	0.00389114	0.00277367	0.941991
AT2G31345	-6.87534	-3.02793	3.84741			AT2G31345	0.00389713	0.138343	0.137766
AT5G18290	-1.24469	-0.0294666	1.21522			AT5G18290	0.00389713	0.965205	0.0036416
AT2G27402	-1.41218	-3.54211	-2.12994			AT2G27402	0.00392488	2.51134e-16	4.06634e-06
AT1G13460	-2.22383	-0.830705	1.39312			AT1G13460	0.00394862	0.31128	0.0787006
AT5G04990	-0.914056	-0.0735094	0.840546			AT5G04990	0.00397417	0.866197	0.00598735
AT3G09980	1.40566	0.117719	-1.28794			AT3G09980	0.00401662	0.862046	0.00620499
AT1G49470	-1.0639	-1.00326	0.0606365			AT1G49470	0.00401719	0.00358017	0.911963
AT5G03230	-1.68663	-2.75606	-1.06944			AT5G03230	0.00403456	9.19578e-08	0.0731753
AT5G25840	1.03794	-0.939362	-1.9773			AT5G25840	0.00403456	0.00571877	5.66261e-10
AT5G14565	1.81609	3.87393	2.05783			AT5G14565	0.00406196	4.18896e-13	0.000300737
AT2G16586	3.91763	5.08398	1.16635			AT2G16586	0.00406274	3.10247e-05	0.452528
AT3G48540	1.82315	-0.715753	-2.5389			AT3G48540	0.00406616	0.343046	5.20428e-05
AT3G04910	-0.977497	0.309363	1.28686			AT3G04910	0.00412912	0.409603	3.67908e-05
AT4G13540	2.57257	1.63558	-0.936997			AT4G13540	0.00413291	0.0689061	0.346764
AT5G15770	-1.72796	-1.73737	-0.00941067			AT5G15770	0.00413423	0.00199116	0.994304
AT1G14730	-0.813587	-0.206606	0.60698			AT1G14730	0.00413577	0.526589	0.0330588
AT5G57250	1.64889	1.07344	-0.575458			AT5G57250	0.00414105	0.0602142	0.376251
AT1G09940	1.36936	1.94808	0.578718			AT1G09940	0.00415638	4.14591e-06	0.263506
AT2G06210	1.36308	1.33248	-0.030598			AT2G06210	0.00416781	0.00253788	0.967866
AT4G21740	-1.92504	-1.50978	0.41526			AT4G21740	0.00416827	0.0178037	0.622754
AT1G13245	-1.17502	0.212091	1.38711			AT1G13245	0.00416955	0.675653	0.000251387
AT2G30800	1.48956	2.14219	0.652632			AT2G30800	0.00419884	2.91132e-06	0.237388
AT1G08210	0.941884	0.813596	-0.128288			AT1G08210	0.00420819	0.00871526	0.769525
AT2G26975	-1.21085	-1.61686	-0.40601			AT2G26975	0.00421594	2.00232e-05	0.401348
AT1G72900	1.49971	0.611324	-0.888382			AT1G72900	0.00421911	0.27932	0.101776
AT3G03050	-1.05744	0.2812	1.33864			AT3G03050	0.00422752	0.502816	8.40411e-05
AT2G44740	-1.46182	-1.96432	-0.502504			AT2G44740	0.00423005	2.21024e-05	0.400761
AT3G50700	-1.20707	0.503004	1.71008			AT3G50700	0.00423035	0.245342	8.4909e-06
AT3G25014	6.96198	4.65061	-2.31137			AT3G25014	0.00423978	0.0611302	0.314784
AT4G12560	0.884006	1.04426	0.160259			AT4G12560	0.00423978	0.000186994	0.681907
AT1G79280	1.71533	1.19963	-0.515707			AT1G79280	0.00424751	0.0414868	0.45675
AT2G41475	-0.665036	0.192533	0.857569			AT2G41475	0.00425369	0.462194	5.91663e-05
AT1G12820	-0.979817	-0.209179	0.770638			AT1G12820	0.00430764	0.608074	0.0234612
AT1G15780	1.18844	1.64179	0.453355			AT1G15780	0.00431833	8.56914e-06	0.323225
AT5G44480	-1.35932	-0.979001	0.380319			AT5G44480	0.00436278	0.032259	0.51527
AT1G44970	-1.55889	-0.961098	0.597794			AT1G44970	0.00436785	0.0729255	0.337292
AT3G07470	-0.795967	-0.726498	0.0694698			AT3G07470	0.00437316	0.00524533	0.858394
AT3G16660	-1.0243	-1.44206	-0.41776			AT3G16660	0.00440318	7.21568e-06	0.297294
AT5G17860	-1.60051	1.71896	3.31947			AT5G17860	0.00441013	0.000341152	8.34773e-12
AT1G12845	-1.17493	-2.884	-1.70908			AT1G12845	0.00441265	5.14342e-16	6.90809e-06
AT2G26640	-0.804072	-0.510349	0.293722			AT2G26640	0.00441265	0.066056	0.365447
AT4G01670	-1.26679	1.07009	2.33688			AT4G01670	0.00441265	0.00715642	2.27279e-09
AT3G63210	-1.25525	0.618812	1.87406			AT3G63210	0.00442358	0.167046	2.26209e-06
AT1G67620	-1.30512	-0.832801	0.472318			AT1G67620	0.00443493	0.062709	0.374806
AT5G40400	-2.50808	-0.871263	1.63682			AT5G40400	0.00443493	0.323426	0.0768362
AT4G22666	-1.66898	-2.05044	-0.381461			AT4G22666	0.00444754	0.000117411	0.600851
AT3G62580	-0.661464	-0.733772	-0.0723088			AT3G62580	0.00445663	0.000557158	0.82218
AT3G10390	1.25631	0.398587	-0.857722			AT3G10390	0.00446731	0.428959	0.0574849
AT5G33382.1	3.12057	-1.83228	-4.95285			AT5G33382.1	0.00448875	0.239991	0.00020477
AT1G66100	-0.894782	-1.59173	-0.696953			AT1G66100	0.00449139	7.37522e-09	0.0251402
AT2G24160	-4.26089	-0.918107	3.34279			AT2G24160	0.00449139	0.462889	0.0267927
AT2G07721	4.62807	4.92597	0.297899			AT2G07721	0.00449432	0.000928716	0.869192
AT1G35255	-2.89494	-1.94835	0.946592			AT1G35255	0.00453382	0.0399333	0.44513
AT5G18940	-0.90547	-1.37599	-0.470521			AT5G18940	0.00460334	1.41604e-06	0.173787
AT1G79410	-1.58629	-0.756622	0.829664			AT1G79410	0.00462221	0.186699	0.162936
AT1G30370	-3.75156	-0.700075	3.05149			AT1G30370	0.00462278	0.577444	0.0209685
AT3G51642	-2.37276	-1.1148	1.25796			AT3G51642	0.00463212	0.172966	0.169694
AT3G52250	1.37083	2.62593	1.2551			AT3G52250	0.00463681	2.26866e-10	0.00587875
AT4G20860	-1.9289	0.182756	2.11166			AT4G20860	0.00463681	0.84176	0.00088127
AT5G51130	2.36501	1.51517	-0.84984			AT5G51130	0.00464361	0.0689045	0.361353
AT5G06760	1.33514	-0.583641	-1.91878			AT5G06760	0.00466942	0.244964	7.80951e-06
AT5G64180	0.723453	0.301594	-0.421859			AT5G64180	0.00467805	0.270733	0.113666
AT2G14080	-1.4445	0.0404258	1.48493			AT2G14080	0.00468271	0.958355	0.00221566
AT3G11620	1.19029	1.10525	-0.0850418			AT3G11620	0.0046967	0.00490506	0.887246
AT3G11320	-0.992543	-0.815224	0.177319			AT3G11320	0.00470429	0.0140596	0.697735
AT5G61430	-2.75452	-0.0868977	2.66762			AT5G61430	0.00470429	0.947729	0.00438682
AT1G06630	0.897883	0.884388	-0.0134958			AT1G06630	0.00473575	0.00260813	0.980232
AT2G25460	1.80324	1.1841	-0.619144			AT2G25460	0.00473864	0.0608642	0.390568
AT5G48150	-0.9198	-0.189631	0.730169			AT5G48150	0.00479103	0.628158	0.0228615
AT1G13550	-6.43436	-1.20354	5.23082			AT1G13550	0.00487921	0.5693	0.0205179
AT4G17330	1.578	2.05301	0.475007			AT4G17330	0.00487921	4.02746e-05	0.459761
AT2G19780	-1.77345	-3.35294	-1.57949			AT2G19780	0.00494993	3.86397e-08	0.0252452
AT3G15680	-1.876	-3.18373	-1.30773			AT3G15680	0.00495767	1.18797e-07	0.0611482
AT1G62120	-2.11961	-1.21156	0.908053			AT1G62120	0.00496362	0.0982752	0.286858
AT3G25905	-2.04567	-3.24452	-1.19884			AT3G25905	0.00496955	1.17188e-05	0.200425
AT1G26761	-1.17193	-3.63699	-2.46507			AT1G26761	0.00497899	1.08317e-21	7.81663e-10
AT2G42200	-6.99259	-1.53018	5.46241			AT2G42200	0.00500085	0.515609	0.026619
AT5G49930	1.76602	1.75916	-0.0068596			AT5G49930	0.00501037	0.00242282	0.996026
AT2G27389	-2.13846	-0.864536	1.27392			AT2G27389	0.00502724	0.277796	0.107253
AT1G70990	-1.43879	-0.604547	0.834246			AT1G70990	0.00503315	0.254835	0.124411
AT5G25250	-2.58569	0.509807	3.0955			AT5G25250	0.00503315	0.618157	0.000277133
AT1G18590	-1.17574	-1.74084	-0.565096			AT1G18590	0.0050431	4.46188e-06	0.231067
AT3G46610	-1.1069	-0.644987	0.461915			AT3G46610	0.00507171	0.0991195	0.297199
AT4G23190	-2.05581	-0.567087	1.48872			AT4G23190	0.00513475	0.488211	0.0423526
AT1G61350	-1.17476	-0.894239	0.280524			AT1G61350	0.00514636	0.0253521	0.59369
AT2G22840	-1.64868	1.52498	3.17366			AT2G22840	0.00517422	0.00269944	5.87604e-10
AT1G47590	-3.96752	-3.18587	0.781645			AT1G47590	0.00517925	0.0128918	0.689708
AT5G66100	1.48811	2.20353	0.715418			AT5G66100	0.00518487	2.36215e-06	0.200855
AT5G61340	-1.19333	0.111983	1.30531			AT5G61340	0.00519695	0.843375	0.00110971
AT2G46150	-1.9972	-2.44088	-0.443682			AT2G46150	0.0052398	0.000213404	0.633801
AT3G10650	1.34463	2.272	0.927364			AT3G10650	0.0052398	5.45203e-08	0.0518495
AT4G35630	-1.01335	-0.972174	0.0411725			AT4G35630	0.005247	0.00373241	0.93988
AT5G46330	-1.28297	1.93655	3.21953			AT5G46330	0.00525137	4.32543e-07	1.29649e-16
AT5G17850	1.37731	1.84414	0.466835			AT5G17850	0.0052666	2.54398e-05	0.399009
AT1G53480	-0.896257	-0.173491	0.722766			AT1G53480	0.00527464	0.656557	0.0212891
AT3G45600	-0.744912	-1.26835	-0.523434			AT3G45600	0.00527703	5.35511e-08	0.0502062
AT1G06090	-1.36599	-1.64089	-0.274896			AT1G06090	0.00530775	0.000245183	0.665769
AT4G20480	0.86466	1.19443	0.329767			AT4G20480	0.00532346	1.38068e-05	0.338049
AT3G22910	3.5972	5.20561	1.6084			AT3G22910	0.00533799	2.99069e-06	0.127624
AT1G71070	-0.974914	-0.650215	0.324699			AT1G71070	0.00536109	0.0558493	0.425811
AT2G06002	-1.80395	-0.476515	1.32743			AT2G06002	0.00538796	0.500875	0.0434341
AT4G15880	1.09101	0.228355	-0.86266			AT4G15880	0.00538827	0.631488	0.0251482
AT3G18890	0.991602	0.379301	-0.612301			AT3G18890	0.00539491	0.325543	0.0937786
AT3G25717	-1.43617	-0.150555	1.28562			AT3G25717	0.00539607	0.825502	0.00928778
AT5G03140	-1.52623	-0.437328	1.0889			AT5G03140	0.00545638	0.463941	0.0523781
AT5G14730	-1.32342	-0.603123	0.720297			AT5G14730	0.0054873	0.220267	0.151081
AT1G33600	-1.22252	0.772011	1.99453			AT1G33600	0.00550381	0.0715247	3.25298e-07
AT2G33430	1.03887	1.70354	0.664665			AT2G33430	0.00551214	1.60556e-07	0.0771908
AT2G32290	7.24845	0	-6.00424			AT2G32290	0.00552721	1	0.0172708
AT4G22610	-1.23022	-2.61424	-1.38402			AT4G22610	0.00552935	1.18877e-10	0.00226636
AT2G18010	-3.2458	-2.80347	0.442326			AT2G18010	0.00561744	0.00943313	0.80067
AT4G24510	-1.07871	-0.436751	0.641959			AT4G24510	0.00561744	0.289685	0.10946
AT1G09770	1.3406	1.49073	0.150126			AT1G09770	0.00561949	0.000679363	0.817152
AT4G36770	6.21272	7.29634	1.08362			AT4G36770	0.00561949	0.00026738	0.600173
AT5G40410	-6.16654	-3.491	2.67554			AT5G40410	0.00561949	0.0725922	0.32522
AT3G03950	1.45736	2.56104	1.10368			AT3G03950	0.00564106	1.76196e-08	0.03136
AT4G24190	1.49323	1.95401	0.460785			AT4G24190	0.00564865	4.66779e-05	0.454528
AT5G62330	-4.43874	-7.46035	-3.02161			AT5G62330	0.00565143	4.04739e-05	0.188895
AT1G56020	-2.575	-0.129046	2.44596			AT1G56020	0.00566553	0.916582	0.00633316
AT1G46554	-1.35181	-1.01491	0.336903			AT1G46554	0.00567872	0.0291727	0.576191
AT2G35260	0.771743	-0.532141	-1.30388			AT2G35260	0.00567872	0.0502429	1.40921e-07
AT1G36990	-1.13914	1.06382	2.20296			AT1G36990	0.00567972	0.00323357	8.18594e-10
AT2G24310	-3.75153	-1.44656	2.30497			AT2G24310	0.00567972	0.218603	0.112213
AT3G04220	6.9833	3.57182	-3.41148			AT3G04220	0.00567972	0.206022	0.157249
AT1G19900	-2.0098	0.462088	2.47189			AT1G19900	0.00572114	0.572681	0.000215864
AT2G20724	-1.47227	-2.646	-1.17372			AT2G20724	0.00572216	1.34129e-08	0.0259899
AT3G02920	1.07144	0.265661	-0.805775			AT3G02920	0.00580883	0.569811	0.0402088
AT2G19570	1.71276	2.83767	1.12491			AT2G19570	0.0058423	1.41205e-07	0.0689055
AT1G71130	-0.875661	-0.513986	0.361675			AT1G71130	0.00586715	0.102637	0.307879
AT3G01560	1.50673	2.46161	0.954877			AT3G01560	0.00586715	2.28863e-07	0.0828856
AT5G51070	0.693164	1.43227	0.739107			AT5G51070	0.00587215	2.1977e-11	0.00157092
AT3G06740	-1.34741	-2.32968	-0.982271			AT3G06740	0.00587497	1.01736e-07	0.053274
AT4G24310	-1.6687	-1.94173	-0.273037			AT4G24310	0.0058968	0.000463687	0.737492
AT5G67510	-1.36019	-2.47457	-1.11438			AT5G67510	0.0058968	8.31348e-09	0.0211467
AT1G69740	0.716802	0.117164	-0.599637			AT1G69740	0.0059045	0.719943	0.017236
AT2G31880	-1.30309	-0.0722828	1.23081			AT2G31880	0.0059045	0.914053	0.00663023
AT1G11080	-2.28753	1.0988	3.38632			AT1G11080	0.00591724	0.145842	5.32538e-06
AT1G43160	1.36045	0.0378509	-1.3226			AT1G43160	0.00593191	0.962108	0.00578198
AT5G39450	-2.76094	-1.33703	1.42391			AT5G39450	0.00594677	0.176746	0.186978
AT5G48485	-1.06914	-1.76094	-0.691806			AT5G48485	0.00597684	2.4382e-07	0.0817677
AT2G23755	-1.58631	-0.537441	1.04887			AT2G23755	0.00598606	0.377415	0.0799655
AT1G12850	-0.932156	0.238321	1.17048			AT1G12850	0.00598628	0.536892	0.000169805
AT1G29440	-1.59631	-2.1612	-0.564892			AT1G29440	0.0060116	3.00159e-05	0.391099
AT5G16620	0.785481	0.309426	-0.476055			AT5G16620	0.0060116	0.318862	0.110251
AT1G22885	-0.920274	0.121415	1.04169			AT1G22885	0.00601436	0.777103	0.000828422
AT2G40113	-1.23354	-0.660748	0.572788			AT2G40113	0.00604686	0.143459	0.237808
AT5G52580	1.04054	1.46519	0.424647			AT5G52580	0.00604686	1.16691e-05	0.304623
AT2G26920	1.53799	2.39734	0.85935			AT2G26920	0.00605551	7.8558e-07	0.129206
AT5G66580	-1.34105	-1.46993	-0.128882			AT5G66580	0.00606615	0.000956088	0.849702
AT2G36770	2.08373	2.07712	-0.00661291			AT2G36770	0.00607483	0.00291275	0.997113
AT1G14700	-1.08768	-2.52059	-1.4329			AT1G14700	0.00609122	2.54503e-13	0.000122903
AT3G48360	0.817113	3.33803	2.52092			AT3G48360	0.00609979	4.32448e-43	2.55873e-24
AT5G25240	1.25922	1.69998	0.440753			AT5G25240	0.00614878	2.85428e-05	0.389057
AT4G37800	-1.10883	-1.90344	-0.794605			AT4G37800	0.0062319	6.08641e-08	0.0472269
AT3G02260	1.18773	1.9007	0.712973			AT3G02260	0.00625662	5.09097e-07	0.107431
AT2G44600	1.40947	-1.08179	-2.49126			AT2G44600	0.00625839	0.0398978	2.37337e-07
AT5G40720	-1.60026	1.24557	2.84583			AT5G40720	0.00626075	0.00992017	2.7988e-08
AT2G14120	0.85148	0.537236	-0.314244			AT2G14120	0.00626652	0.0820777	0.370419
AT3G55830	-0.97158	-1.30534	-0.333755			AT3G55830	0.00628279	3.89333e-05	0.412197
AT2G27260	0.960788	1.51337	0.552583			AT2G27260	0.00629267	7.46022e-07	0.124795
AT1G18500	0.88982	1.23434	0.344521			AT1G18500	0.00629677	1.75516e-05	0.338121
AT2G39140	1.00566	2.25536	1.2497			AT2G39140	0.00629759	3.01141e-13	0.00017413
AT4G02050	-1.8384	-1.09794	0.740456			AT4G02050	0.00635375	0.097883	0.320789
AT1G11185	-1.53969	-0.69834	0.841351			AT1G11185	0.00635876	0.227625	0.158023
AT4G18280	1.30082	2.88059	1.57977			AT4G18280	0.00636777	7.98558e-13	0.000263783
AT1G55152	-1.14175	-0.134764	1.00699			AT1G55152	0.00643576	0.803865	0.012352
AT2G23100	1.59302	1.9548	0.36178			AT2G23100	0.00643576	0.000177685	0.604362
AT2G45350	6.28893	-1.00356	-7.29249			AT2G45350	0.00643813	0.742299	0.00097286
AT4G14465	-0.945138	0.476968	1.42211			AT4G14465	0.00646324	0.168052	4.90647e-06
AT1G32550	0.794257	-0.0324084	-0.826665			AT1G32550	0.00654132	0.940333	0.00278566
AT5G01060	3.51805	-4.31466	-7.83271			AT5G01060	0.00655413	0.0199602	6.08613e-06
AT1G64460	1.30562	1.21288	-0.0927434			AT1G64460	0.00656108	0.00645327	0.891295
AT4G16790	-1.90617	1.15938	3.06555			AT4G16790	0.00656108	0.0558565	7.99199e-07
AT4G21960	-0.936595	-1.12714	-0.190546			AT4G21960	0.00665116	0.000261655	0.653738
AT4G24530	-1.3147	-0.190962	1.12374			AT4G24530	0.00665859	0.748686	0.0181647
AT2G24180	-1.07997	-0.453155	0.626818			AT2G24180	0.00668035	0.277715	0.128317
AT1G45201	-1.05724	-2.3068	-1.24957			AT1G45201	0.0066894	3.89737e-12	0.00051762
AT3G07550	-1.57366	-0.644004	0.929654			AT3G07550	0.00669822	0.285924	0.124224
AT2G32300	-1.12471	0.0511972	1.1759			AT2G32300	0.00674303	0.932332	0.0024457
AT2G18480	-6.07735	-0.104858	5.97249			AT2G18480	0.00675618	0.969889	0.00498645
AT3G12140	0.944008	0.709818	-0.234191			AT3G12140	0.00677301	0.0335732	0.576927
AT1G68360	-3.51609	0.811333	4.32742			AT1G68360	0.00681342	0.491077	0.000269882
AT4G33730	-1.35781	-0.43357	0.924243			AT4G33730	0.00681494	0.420485	0.0731753
AT5G12900	1.00565	0.442707	-0.562945			AT5G12900	0.00681557	0.261074	0.14736
AT5G15940	-6.56468	-2.67576	3.88892			AT5G15940	0.00681557	0.201753	0.133758
AT2G31810	0.943134	1.03322	0.0900829			AT2G31810	0.00681783	0.00105341	0.84981
AT5G47420	0.878955	-0.0529514	-0.931906			AT5G47420	0.00682824	0.910169	0.00252527
AT4G29190	-0.868744	0.707669	1.57641			AT4G29190	0.00685159	0.0183947	1.89301e-08
AT2G29320	-0.803111	-2.6416	-1.83849			AT2G29320	0.00686889	1.36364e-24	1.14362e-11
AT1G79830	1.1127	1.04957	-0.0631301			AT1G79830	0.00688545	0.00588133	0.915393
AT5G10580	-1.24237	-0.492021	0.750344			AT5G10580	0.0069043	0.310492	0.113578
AT1G19920	-0.97691	-2.07725	-1.10034			AT1G19920	0.00691334	4.13023e-11	0.00147746
AT2G47600	-0.988763	-1.17037	-0.181602			AT2G47600	0.00691334	0.000404165	0.701348
AT5G03070	1.12473	1.19149	0.066761			AT5G03070	0.00691334	0.00166574	0.910992
AT1G62030	-1.74471	-1.57939	0.165326			AT1G62030	0.0069206	0.00843608	0.856735
AT1G66820	-1.10333	-1.20068	-0.0973576			AT1G66820	0.00692919	0.00122046	0.864817
AT1G73870	-1.04943	-2.74481	-1.69538			AT1G73870	0.006934	4.44598e-15	7.37758e-06
AT1G65230	0.81778	0.48263	-0.335151			AT1G65230	0.00695481	0.10937	0.31249
AT2G39700	-1.45691	-1.82466	-0.367757			AT2G39700	0.00695481	0.000162213	0.574286
AT2G46650	-1.39862	-3.95936	-2.56074			AT2G46650	0.00695481	2.44496e-18	9.10559e-08
AT3G61060	-0.744476	0.935071	1.67955			AT3G61060	0.00695481	0.000125505	1.01274e-12
AT5G43740	-1.71136	-0.70148	1.00988			AT5G43740	0.00695607	0.283459	0.128838
AT4G30850	-0.882582	-0.652228	0.230353			AT4G30850	0.0069858	0.0369394	0.568754
AT1G09150	0.749165	0.533271	-0.215894			AT1G09150	0.00698817	0.0472656	0.508061
AT4G24570	-1.95326	0.0814972	2.03475			AT4G24570	0.00698871	0.937472	0.00267679
AT5G66810	1.17226	1.45653	0.284269			AT5G66810	0.00702605	0.000169579	0.584594
AT1G61580	1.19356	0.102856	-1.0907			AT1G61580	0.00705063	0.866197	0.0104058
AT5G25060	1.57537	1.86091	0.285539			AT5G25060	0.00709237	0.000378411	0.69359
AT2G32620	-6.45605	-6.134	0			AT2G32620	0.00709245	0.00541618	1
AT2G37770	1.70657	2.35117	0.644598			AT2G37770	0.00711849	2.43946e-05	0.351745
AT2G27360	-1.18055	-1.86092	-0.680369			AT2G27360	0.00711953	2.36246e-06	0.154785
AT3G08600	-1.21816	-1.01706	0.201101			AT3G08600	0.00712569	0.0165245	0.733444
AT1G63360	-1.41433	-1.54656	-0.132231			AT1G63360	0.00720991	0.00133315	0.860335
AT2G44010	-1.17164	-0.721044	0.450597			AT2G44010	0.00721259	0.0919382	0.355445
AT2G26560	-2.18803	0.456852	2.64489			AT2G26560	0.0072784	0.630157	0.000386841
AT4G29700	-1.65776	-1.57632	0.081432			AT4G29700	0.00728433	0.00567587	0.929818
AT5G14580	1.76786	2.32395	0.556091			AT5G14580	0.00729086	6.10255e-05	0.444066
AT1G72970	-0.985534	-1.88952	-0.903987			AT1G72970	0.0073949	3.71833e-09	0.0120082
AT1G45130	0.888552	-0.749274	-1.63783			AT1G45130	0.00739664	0.0176244	2.44282e-08
AT2G28950	-1.01984	-3.53454	-2.5147			AT2G28950	0.00739664	1.71202e-28	2.72989e-14
AT2G35610	-1.01611	-1.42228	-0.406169			AT2G35610	0.00739664	2.735e-05	0.347463
AT2G38120	-0.978329	0.0662196	1.04455			AT2G38120	0.00739664	0.896572	0.00209074
[truncated: 7,726 more rows]
