# Supplementary material for: Heat stress promotes Arabidopsis AGO1 phase separation and association with stress granule components
Source: iScience. 2024 Feb 6;27(3):109151. doi: 10.1016/j.isci.2024.109151 (PMC10879784; doi:10.1016/j.isci.2024.109151)
Supplement: Table S6. Small RNA count summary, related to Figures 4 and S6 [file mmc4.xlsx]

## Sheet: miRNAs
	Col0_Control_1	Col0_Control_2	Col0_Control_3	Col0_HS_1	Col0_HS_2	Col0_HS_3	Col0_HS_Recov_1	Col0_HS_Recov_2	Col0_HS_Recov_3	IP_Col0_Control_1	IP_Col0_Control_2	IP_Col0_Control_3	IP_Col0_HS_1	IP_Col0_HS_2	IP_Col0_HS_3	IP_Col0_HS_Recov_1	IP_Col0_HS_Recov_2	IP_Col0_HS_Recov_3
miR156a-3p	264	606	433	342	211	512	234	450	475	72	34	45	22	24	16	33	26	73
miR156a-5p	10839	22762	27860	4877	8458	16670	10789	15324	17946	400889	213811	217441	304499	303445	83021	61109	354821	177591
miR156b-3p	311	381	373	147	114	172	250	238	201	5816	4434	2471	2565	6158	1247	1149	4607	2786
miR156b-5p	11071	22456	27759	4967	8475	16872	10620	15223	18017	405106	210936	220878	308767	308697	82223	60099	354507	180159
miR156c-3p	608	1317	1101	545	493	1236	452	984	1094	110	44	93	35	22	19	50	43	118
miR156c-5p	10892	22450	27891	4829	8584	16896	10717	15213	17895	401651	211937	218238	305074	305819	83704	60452	353997	177765
miR156d-3p	109	177	156	53	35	41	81	87	71	8	11	5	2	5	0	7	5	6
miR156d-5p	10979	22470	27973	4925	8563	16873	10492	15440	17859	404089	211470	219737	308067	308135	81912	59348	359080	181411
miR156e	10949	23195	28143	4811	8718	17032	10573	15609	17858	401763	207961	218722	306665	306428	83768	60157	356659	180013
miR156f-3p	2438	4118	3704	912	190	1377	2280	1878	1449	602	423	482	142	164	48	537	342	261
miR156f-5p	10724	22522	28063	4882	8122	16793	10847	15739	18211	401377	210283	217489	305879	305945	83188	60185	355673	178636
miR156g	464	537	286	110	164	162	403	181	152	5621	3203	2662	5471	6628	1225	17940	4770	5593
miR156h	12	36	14	35	36	28	21	35	20	107	92	79	169	115	45	260	172	117
miR156i	77	65	207	12	59	109	68	78	124	3284	759	875	1300	889	557	500	2272	974
miR156j	217	284	496	73	166	302	160	213	327	7413	3087	3023	4806	4242	1369	1317	6226	3063
miR157a-3p	6635	9016	10303	2160	1484	5550	5196	5120	6121	866	707	991	271	303	215	528	490	552
miR157a-5p	15966	41804	31877	8512	13749	23466	10695	22611	21967	220798	172966	148677	285187	253874	74709	139472	245106	132635
miR157b-3p	6644	8888	10406	2290	1506	5629	5097	5163	6131	911	666	992	280	318	221	565	465	556
miR157b-5p	15432	41852	32025	8719	14209	23840	10920	22745	21824	217320	171056	146998	281269	249154	75179	142567	244636	131851
miR157c-3p	4933	7473	6619	2221	1941	3446	3355	4948	3665	4346	2838	1693	354	346	127	1728	1187	827
miR157c-5p	15766	42365	31469	8431	14004	24033	10657	22719	22362	218881	170824	146945	282798	251575	74017	142089	243246	132757
miR157d	729	1374	1077	455	490	861	606	786	781	6380	3735	3712	7349	5248	1647	14713	5979	3874
miR158a-3p	1196	3165	3687	1042	4506	5468	1148	3751	4422	13363	9734	5342	10476	9878	2610	4313	8091	5002
miR158a-5p	71	190	255	25	52	68	33	149	146	105	85	84	34	144	28	13	77	46
miR158b	257	241	23	168	463	33	120	180	13	117	105	65	95	137	44	36	59	86
miR159a	29996	104849	70619	34822	63272	101096	19733	79200	69521	367519	251045	152943	291534	275644	73070	195340	253345	139795
miR159b-3p	9053	31545	18386	10716	16934	24440	5672	22881	17949	107385	71055	40354	86766	76272	20211	63258	71765	40821
miR159b-5p	109	108	184	18	26	3	22	20	17	712	405	466	3	15	3	17	17	25
miR159c	857	1631	1578	619	1302	1729	391	1808	1354	12402	5694	4960	7856	5959	2730	5147	5159	4267
miR160a-3p	205	127	169	50	33	51	63	69	76	34	9	24	3	12	5	3	10	14
miR160a-5p	160	278	204	99	154	146	272	137	157	2245	742	961	385	737	497	370	1454	990
miR160b	170	287	199	107	153	107	276	101	178	2207	719	958	414	739	437	395	1442	1020
miR160c-3p	84	161	122	42	69	103	71	107	120	17	11	17	7	24	2	3	7	11
miR160c-5p	176	277	206	115	146	145	249	120	163	2335	739	983	422	739	490	399	1445	979
miR161.1	9606	22095	15767	7617	11444	13974	6028	15289	12932	248548	101586	129265	160374	157052	57574	90636	190880	100108
miR161.2	16040	41513	36922	10376	31165	38416	9156	40708	30669	88616	45050	48697	98501	76976	28047	57774	68676	42783
miR162a-3p	499	597	564	227	425	354	374	467	423	18864	7139	7617	8281	7651	3217	3701	9203	5621
miR162a-5p	46	90	37	23	11	27	46	15	18	85	23	23	32	30	7	168	34	21
miR162b-3p	481	545	578	216	390	321	353	477	444	18884	7129	7716	8151	7711	3054	3838	9150	5534
miR162b-5p	26	85	34	28	11	18	42	16	15	78	20	31	32	26	4	147	29	19
miR163	5059	12348	10177	5380	12397	11036	3001	14431	8933	116086	73781	27407	69313	86059	14530	77205	61274	33191
miR164a	44	60	41	45	58	38	43	52	39	3227	1469	1475	626	1338	497	526	1659	862
miR164b-3p	21	45	48	2	9	20	10	10	18	58	15	52	2	9	0	1	6	4
miR164b-5p	27	50	46	37	55	42	42	35	49	3348	1470	1463	618	1387	471	573	1766	865
miR164c-3p	44	82	69	24	14	30	24	40	49	10	1	19	0	2	4	0	3	1
miR164c-5p	9	22	24	10	12	15	24	14	18	2833	1421	1179	563	1237	346	433	1527	798
miR165a-3p	12228	33482	19121	12254	10902	17869	11740	17071	15237	40203	16694	28015	30239	18558	9461	41514	17450	15089
miR165a-5p	379	1044	733	116	208	299	114	252	394	102	93	46	22	52	6	52	47	29
miR165b	12306	33539	19438	12047	10949	17774	11590	17118	15303	40301	16811	27916	29851	18798	9561	41490	17344	15015
miR166a-3p	10248	25573	15782	8897	9233	13376	8484	14077	11310	33305	17677	25173	28182	19261	8428	34707	16993	13310
miR166a-5p	836	515	889	381	380	508	222	508	490	52	30	19	21	28	1	24	11	14
miR166b-3p	9833	26506	15710	9029	9248	13620	8349	13989	11521	32662	17508	24430	27574	18902	8461	35141	16605	13335
miR166b-5p	849	534	874	406	444	517	203	577	502	46	34	25	16	25	1	26	8	12
miR166c	9951	25631	15984	8997	9171	13417	8413	14053	11404	32705	17743	24277	27561	18686	8533	34951	16813	13017
miR166d	9970	26549	15731	9008	9437	13488	8193	13712	11243	32743	17834	24723	27670	18995	8424	35958	16823	13250
miR166e-3p	10077	25628	16005	9077	9399	13645	8524	14200	11607	32882	17428	24591	28133	19306	8227	34814	17026	12693
miR166e-5p	168	349	455	116	206	252	117	173	252	39	21	17	16	19	5	24	16	13
miR166f	10248	26216	16246	8842	9145	13381	8295	14095	11405	33791	17526	24856	28731	19530	8570	35393	17136	13483
miR166g	9934	25747	15938	8804	9377	13368	8424	14169	10947	32118	17585	24491	27688	18993	8464	35004	17131	12913
miR167a-3p	14552	25316	23420	5396	4245	11792	10534	10765	12048	6605	3160	4615	999	1008	409	1900	2215	1261
miR167a-5p	7282	10714	8206	2779	3377	4736	3727	5814	5487	171381	82879	105755	36902	148372	56686	21361	92911	73635
miR167b	7151	11057	7949	2709	3518	4706	3800	5872	5604	171596	82398	106190	36290	147809	56687	21662	92538	73516
miR167c-3p	130	351	205	83	114	198	94	197	188	920	525	649	823	987	365	713	620	585
miR167c-5p	664	1039	2078	196	551	994	470	1055	1143	27045	16847	18928	11758	25867	9922	9373	17993	14487
miR167d	965	1600	1218	414	480	796	706	729	806	36996	12462	16488	8255	18743	7528	3983	20649	10208
miR168a-3p	533	804	552	165	174	296	382	217	246	270	96	134	100	176	48	38	170	81
miR168a-5p	3956	9095	6174	2277	2565	4439	2691	4205	4078	51792	25208	34724	40429	30249	11687	32076	28674	21113
miR168b-3p	125	336	293	11	43	56	49	94	105	5	0	5	2	17	0	1	14	2
miR168b-5p	3966	8998	6187	2225	2603	4448	2676	4150	4274	51577	24899	34855	40283	30659	11847	32781	29078	21366
miR169a-3p	715	823	1197	240	383	788	534	622	835	5	4	3	5	9	0	4	6	5
miR169a-5p	52	69	115	45	55	76	53	54	114	108	18	67	34	41	18	31	23	38
miR169b-3p	279	525	341	109	116	285	222	301	248	7	5	6	1	7	1	22	5	4
miR169b-5p	31	33	58	12	22	55	17	30	66	49	11	32	17	22	18	24	27	22
miR169c	16	44	66	10	20	54	19	18	51	53	9	36	19	25	9	26	30	24
miR169d	1	1	1	2	1	6	6	2	6	2	2	1	0	1	2	3	1	1
miR169e	2	1	3	2	3	4	2	3	2	3	0	0	1	1	0	1	1	3
miR169f-3p	519	1021	1430	263	519	1094	289	889	845	7	6	3	3	3	2	3	6	3
miR169f-5p	1	4	0	1	3	7	5	2	1	2	0	0	1	4	2	0	1	0
miR169g-3p	2	1	3	0	1	3	0	2	2	0	0	0	0	0	0	0	0	0
miR169g-5p	1	2	3	2	3	4	0	5	1	3	1	0	0	2	2	0	1	2
miR169h	63	69	124	27	46	89	57	38	100	381	105	315	115	192	133	86	130	188
miR169i	68	61	126	27	44	94	60	37	101	407	124	328	112	231	141	82	168	207
miR169j	60	70	129	16	44	86	64	43	87	392	122	321	116	214	127	93	150	219
miR169k	59	84	120	27	53	85	74	55	101	410	127	330	111	207	161	83	140	239
miR169l	64	52	143	22	42	87	64	46	105	346	110	318	118	230	142	90	158	200
miR169m	82	75	105	29	32	93	69	53	98	390	114	322	110	202	137	94	148	199
miR169n	61	75	123	21	50	105	74	55	104	390	113	323	111	193	142	86	142	230
miR170-3p	154	565	753	80	175	411	298	390	402	7685	6011	3578	2225	8438	1355	753	5546	2652
miR170-5p	80	183	318	34	125	206	44	185	155	432	206	246	326	310	101	190	230	139
miR171a-3p	425	1423	1192	352	823	915	466	815	939	32327	25497	9534	5711	29147	3410	1972	22485	6810
miR171a-5p	80	203	287	41	140	182	36	200	157	429	203	223	367	309	112	189	199	166
miR171b-3p	37	78	73	23	24	53	29	36	46	873	523	494	272	825	281	70	587	283
miR171b-5p	519	1119	1257	467	1209	654	306	1170	592	2408	1432	1027	1960	2034	433	970	1725	574
miR171c-3p	33	84	68	24	16	45	33	44	44	849	506	570	286	867	275	111	586	325
miR171c-5p	495	1143	1139	562	718	659	400	905	676	1389	1184	1017	1385	1634	410	910	1254	780
miR172a	403	199	38	815	1309	35	532	658	32	128	50	45	44	58	25	32	76	39
miR172b-3p	355	220	47	841	1383	24	525	693	32	134	54	36	23	54	19	35	69	42
miR172b-5p	36	33	31	23	33	15	14	27	16	0	5	4	8	16	1	1	3	0
miR172c	597	275	23	988	1702	17	651	639	12	152	47	70	41	86	39	24	71	48
miR172d-3p	612	262	23	991	1771	12	688	591	11	170	46	72	43	80	29	40	81	54
miR172d-5p	2	2	0	3	20	0	4	4	0	0	0	0	0	0	0	0	0	0
miR172e-3p	387	163	25	861	1282	13	504	640	18	185	66	66	31	103	36	26	75	64
miR172e-5p	47	31	26	17	28	14	19	25	22	0	3	0	9	19	3	0	1	2
miR173-3p	10	23	15	3	5	9	2	4	13	264	111	80	45	157	33	20	149	92
miR173-5p	2337	3909	4452	905	1530	2195	1244	3225	2554	51246	44047	35814	21827	104617	26893	6089	47658	33416
miR1886.1	2	16	4	4	6	8	5	3	13	65	65	16	61	87	7	23	33	44
miR1886.2	120	203	415	51	210	183	97	301	318	2291	1532	1201	1105	2352	817	428	1324	1762
miR1886.3	0	0	0	0	1	0	0	0	1	3	0	0	0	0	0	0	0	0
miR1887	0	0	0	0	0	1	0	0	0	0	0	0	0	0	0	0	0	0
miR1888a	11	33	50	6	25	32	9	40	31	167	113	46	160	193	44	20	141	130
miR1888b	0	2	5	0	5	5	0	1	0	12	3	3	13	10	4	1	9	10
miR2111a-3p	28	19	3	19	13	3	17	5	4	21	8	1	13	3	0	1	4	3
miR2111a-5p	2	3	0	0	3	0	0	2	1	16	3	1	1	3	0	0	1	1
miR2111b-3p	46	69	57	47	88	37	39	44	29	152	50	48	75	72	29	70	53	48
miR2111b-5p	3	3	2	1	3	4	1	2	2	16	3	0	0	1	1	0	3	2
miR2112-3p	0	0	0	1	1	0	0	0	0	0	0	0	0	0	0	0	0	0
miR2112-5p	12	18	32	5	6	4	14	41	42	2	0	0	2	9	0	3	3	0
miR2933a	0	0	3	1	1	0	1	1	1	0	0	0	0	0	0	0	0	0
miR2933b	0	2	2	0	1	0	0	0	0	0	0	0	0	1	0	1	0	0
miR2934-3p	1	0	0	2	2	0	2	1	0	1	1	0	0	5	2	2	1	0
miR2934-5p	0	0	0	0	3	0	0	0	0	1	3	0	2	0	0	1	0	0
miR2936	1	0	0	2	5	0	2	1	0	0	0	1	1	0	0	5	0	0
miR2937	2	0	0	0	1	2	2	2	0	0	2	0	0	0	0	0	0	0
miR2938	0	0	0	0	0	0	0	0	0	0	0	0	0	0	0	1	0	0
miR2939	0	0	0	1	0	0	0	0	0	0	0	0	0	0	0	0	0	0
miR319a	6221	21632	11153	7876	12260	14314	5051	13718	9961	17573	15385	9637	18201	17401	3629	18409	9761	7726
miR319b	6195	21538	11259	7878	12185	14540	5141	14056	10188	17682	15508	9481	18095	17409	3632	18175	9784	7807
miR319c	994	2804	2049	847	1962	2128	718	2240	1655	5772	4191	2582	4047	5056	845	3887	3202	2147
miR3434-3p	0	2	1	4	1	0	0	0	0	0	0	0	0	0	0	0	0	0
miR3434-5p	2	2	3	4	2	1	0	8	2	0	2	0	0	0	0	0	0	0
miR3440b-3p	8	3	2	1	2	2	0	6	1	56	37	21	44	40	10	19	51	27
miR3440b-5p	2	1	3	2	0	2	0	1	3	3	24	5	11	35	2	2	13	14
miR390a-3p	409	522	342	214	144	246	283	241	224	34	8	19	9	31	5	3	36	6
miR390a-5p	3122	3996	2466	3609	4793	1295	2862	2938	1357	5505	3258	3332	3666	3526	1428	3281	3688	2950
miR390b-3p	66	93	77	41	28	43	55	26	30	12	1	1	6	9	7	2	9	3
miR390b-5p	3136	4225	2446	3564	4984	1246	2948	2905	1383	5466	3262	3419	3601	3534	1453	3276	3746	2987
miR391-3p	54	71	36	124	117	20	64	161	28	8	1	3	0	8	0	3	7	1
miR391-5p	24	32	24	32	16	10	21	27	11	348	204	156	128	367	67	53	225	126
miR3932b-3p	0	0	1	0	0	0	0	0	0	0	0	0	0	0	0	0	0	0
miR3932b-5p	9	12	7	2	6	4	2	8	9	49	34	26	49	46	6	34	24	26
miR3933	25	4	2	31	76	0	17	20	0	1	0	0	0	0	0	0	0	0
miR393a-3p	237	481	496	86	338	405	98	472	330	323	86	174	149	154	75	133	246	134
miR393a-5p	29	84	59	28	54	66	27	100	64	502	265	338	288	487	171	119	354	315
miR393b-3p	4514	7461	8097	3512	8498	8827	2579	8538	6197	1234	371	508	661	417	204	840	642	452
miR393b-5p	29	102	56	33	48	89	35	84	65	537	270	303	285	486	182	137	382	267
miR394a	215	368	373	118	198	282	181	262	281	2030	811	1061	393	944	443	168	744	721
miR394b-3p	8	2	1	0	12	5	3	4	2	0	0	0	0	0	0	0	2	0
miR394b-5p	203	361	352	132	180	291	188	258	329	2007	773	1075	404	951	375	197	806	648
miR395a	147	239	128	147	207	177	111	162	145	1023	470	588	600	534	204	624	663	463
miR395b	176	176	119	88	106	92	80	109	118	1532	423	524	645	503	124	633	605	365
miR395c	175	202	81	96	85	80	71	122	79	1592	445	471	593	438	135	623	613	403
miR395d	155	226	143	167	195	183	89	172	144	978	450	657	633	525	218	571	736	489
miR395e	140	259	137	155	182	180	92	164	139	1000	435	604	592	553	232	579	733	447
miR395f	166	205	107	114	100	83	70	116	92	1556	425	464	619	470	126	594	612	372
miR396a-3p	3535	11032	10983	3527	7965	11824	2215	8325	6536	8360	5161	4411	5747	6199	1580	3969	5738	3003
miR396a-5p	28961	47175	43941	17409	23791	43917	19939	36733	34990	115189	34084	46210	64124	50508	20841	71946	71578	26393
miR396b-3p	1798	3581	4566	1230	2779	3514	1269	3697	3134	7470	5228	4943	5687	8021	2180	2849	5009	4095
miR396b-5p	13509	27763	26486	6291	10519	16174	8292	21133	16100	231627	156035	117449	215878	215336	56942	108754	216996	79915
miR397a	172	320	209	71	108	169	89	232	125	2242	679	919	1006	840	337	626	1192	424
miR397b	299	729	284	153	229	284	204	378	266	1926	676	726	763	894	415	683	1317	634
miR398a-3p	83	158	129	39	53	108	124	119	85	1106	486	582	449	528	196	199	659	420
miR398a-5p	38	60	71	27	64	44	25	56	52	4	4	1	8	9	0	3	5	6
miR398b-3p	480	709	338	187	138	291	562	211	235	4687	1557	2587	1214	1657	898	1140	3035	1698
miR398b-5p	907	2569	2085	852	1573	1808	656	2427	1671	182	131	86	185	127	36	128	121	113
miR398c-3p	536	768	323	189	133	282	632	223	279	4685	1592	2689	1257	1625	902	1162	2958	1720
miR398c-5p	896	2571	2053	782	1548	1819	702	2464	1580	199	109	110	188	124	41	150	137	91
miR399a	162	82	16	43	36	18	136	32	26	1019	208	86	227	209	38	119	269	62
miR399b	709	523	241	174	246	189	545	302	156	3256	888	818	931	1065	244	721	1203	446
miR399c-3p	675	578	283	203	277	182	568	285	162	3252	902	792	904	1084	268	703	1229	444
miR399c-5p	51	47	20	22	13	19	46	24	12	19	3	1	6	6	1	2	0	0
miR399d	26	5	0	5	2	0	11	2	1	34	3	0	3	2	0	7	8	2
miR399e	0	0	0	1	0	1	0	0	1	2	1	0	0	4	0	0	0	0
miR399f	27	5	2	8	6	2	22	4	1	94	13	2	20	18	2	15	11	1
miR400	3343	8769	15548	976	7475	8945	1322	13526	8417	24241	13922	7335	22789	31888	5945	5757	16020	8790
miR401	2	0	1	0	0	0	0	0	0	0	0	0	0	0	0	0	0	0
miR402	14	31	44	9	10	33	9	19	34	124	47	55	52	124	48	56	71	60
miR403-3p	2665	5564	6827	1234	3526	5579	1347	6223	5030	61230	56395	38905	48302	78217	22375	11293	50489	30378
miR403-5p	16	59	50	2	21	31	8	33	35	461	403	181	156	734	126	26	437	223
miR404	0	2	3	0	5	3	1	2	10	1	1	0	0	0	0	1	0	0
miR405a	2	0	0	0	2	1	0	0	2	0	0	0	0	0	0	0	0	1
miR405b	3	0	1	0	1	0	1	0	1	0	0	0	0	0	0	0	0	0
miR405d	4	1	1	0	1	3	0	1	2	0	1	0	0	0	0	0	0	0
miR406	0	0	1	0	0	0	0	0	0	0	0	0	0	1	0	1	0	0
miR407	1	0	0	2	0	0	0	0	0	1	0	0	0	0	0	0	1	0
miR408-3p	1982	2525	1376	827	848	1006	2285	1029	1144	10505	2384	2932	2325	2226	827	3778	3336	1920
miR408-5p	451	588	686	256	242	430	692	400	479	14536	4994	5890	7098	4894	1703	3131	6502	3037
miR413	0	0	1	0	0	0	0	0	0	0	0	0	0	0	0	0	0	0
miR414	3	0	1	2	0	0	0	0	0	0	0	0	0	0	0	1	0	0
miR415	0	0	0	0	0	0	0	0	0	0	0	0	0	0	0	0	0	0
miR416	0	0	0	0	0	0	1	0	0	0	0	0	0	0	0	0	0	0
miR417	0	0	0	1	0	0	0	0	0	0	0	0	0	0	0	1	0	0
miR418	1	0	0	0	1	0	0	0	0	0	0	0	0	0	0	0	0	0
miR419	2	0	1	0	0	0	0	0	0	0	0	0	0	0	0	0	0	0
miR420	0	0	0	0	0	0	0	0	0	0	0	0	0	0	0	0	0	0
miR4221	0	1	1	0	0	0	0	0	0	2	0	0	1	0	0	0	2	0
miR4228-3p	7	19	9	9	12	6	4	5	6	94	28	63	66	47	10	26	75	56
miR4228-5p	4	0	1	2	3	4	0	0	0	0	0	0	0	0	0	0	0	0
miR4239	0	0	0	0	0	0	0	0	0	0	0	0	0	0	0	0	2	0
miR4240	0	0	0	0	1	0	1	0	0	0	0	0	0	0	0	0	0	0
miR4243	1	0	3	2	4	2	2	4	5	2	0	0	1	0	0	2	1	0
miR4245	1	4	0	6	4	0	2	2	2	3	2	1	1	4	0	0	6	2
miR447a.2-3p	143	238	232	42	326	345	40	303	217	476	255	88	591	420	39	251	270	157
miR447a-3p	80	98	176	75	130	158	72	129	151	1436	531	844	751	778	336	248	694	693
miR447b	88	122	169	67	120	149	72	141	164	1436	556	799	749	810	360	248	687	760
miR447c-3p	0	0	0	0	0	0	0	0	0	0	0	0	0	0	0	0	0	0
miR447c-5p	16	13	3	20	36	2	13	10	3	4	0	0	0	0	0	0	2	2
miR472-3p	7	63	30	8	14	21	8	25	9	688	642	174	285	855	66	72	409	164
miR472-5p	169	398	415	211	375	287	158	422	303	54	48	31	74	57	12	57	18	44
miR5012	3	1	3	0	1	0	1	3	3	64	30	15	51	63	5	8	53	9
miR5013	1	0	1	0	0	0	0	0	2	0	0	0	0	0	0	0	0	0
miR5014a-3p	0	1	1	0	0	3	0	1	1	5	0	0	0	0	0	2	0	0
miR5014a-5p	0	0	1	1	2	3	2	1	0	0	0	1	1	1	0	0	1	4
miR5014b	0	1	1	0	1	0	0	0	0	0	0	0	0	0	0	0	0	0
miR5015	0	0	0	0	0	0	1	0	0	1	0	0	0	0	0	0	1	0
miR5016	1	0	0	1	0	0	2	1	0	0	1	0	0	0	0	0	0	0
miR5017-5p	40	6	0	72	47	1	35	32	0	0	0	0	0	0	0	0	1	0
miR5018	0	0	0	0	1	0	1	0	1	1	0	0	0	1	0	1	2	0
miR5019	0	9	10	3	4	2	1	2	4	1	3	1	1	2	0	2	2	1
miR5020a	0	0	0	0	0	1	0	0	3	0	0	1	1	0	0	0	0	0
miR5020b	7	8	11	4	2	1	1	6	7	3	0	0	0	0	0	0	0	0
miR5020c	0	0	1	0	0	1	0	0	0	0	0	0	0	0	0	0	0	1
miR5021	2	2	6	3	10	0	1	6	3	0	0	0	2	2	0	4	0	8
miR5022	2	1	2	0	4	0	0	1	0	2	0	0	2	0	1	1	2	0
miR5023	0	0	0	0	0	0	0	0	1	0	0	0	0	0	0	0	0	0
miR5024-3p	10	7	6	2	2	3	1	8	2	110	32	50	39	77	15	11	60	28
miR5024-5p	0	0	6	0	0	1	1	3	4	8	4	3	4	11	0	0	11	3
miR5025	1	0	0	0	3	2	1	1	0	0	0	0	0	0	0	0	0	0
miR5026	1117	2113	2437	793	2287	2544	649	2866	1897	1194	681	475	1235	829	238	661	834	370
miR5027	7	3	1	4	1	0	1	3	0	0	1	0	0	0	0	0	0	0
miR5028	27	25	15	15	12	12	13	25	15	92	70	33	61	83	24	37	68	54
miR5029	0	0	0	2	1	1	1	0	0	0	1	0	1	0	0	0	0	0
miR5595a	7	18	20	1	8	14	4	9	9	0	0	2	3	0	0	0	0	0
miR5628	0	0	2	2	0	1	1	0	1	6	0	0	0	0	0	0	0	0
miR5629	0	0	1	2	1	2	0	0	0	17	17	4	7	12	5	2	13	9
miR5630a	0	0	0	0	0	0	0	0	0	0	0	0	0	0	0	0	0	0
miR5630b	0	0	0	0	1	0	0	0	1	0	0	0	0	0	0	0	0	0
miR5631	2	0	0	0	0	1	0	0	0	14	5	0	4	0	0	0	2	2
miR5632-3p	1	1	5	1	3	4	0	4	2	11	5	1	4	5	0	9	7	3
miR5632-5p	3	15	9	0	4	6	3	10	3	21	18	11	32	25	7	18	22	23
miR5633	0	0	0	0	1	2	0	0	0	3	0	2	4	3	2	1	0	0
miR5634	11	14	18	6	6	17	6	26	35	1	1	0	0	0	0	5	0	0
miR5635a	0	0	2	1	0	0	1	1	0	0	0	0	1	5	0	0	0	2
miR5635b	0	1	0	1	0	0	1	0	0	2	0	0	0	1	0	0	1	1
miR5635c	1	0	1	2	0	0	1	0	2	0	1	0	0	3	0	0	2	1
miR5635d	0	1	0	2	0	1	0	1	1	1	0	0	0	2	0	0	0	1
miR5636	1	0	0	0	1	0	0	0	0	0	0	0	0	0	0	0	0	1
miR5637	4	10	11	8	11	6	11	13	16	45	39	8	14	23	5	5	20	12
miR5638a	0	0	0	0	0	0	0	0	1	0	1	0	2	0	0	0	0	0
miR5638b	1	13	7	1	3	5	2	9	6	1	0	0	0	4	0	3	2	3
miR5639-3p	0	1	0	0	0	0	0	0	0	0	0	1	1	1	0	0	0	0
miR5639-5p	16	4	19	3	8	16	1	5	24	42	30	40	43	26	8	15	34	25
miR5640	16	8	6	37	54	8	18	28	13	27	29	19	57	38	8	36	15	17
miR5641	1	0	1	0	1	2	1	0	3	1	0	0	0	0	0	1	0	1
miR5642a	24	22	18	19	24	25	33	33	26	25	2	6	2	2	0	1	4	6
miR5642b	18	24	24	15	23	39	21	30	28	20	1	5	4	4	0	0	3	5
miR5643a	11	20	20	13	16	11	6	9	9	1	0	0	0	2	0	4	0	1
miR5643b	6	14	17	8	12	10	6	19	15	1	0	0	1	1	0	4	0	1
miR5644	1	2	0	2	2	2	2	2	1	0	0	0	0	0	0	0	0	0
miR5645a	0	1	0	1	0	0	0	0	1	0	0	0	0	0	0	0	0	2
miR5645b	1	0	0	0	0	0	0	1	0	0	0	0	0	0	0	0	0	3
miR5645c	2	1	1	0	1	0	1	0	0	1	0	0	1	0	0	0	0	0
miR5645d	0	0	0	3	0	0	0	2	2	0	0	0	0	0	0	0	0	0
miR5645e	1	0	0	0	0	1	1	0	0	0	0	0	1	0	0	0	0	0
miR5645f	0	0	0	2	0	0	0	0	0	0	0	0	1	0	0	0	0	0
miR5646	2	11	28	5	8	40	7	19	32	5	2	4	1	3	0	4	10	6
miR5647	0	1	1	0	0	0	1	0	0	4	0	0	0	2	0	0	0	2
miR5648-3p	0	2	7	1	4	0	1	2	3	22	10	3	6	4	2	0	8	1
miR5648-5p	0	1	0	1	1	0	2	2	2	6	3	0	6	1	0	1	2	1
miR5649a	4	4	0	0	1	1	2	0	0	2	0	0	0	0	0	0	0	0
miR5649b	0	3	1	0	0	0	0	5	0	1	0	0	0	1	0	0	0	0
miR5650	19	47	59	16	25	61	6	70	49	90	62	48	116	82	29	52	86	48
miR5651	48	87	98	20	53	90	15	81	71	579	231	260	416	398	150	179	465	227
miR5652	0	2	5	1	5	15	2	2	1	66	9	24	23	24	8	21	31	14
miR5653	57	55	25	51	53	29	47	48	29	3	2	1	4	4	2	7	9	9
miR5654-3p	7	12	24	1	3	8	4	4	18	255	103	102	144	139	45	302	210	91
miR5654-5p	1	0	4	1	0	2	0	1	3	0	0	0	0	0	0	0	1	1
miR5655	0	0	0	0	0	0	1	0	0	0	0	0	0	2	0	0	0	0
miR5656	6	2	5	1	12	3	3	4	3	12	0	2	4	8	1	4	3	4
miR5657	1	0	4	3	4	1	2	1	0	1	0	0	0	1	0	1	1	1
miR5658	5	1	2	0	2	1	5	1	0	9	5	0	0	6	1	0	0	1
miR5659	11	11	19	12	25	15	4	21	9	1	0	4	0	0	0	1	0	3
miR5660	0	0	0	0	0	0	0	0	0	0	0	0	0	0	0	0	0	0
miR5661	5	11	19	6	13	15	4	14	5	1	1	0	0	2	2	0	1	0
miR5662	6	4	10	8	8	17	3	4	7	1	0	0	0	0	0	3	1	0
miR5663-3p	0	1	6	2	2	1	2	2	0	1	5	2	1	9	4	0	2	1
miR5663-5p	126	183	177	158	242	158	93	210	113	36	17	7	19	21	5	33	14	13
miR5664	1	2	2	0	0	4	0	12	2	5	0	0	1	0	0	0	0	0
miR5665	4	3	4	6	9	5	9	2	5	1	1	0	0	0	0	2	0	0
miR5666	0	0	0	0	0	0	0	0	0	0	0	0	0	0	0	0	0	0
miR5995b	6	10	35	5	8	6	3	7	8	0	0	3	3	0	0	0	0	1
miR5996	6	4	6	3	1	8	6	1	8	232	142	96	89	195	52	26	165	72
miR5997	0	0	0	0	1	4	0	0	0	14	9	1	2	9	0	0	5	8
miR5998a	2	10	11	2	10	6	5	5	3	10	6	6	2	8	3	2	9	7
miR5998b	3	15	9	3	8	14	0	9	6	6	5	4	3	4	5	2	8	4
miR5999	0	0	0	1	2	0	0	0	0	1	1	3	5	0	2	7	1	0
miR771	17	10	0	20	35	0	11	10	1	22	11	8	3	23	6	1	15	3
miR773a	2	7	3	0	1	4	1	7	5	79	30	38	49	54	27	5	55	39
miR773b-3p	0	0	0	0	0	0	0	0	0	0	0	0	0	0	0	0	0	0
miR773b-5p	0	1	1	0	0	2	0	0	0	0	0	0	0	0	0	0	0	0
miR774a	2	1	0	1	0	0	0	1	0	1	0	0	0	0	0	0	0	0
miR774b-3p	0	0	0	0	1	0	0	4	0	0	0	0	0	0	0	0	3	0
miR774b-5p	0	3	1	0	1	2	0	0	1	0	0	0	0	0	0	0	0	0
miR775	32	26	39	7	19	11	24	26	26	550	287	254	127	377	115	47	391	179
miR776	2	0	1	0	0	0	0	1	0	0	0	0	0	0	0	0	0	0
miR777	48	55	56	19	34	41	32	46	42	585	206	221	179	379	147	102	243	189
miR778	1	3	0	1	5	0	1	0	0	0	0	0	0	0	0	2	0	0
miR779.1	2	0	1	0	0	0	0	0	0	18	2	2	1	3	1	0	1	2
miR779.2	16	48	33	15	54	34	8	40	37	114	67	45	92	74	23	60	82	49
miR780.1	1	1	0	5	20	2	2	20	0	0	0	0	0	0	0	0	0	0
miR780.2	49	90	9	110	153	9	59	102	9	34	58	30	47	46	12	13	60	26
miR781a	16	41	96	5	45	57	9	59	53	265	156	96	139	272	56	45	180	140
miR781b	25	34	86	4	50	60	18	59	54	256	164	87	139	238	58	53	174	133
miR782	0	0	1	0	0	0	0	0	0	1	0	0	0	0	0	0	0	0
miR8121	47	33	20	86	111	29	7	74	19	0	0	1	0	1	3	2	2	0
miR8165	1	0	0	0	1	1	4	1	0	0	0	0	1	0	0	0	0	0
miR8166	18	25	33	47	43	23	29	37	35	0	0	1	0	0	0	0	1	0
miR8167a	3	9	3	10	5	6	3	4	3	0	0	0	0	0	0	2	0	0
miR8167b	6	6	1	6	10	3	2	6	2	2	0	0	0	1	0	1	0	0
miR8167c	7	10	5	9	11	2	1	2	2	2	0	0	1	0	0	1	0	1
miR8167d	4	9	2	3	9	7	4	7	3	5	0	0	1	0	0	1	1	0
miR8167e	8	4	3	2	7	3	7	6	6	4	0	0	1	0	0	0	0	1
miR8167f	4	4	0	4	6	5	2	7	4	1	0	0	0	0	0	2	0	0
miR8168	2	0	0	1	0	0	0	1	0	3	0	0	0	0	1	0	0	0
miR8169	0	1	4	0	1	1	0	1	0	0	0	0	0	0	0	0	0	0
miR8170-3p	2	10	13	2	8	5	2	12	4	68	46	23	33	151	27	4	78	55
miR8170-5p	11	7	35	7	16	28	4	11	20	6	1	0	5	3	1	3	4	0
miR8171	0	3	0	0	9	3	3	2	0	1	1	2	1	0	0	0	1	0
miR8172	2	0	5	3	5	2	3	4	9	0	0	0	0	0	0	1	2	0
miR8173	0	0	2	2	0	1	0	1	0	2	0	0	1	0	0	0	1	0
miR8174	0	2	3	3	3	0	1	3	0	2	1	0	2	0	0	0	0	1
miR8175	1062	1822	2821	1131	1909	3940	1903	1465	3458	183	41	45	70	69	22	509	99	267
miR8176	2	11	6	4	4	12	14	3	3	3	1	0	1	0	0	1	0	2
miR8177	5	6	23	2	19	32	6	5	30	0	2	0	3	0	0	0	1	0
miR8178	0	3	4	7	1	1	1	1	1	17	22	12	8	12	8	1	12	12
miR8179	2	12	6	10	5	16	1	12	17	29	5	5	6	4	4	8	4	8
miR8180	3	4	3	2	11	1	3	2	1	0	0	2	0	0	0	0	1	2
miR8181	2	1	0	0	3	2	1	0	3	6	0	0	0	0	0	0	0	1
miR8182	0	0	2	0	2	0	0	1	1	11	3	2	0	6	0	2	7	4
miR8183	3	2	5	0	1	2	6	1	3	12	0	8	1	5	3	2	6	2
miR8184	0	0	2	1	0	0	0	0	2	0	0	3	4	0	1	0	1	0
miR822-3p	10	21	28	9	18	24	7	33	17	13	11	8	8	19	6	0	9	8
miR822-5p	5988	12329	17958	3673	7817	14560	5079	12474	13666	91420	48417	77130	61154	82117	29850	23581	49708	45966
miR823	91	149	99	36	43	75	50	76	95	1278	596	659	845	1050	352	907	995	969
miR824-3p	541	1377	1242	519	650	1837	1021	1200	1919	148	74	198	41	127	89	32	82	154
miR824-5p	285	419	807	194	335	865	249	603	837	3176	1481	2457	910	2748	1376	510	1440	1832
miR825	33	79	63	15	29	46	16	43	60	1018	532	330	525	798	211	169	826	406
miR826a	1	1	3	0	3	3	1	8	2	20	6	24	2	19	12	2	11	7
miR826b	0	0	0	0	0	0	1	0	0	0	0	1	3	0	0	0	0	0
miR827	11	34	18	15	9	28	13	23	6	637	381	97	343	556	55	64	406	98
miR828	0	3	0	2	4	0	2	1	1	1	0	1	0	0	0	0	0	3
miR829-3p.1	66	56	147	38	64	120	40	85	91	139	39	51	59	74	26	51	57	66
miR829-3p.2	6	15	15	1	5	6	5	21	8	136	63	58	72	119	51	14	80	83
miR829-5p	11	22	31	10	34	16	10	18	22	6	7	0	7	5	3	0	12	2
miR830-3p	2	3	7	0	0	1	0	4	0	21	25	9	9	48	10	7	7	7
miR830-5p	1	4	9	1	8	6	4	3	6	24	8	6	2	24	8	0	19	10
miR831-3p	5	9	4	5	0	0	1	5	4	61	19	37	58	36	5	27	31	21
miR831-5p	2	3	4	2	5	1	2	2	0	0	0	0	0	1	0	0	0	0
miR832-3p	0	0	0	0	0	0	0	0	0	0	0	0	0	0	0	0	0	0
miR832-5p	0	0	0	0	3	0	0	0	0	8	1	0	0	1	0	2	5	0
miR833a-3p	1	8	2	3	3	2	1	2	2	35	28	28	17	29	31	5	24	27
miR833a-5p	24	68	64	20	57	84	26	66	39	287	197	165	239	241	97	144	290	174
miR833b	21	43	60	10	40	80	5	39	36	272	147	128	192	142	68	59	172	109
miR834	0	0	0	0	1	0	0	0	0	0	1	0	0	3	0	1	3	0
miR835-3p	5	0	0	0	0	0	0	0	1	0	0	0	0	0	0	0	0	0
miR835-5p	0	1	0	0	1	1	0	1	1	8	10	7	2	5	6	2	9	4
miR836	0	0	0	0	0	0	0	0	0	0	0	0	0	0	0	0	0	0
miR837-3p	22	24	47	6	16	21	13	11	27	2	9	0	2	7	6	1	5	8
miR837-5p	4	11	2	1	1	2	3	6	2	7	1	3	0	10	0	2	12	18
miR838	2	1	2	1	4	1	0	1	0	15	15	7	4	20	2	0	7	5
miR839-5p	76	89	39	54	32	18	71	54	38	3047	868	975	1379	1025	423	513	1271	622
miR840-3p	56	136	125	31	73	86	41	140	95	2622	1624	1127	2519	2511	626	773	2013	1287
miR840-5p	59	99	79	52	120	83	50	95	60	111	82	76	130	96	22	81	60	69
miR841a-3p	11	7	14	4	8	5	2	10	7	79	58	26	68	122	13	24	44	26
miR841a-5p	6	20	25	6	5	5	3	10	2	122	49	37	54	78	28	28	80	34
miR841b-3p	1	7	4	1	7	7	0	6	5	23	25	12	19	20	14	8	13	14
miR841b-5p	7	11	9	3	2	6	4	4	6	66	14	26	36	33	24	42	36	29
miR842	77	79	101	15	28	48	56	46	85	643	262	444	249	403	165	94	352	241
miR843	76	122	201	29	133	153	26	151	122	1135	583	688	1151	894	358	249	842	522
miR844-3p	0	11	32	6	6	20	2	14	12	120	67	19	21	114	10	2	47	26
miR844-5p	0	0	0	3	3	2	0	2	0	3	0	0	4	2	1	0	2	0
miR845a	41	107	177	46	89	180	38	103	175	676	275	310	315	517	113	236	333	220
miR845b	8	10	33	6	24	32	8	19	53	3	0	1	1	0	1	2	3	2
miR846-3p	187	855	671	123	387	631	104	664	517	4333	2819	1604	3692	4662	868	2086	4526	2343
miR846-5p	159	455	506	117	329	498	88	555	348	1546	901	913	1484	1411	426	635	1304	559
miR847	11	14	8	1	5	2	7	17	10	472	308	276	128	336	131	54	599	199
miR848	38	94	103	37	58	101	22	96	93	650	299	307	467	419	90	130	358	208
miR849	1	3	4	0	7	2	2	1	4	7	2	0	1	5	0	1	9	0
miR850	10	4	10	11	9	12	3	17	8	76	42	24	68	34	8	46	45	24
miR851-3p	0	0	0	1	0	0	0	0	0	0	0	0	0	0	0	0	0	0
miR851-5p	4	19	1	2	16	5	7	16	0	12	5	13	15	20	2	4	6	3
miR852	188	352	343	218	285	274	153	329	248	94	47	28	80	46	24	61	63	46
miR853	2	4	5	2	0	1	7	11	0	30	22	14	10	13	9	2	12	14
miR854a	0	2	1	0	0	0	0	1	0	0	0	0	1	0	0	0	0	0
miR854b	0	0	2	0	1	0	0	0	1	1	0	0	0	0	0	0	1	0
miR854c	1	1	0	0	0	1	0	0	1	2	0	0	0	0	0	0	0	0
miR854d	0	0	0	0	0	2	0	1	0	0	1	0	0	0	0	1	0	0
miR854e	0	0	0	0	1	2	0	0	0	0	0	0	0	0	0	0	0	0
miR855	1	0	0	0	1	0	0	0	0	0	0	0	0	0	0	1	1	0
miR856	0	0	0	0	0	0	0	1	0	0	0	0	0	0	0	0	0	0
miR857	11	24	25	0	12	9	11	28	10	221	212	71	58	304	40	33	228	112
miR858a	288	782	833	259	538	843	157	777	565	1112	625	745	1201	1084	341	1130	783	668
miR858b	1103	2968	3946	1077	2557	4271	786	3373	3140	5029	2694	3869	4781	4221	1551	4344	2726	3351
miR859	0	1	3	0	0	4	1	1	0	6	3	2	6	4	5	1	6	3
miR860	41	175	141	36	137	155	41	179	131	275	125	106	244	226	72	88	168	103
miR861-3p	4	16	2	1	4	6	2	10	10	0	0	0	0	0	0	1	0	0
miR861-5p	2	5	0	0	1	0	2	5	2	0	5	1	2	1	0	1	0	0
miR862-3p	0	1	0	0	0	0	0	0	1	0	0	0	0	2	0	0	0	0
miR862-5p	11	13	17	1	17	16	12	14	17	109	87	93	60	115	23	11	88	59
miR863-3p	0	2	5	2	2	1	1	3	4	33	9	4	9	31	6	4	17	16
miR863-5p	1	4	6	0	7	5	2	8	8	22	14	18	31	24	2	10	12	6
miR864-3p	2	0	0	3	0	2	1	10	4	2	1	1	1	2	0	0	0	1
miR864-5p	2	1	3	1	4	2	0	2	1	5	0	2	1	7	2	0	0	3
miR865-5p	4	18	15	1	1	0	2	19	13	0	1	0	0	0	0	4	0	0
miR866-3p	6	13	11	8	19	7	1	17	2	3	2	0	1	0	2	0	3	0
miR866-5p	12	4	4	1	7	20	4	13	6	38	12	24	23	10	6	10	26	23
miR867	0	0	0	4	7	0	0	0	0	0	0	0	0	0	0	2	0	0
miR868-3p	0	0	0	0	0	0	0	0	0	0	0	0	0	0	0	0	0	1
miR868-5p	11	14	4	11	14	6	4	10	7	3	4	4	7	4	1	8	18	0
miR869.1	7	3	2	2	2	2	1	1	4	7	0	0	4	0	0	2	2	0
miR869.2	93	274	343	72	200	413	55	297	416	811	403	769	823	710	565	476	503	1211
miR870-3p	0	1	2	0	4	2	0	4	2	11	10	5	10	8	4	5	4	3
miR870-5p	0	1	1	5	0	1	1	4	1	0	1	0	0	0	0	0	0	0

## Sheet: tasiRNAs
	Col0_Control_1	Col0_Control_2	Col0_Control_3	Col0_HS_1	Col0_HS_2	Col0_HS_3	Col0_HS_Recov_1	Col0_HS_Recov_2	Col0_HS_Recov_3	IP_Col0_Control_1	IP_Col0_Control_2	IP_Col0_Control_3	IP_Col0_HS_1	IP_Col0_HS_2	IP_Col0_HS_3	IP_Col0_HS_Recov_1	IP_Col0_HS_Recov_2	IP_Col0_HS_Recov_3
TAS1a_1_0	0	0	0	0	0	0	0	0	0	0	0	0	0	0	0	0	0	0
TAS1a_10_0	0	0	0	0	1	0	0	0	0	0	0	0	0	0	0	0	0	0
TAS1a_100_0	1	0	0	0	0	0	0	0	0	0	0	0	0	0	0	0	0	0
TAS1a_10_16	3	5	0	0	2	4	2	2	1	1	0	0	0	0	0	0	0	0
TAS1a_103_0	0	0	0	0	0	0	0	0	0	0	0	0	0	0	0	0	0	0
TAS1a_104_16	0	0	0	0	0	0	0	0	0	0	0	0	1	0	0	0	0	0
TAS1a_106_0	0	0	0	0	0	0	0	0	0	0	0	0	0	1	0	0	0	0
TAS1a_107_16	0	0	4	0	0	0	0	1	0	0	0	0	0	0	0	0	0	0
TAS1a_108_0	0	0	0	0	1	0	0	0	0	0	0	0	0	0	0	0	0	0
TAS1a_110_0	0	0	0	0	0	1	0	0	0	0	0	0	0	0	0	0	0	0
TAS1a_111_16	0	1	0	0	1	0	0	0	0	0	0	0	0	1	0	0	0	0
TAS1a_114_0	0	0	0	0	0	0	0	0	0	0	0	0	0	0	0	0	0	0
TAS1a_115_0	0	1	0	0	0	0	0	0	0	0	0	0	2	0	0	0	0	0
TAS1a_115_16	0	0	0	2	0	0	0	0	0	0	0	0	0	0	0	0	0	0
TAS1a_1_16	0	0	0	0	0	0	1	0	3	0	0	0	0	0	0	0	0	0
TAS1a_116_0	0	0	0	0	0	0	0	0	0	2	0	0	0	0	0	0	0	0
TAS1a_117_16	0	0	0	0	0	0	0	0	0	2	0	0	0	0	0	0	0	1
TAS1a_121_0	1	0	0	0	0	0	0	0	0	0	0	0	0	0	0	0	0	0
TAS1a_123_0	0	0	0	0	0	0	0	0	0	0	0	0	0	0	0	0	0	0
TAS1a_124_16	0	0	0	0	0	0	0	0	0	0	0	0	1	0	0	0	1	0
TAS1a_125_0	0	0	0	0	0	0	0	0	0	0	0	0	0	0	0	0	0	0
TAS1a_127_0	0	0	0	0	0	0	0	0	0	0	0	2	1	0	0	1	0	0
TAS1a_129_0	0	1	0	0	0	0	0	0	0	0	0	0	0	0	0	0	0	0
TAS1a_130_16	0	0	0	0	0	0	0	0	0	0	0	0	0	0	0	0	0	0
TAS1a_132_0	0	0	0	0	0	0	0	0	0	0	3	0	0	0	0	0	0	0
TAS1a_132_16	0	0	0	0	0	0	0	0	2	0	0	0	0	0	0	0	0	0
TAS1a_133_16	0	0	0	0	1	0	0	0	0	0	0	0	0	0	0	0	0	0
TAS1a_136_0	0	0	0	0	0	0	0	0	0	1	1	0	0	0	0	0	0	0
TAS1a_137_16	0	0	1	0	0	0	0	0	0	0	0	0	0	0	0	0	0	0
TAS1a_139_0	0	0	0	0	0	0	0	0	0	0	0	0	0	0	0	0	0	0
TAS1a_14_0	0	0	0	0	0	0	0	0	0	0	0	0	0	0	0	0	0	0
TAS1a_140_0	0	1	0	0	0	0	0	0	0	0	0	0	0	0	0	0	0	0
TAS1a_140_16	0	0	0	0	0	0	0	0	0	1	0	0	0	0	0	0	0	0
TAS1a_141_0	0	2	1	0	0	2	0	0	0	0	0	0	0	0	0	0	0	0
TAS1a_141_16	0	1	0	0	0	0	0	0	0	1	0	0	0	0	0	0	1	0
TAS1a_142_0	0	0	0	0	0	0	0	0	0	0	0	0	0	0	0	0	0	0
TAS1a_143_0	0	0	0	0	0	0	0	0	0	0	0	0	0	0	0	0	0	0
TAS1a_143_16	0	0	0	0	0	0	0	0	0	0	3	0	0	1	0	0	0	0
TAS1a_146_0	0	0	0	0	0	0	0	0	0	0	1	0	0	1	0	1	0	0
TAS1a_146_16	0	0	0	0	0	0	0	0	0	0	0	0	0	0	0	0	0	1
TAS1a_147_0	0	0	0	0	0	0	0	0	0	0	1	0	0	0	0	0	0	0
TAS1a_151_0	0	1	0	0	0	0	0	0	0	0	0	0	0	0	0	0	0	0
TAS1a_151_16	0	1	0	0	0	0	0	0	0	0	0	0	0	0	0	0	0	0
TAS1a_153_16	0	0	0	0	0	0	0	0	0	0	0	0	0	0	0	0	0	0
TAS1a_155_0	0	0	0	0	0	0	0	0	0	0	0	0	0	0	0	0	0	0
TAS1a_156_0	0	0	0	0	0	0	0	0	0	0	0	0	0	0	0	0	0	0
TAS1a_156_16	0	0	0	0	0	0	0	0	0	0	0	0	2	0	0	0	0	0
TAS1a_157_0	0	0	0	0	0	0	0	0	0	0	0	0	0	0	0	0	0	0
TAS1a_158_0	0	0	0	0	0	0	0	0	0	0	0	0	0	0	0	0	0	0
TAS1a_161_0	0	0	0	0	0	0	0	0	0	0	1	0	0	0	0	0	0	0
TAS1a_166_0	0	0	0	0	0	0	0	0	0	1	1	0	0	0	0	0	0	0
TAS1a_166_16	0	0	0	0	0	0	0	0	0	0	0	0	0	0	0	0	1	0
TAS1a_170_16	0	0	0	0	0	0	0	0	0	0	0	0	0	1	0	0	0	0
TAS1a_171_16	0	0	0	0	0	0	0	0	0	0	0	0	1	0	0	0	0	0
TAS1a_173_16	0	0	0	0	0	0	0	0	0	0	0	0	0	0	0	0	0	0
TAS1a_177_0	0	0	0	0	0	0	0	0	1	0	0	0	0	0	0	0	0	0
TAS1a_179_0	0	0	0	0	0	0	0	0	0	0	1	2	0	0	1	0	0	0
TAS1a_18_0	0	0	0	0	0	0	0	0	0	0	0	0	0	0	0	0	0	0
TAS1a_180_0	0	0	1	0	0	0	0	0	0	3	0	0	0	0	0	0	1	0
TAS1a_18_16	0	1	0	0	0	0	0	1	0	0	0	0	0	0	0	0	0	0
TAS1a_182_16	0	0	0	0	0	0	0	0	0	0	1	0	0	0	0	0	0	0
TAS1a_186_0	0	0	0	0	0	0	0	0	0	0	0	0	0	0	0	0	0	0
TAS1a_19_16	0	0	0	0	0	0	0	0	0	0	0	0	0	0	0	0	0	0
TAS1a_192_16	0	0	0	0	0	0	0	0	0	0	0	0	0	0	0	0	0	0
TAS1a_194_0	1	0	0	0	0	0	0	0	0	0	0	0	0	0	0	0	0	0
TAS1a_196_16	0	0	0	0	0	0	0	0	0	0	0	0	0	0	0	0	0	0
TAS1a_199_16	0	0	0	0	0	0	0	0	0	0	1	0	0	0	0	0	0	0
TAS1a_20_0	0	0	0	0	0	0	0	0	0	0	0	0	0	0	0	0	0	0
TAS1a_200_0	0	0	0	0	0	0	0	0	0	0	0	0	0	0	0	0	1	0
TAS1a_20_16	0	0	0	0	1	0	0	0	0	0	0	0	0	0	0	0	0	0
TAS1a_202_0	0	0	0	0	2	0	0	0	0	0	0	1	0	0	0	0	0	0
TAS1a_204_0	0	0	0	0	0	0	0	0	0	0	0	0	0	0	0	0	0	0
TAS1a_205_0	0	0	0	0	0	1	0	0	0	0	0	0	0	0	0	0	0	0
TAS1a_206_0	0	0	0	0	0	1	0	1	0	0	3	0	0	0	0	0	0	0
TAS1a_206_16	0	1	0	0	0	0	0	0	0	0	0	0	0	0	0	0	0	0
TAS1a_207_16	0	0	1	0	0	0	0	0	0	0	1	0	0	0	2	0	0	0
TAS1a_208_0	0	0	0	0	0	0	0	0	0	0	0	1	1	0	0	0	0	0
TAS1a_209_0	0	0	0	0	0	1	0	4	0	1	0	0	0	0	0	0	0	0
TAS1a_210_0	0	1	0	0	0	0	0	0	0	0	1	1	0	1	0	0	6	1
TAS1a_211_0	0	0	0	0	0	0	0	1	0	0	0	0	1	0	0	0	0	0
TAS1a_21_16	0	0	0	0	0	1	0	0	0	0	0	0	0	0	0	0	0	0
TAS1a_212_0	0	0	0	0	0	0	0	0	0	0	0	0	0	0	0	0	0	0
TAS1a_214_16	0	0	0	0	0	0	0	0	0	0	0	0	0	0	0	0	1	0
TAS1a_216_0	0	0	0	0	0	0	0	0	0	0	0	0	0	0	0	1	0	0
TAS1a_217_16	0	0	0	0	0	0	0	0	0	2	0	0	0	0	0	0	0	0
TAS1a_218_0	0	0	1	0	0	0	0	0	0	0	0	0	0	0	0	0	0	0
TAS1a_219_0	0	0	0	0	0	0	0	1	0	1	0	0	0	0	1	2	1	0
TAS1a_220_0	0	0	0	0	0	0	0	0	0	0	0	0	0	0	0	0	0	0
TAS1a_221_16	0	0	0	0	0	0	0	0	0	0	0	0	0	0	0	0	0	0
TAS1a_22_16	0	0	0	0	0	0	0	0	0	0	0	1	0	0	0	0	0	0
TAS1a_222_0	0	0	0	0	0	0	0	0	0	0	0	0	0	0	0	0	0	0
TAS1a_222_16	0	0	0	0	0	0	0	0	0	0	0	0	0	0	0	0	0	0
TAS1a_224_0	0	0	0	0	0	0	0	0	0	1	0	0	0	0	0	0	0	0
TAS1a_225_0	0	0	0	0	0	0	0	0	0	3	0	0	0	0	0	0	0	1
TAS1a_230_0	0	0	0	0	0	0	0	0	0	0	0	1	0	0	0	0	0	0
TAS1a_231_0	0	0	0	0	0	0	0	1	0	0	0	0	0	0	0	0	0	0
TAS1a_236_16	0	0	0	0	0	0	0	0	0	0	0	0	0	0	0	0	0	0
TAS1a_237_0	0	0	0	0	0	0	0	0	0	1	2	2	0	1	0	0	0	0
TAS1a_237_16	0	0	0	0	0	0	0	0	0	0	0	0	0	0	0	0	0	0
TAS1a_238_0	0	0	0	0	0	0	0	0	0	2	0	0	0	0	0	0	0	0
TAS1a_238_16	0	1	0	0	0	0	0	0	0	0	0	0	0	0	0	0	0	0
TAS1a_239_0	0	0	0	0	0	0	0	0	0	0	0	0	0	0	0	0	0	2
TAS1a_24_0	0	0	0	0	0	0	0	0	0	0	0	0	0	0	4	0	0	0
TAS1a_240_16	0	0	0	0	0	0	0	0	0	0	1	0	0	0	0	0	1	0
TAS1a_24_16	0	0	0	0	0	0	0	0	0	0	0	0	0	0	0	0	0	0
TAS1a_242_16	0	0	0	0	0	1	0	0	0	0	0	0	0	0	0	0	0	0
TAS1a_243_0	0	0	0	0	0	0	0	0	0	3	0	0	0	0	0	0	0	0
TAS1a_244_0	0	0	0	0	0	0	1	0	0	0	0	0	0	0	0	0	0	0
TAS1a_244_16	0	0	0	0	0	0	0	0	0	0	0	0	0	0	0	0	0	0
TAS1a_245_0	0	0	0	0	0	0	0	0	0	0	0	0	0	0	0	0	0	0
TAS1a_245_16	0	0	4	0	0	0	0	0	0	0	0	0	0	0	0	0	0	0
TAS1a_248_0	0	0	0	0	0	0	0	0	0	0	0	0	2	0	0	0	0	0
TAS1a_248_16	0	0	0	0	1	0	0	0	0	0	0	0	0	0	0	0	0	0
TAS1a_249_16	0	0	0	0	0	0	0	0	0	0	1	0	2	0	0	0	0	0
TAS1a_250_0	0	1	0	0	0	0	0	0	0	0	0	0	0	0	0	0	0	0
TAS1a_250_16	0	0	0	0	0	0	0	0	0	0	0	0	0	0	0	0	1	0
TAS1a_251_16	0	0	0	0	0	0	0	0	0	0	0	0	1	0	0	0	0	0
TAS1a_25_16	0	0	0	0	0	0	0	2	0	1	0	0	0	0	0	0	0	0
TAS1a_252_0	0	0	0	0	0	0	0	0	0	0	0	0	0	0	0	0	0	1
TAS1a_253_0	0	0	0	0	0	0	0	0	0	1	0	0	0	1	0	0	0	0
TAS1a_254_16	0	0	0	0	0	0	0	0	0	0	0	0	1	1	0	0	0	0
TAS1a_255_0	0	0	0	0	0	0	0	0	0	0	0	0	0	0	0	0	0	0
TAS1a_258_0	0	0	0	0	0	0	0	0	0	1	0	0	0	0	0	0	2	0
TAS1a_260_0	0	0	0	0	0	0	0	0	0	0	0	0	0	0	0	0	0	0
TAS1a_261_0	0	0	0	1	0	0	0	0	0	0	0	0	0	0	0	0	0	0
TAS1a_264_0	0	0	0	0	5	0	0	0	0	0	0	0	0	0	0	0	0	0
TAS1a_264_16	0	0	1	0	0	0	0	0	0	0	0	0	0	0	0	0	0	0
TAS1a_265_0	1	0	0	0	0	0	0	0	0	0	0	0	0	0	0	0	0	0
TAS1a_269_0	0	0	0	0	0	0	0	0	0	0	0	0	0	0	0	3	0	0
TAS1a_271_16	0	0	0	0	0	0	1	0	0	0	0	0	0	0	0	0	0	0
TAS1a_27_16	0	0	0	0	0	3	0	0	0	2	0	0	0	0	0	0	0	0
TAS1a_272_16	0	0	0	0	0	0	0	0	0	0	0	0	0	0	0	0	0	0
TAS1a_273_16	0	0	0	0	0	0	0	0	1	0	0	0	0	0	0	0	0	0
TAS1a_274_16	0	0	0	0	0	0	1	0	0	0	0	0	0	0	0	0	0	0
TAS1a_275_0	0	0	0	0	0	0	0	0	0	0	0	0	1	0	0	0	0	0
TAS1a_275_16	0	0	0	0	0	0	0	1	0	0	0	0	0	0	0	0	0	0
TAS1a_276_0	0	0	0	0	0	0	0	0	0	0	4	1	2	2	0	0	0	0
TAS1a_277_0	0	0	0	0	0	0	0	0	0	6	0	1	0	1	0	3	0	0
TAS1a_278_0	0	0	0	0	0	0	0	0	0	0	0	0	0	2	0	0	0	0
TAS1a_278_16	0	0	0	0	0	0	0	0	0	0	0	0	0	0	0	0	0	0
TAS1a_279_0	0	0	0	0	0	0	0	0	0	0	0	0	0	0	0	0	0	0
TAS1a_279_16	5	18	57	18	47	135	15	19	92	0	0	0	1	0	0	4	0	0
TAS1a_280_16	0	0	0	0	0	0	0	1	0	0	0	0	0	0	0	0	0	0
TAS1a_281_0	0	0	0	0	0	0	0	0	0	1	0	0	0	0	0	0	0	0
TAS1a_282_0	0	0	0	0	0	1	0	0	0	0	0	0	0	0	0	0	0	0
TAS1a_284_0	0	0	0	0	0	0	0	0	0	0	0	1	0	1	0	0	0	0
TAS1a_284_16	0	0	1	0	0	1	0	0	0	0	0	0	0	0	0	0	0	0
TAS1a_285_0	0	0	2	0	0	0	0	0	0	1	1	0	0	3	0	0	1	0
TAS1a_285_16	0	0	0	0	0	0	0	0	1	0	0	0	0	0	0	0	0	0
TAS1a_286_0	0	0	0	0	0	0	0	0	0	0	0	0	1	0	0	0	1	0
TAS1a_286_16	0	0	0	0	0	0	0	0	0	0	0	0	0	0	0	1	0	0
TAS1a_288_16	0	0	0	0	1	0	0	0	0	0	0	0	0	0	0	0	1	0
TAS1a_289_0	0	0	0	0	0	0	0	0	0	0	1	0	0	0	0	0	0	0
TAS1a_290_0	0	0	0	0	0	0	0	0	0	0	0	0	0	0	0	0	0	0
TAS1a_291_0	0	0	0	0	0	0	0	0	0	2	2	0	0	0	0	0	3	0
TAS1a_291_16	0	0	0	0	0	0	0	0	0	0	2	0	0	0	0	0	0	0
TAS1a_29_16	0	0	0	0	0	0	0	0	0	1	0	0	0	0	0	0	0	0
TAS1a_292_0	0	0	0	0	0	0	0	0	0	0	0	0	0	0	0	3	0	0
TAS1a_292_16	0	0	0	0	0	0	0	0	0	0	0	0	0	0	1	10	0	0
TAS1a_293_0	0	0	0	0	1	0	0	0	0	0	0	0	0	0	0	0	0	0
TAS1a_293_16	0	0	0	1	0	0	0	0	0	0	0	0	0	0	2	0	0	0
TAS1a_294_0	0	0	0	1	0	0	0	0	0	0	0	0	1	0	0	0	0	0
TAS1a_295_0	0	0	0	0	0	0	0	0	0	0	0	0	0	0	0	2	0	0
TAS1a_295_16	0	0	0	0	4	0	0	0	0	0	0	2	1	0	0	0	0	0
TAS1a_296_0	0	0	0	0	0	0	0	0	0	0	0	0	0	0	0	0	2	0
TAS1a_297_16	0	0	0	1	0	3	0	2	1	0	0	0	0	0	0	0	0	0
TAS1a_298_16	0	0	0	0	1	0	0	1	0	1	0	0	0	0	0	0	0	0
TAS1a_303_0	0	0	0	0	0	1	1	0	0	0	0	0	0	0	0	0	0	0
TAS1a_304_0	0	0	0	0	0	0	0	0	0	0	0	1	0	0	0	2	0	0
TAS1a_304_16	0	0	0	0	0	0	0	0	0	0	0	0	0	0	0	0	3	0
TAS1a_305_0	0	0	0	0	0	2	0	0	0	0	0	0	0	0	0	0	0	0
TAS1a_306_0	0	0	1	2	1	2	0	1	1	2	0	0	0	1	0	0	1	1
TAS1a_31_16	0	0	0	0	0	0	0	0	0	0	0	0	1	0	0	0	0	0
TAS1a_315_0	0	0	0	0	0	0	0	0	0	1	0	0	0	0	0	0	0	0
TAS1a_3_16	0	0	0	0	0	0	0	0	0	0	0	0	0	0	0	0	0	0
TAS1a_316_0	0	0	0	0	0	0	0	0	0	0	0	0	0	0	0	0	0	0
TAS1a_317_0	0	0	0	0	0	0	0	0	0	0	0	0	0	0	0	0	1	0
TAS1a_323_0	0	0	0	0	0	0	0	0	0	1	0	0	0	0	0	0	0	0
TAS1a_325_0	0	0	0	0	0	0	0	0	0	1	0	0	0	0	0	0	0	0
TAS1a_327_0	0	0	0	0	4	0	0	0	0	0	0	0	0	0	0	0	0	0
TAS1a_328_0	0	0	0	0	0	0	2	0	0	0	0	0	0	0	0	0	0	0
TAS1a_328_16	0	0	0	0	0	0	0	0	0	0	0	0	1	0	0	0	0	0
TAS1a_329_0	0	0	0	0	0	0	0	0	0	0	0	0	0	0	0	0	0	1
TAS1a_329_16	0	0	0	0	0	0	0	0	0	0	0	2	0	0	0	0	0	0
TAS1a_330_0	0	0	0	0	0	0	0	0	3	0	0	0	0	0	0	0	1	0
TAS1a_33_16	0	0	1	0	0	0	0	0	0	0	0	0	0	0	0	0	0	0
TAS1a_333_0	0	0	0	0	0	0	0	0	0	0	0	0	0	0	0	0	0	0
TAS1a_335_0	0	0	0	0	0	0	0	0	0	0	0	0	0	0	0	0	0	0
TAS1a_335_16	0	0	0	0	0	0	0	0	0	0	0	1	0	0	0	0	0	0
TAS1a_336_0	0	0	1	0	0	0	0	0	0	0	0	0	0	0	0	0	0	0
TAS1a_337_0	0	0	0	1	0	0	0	0	0	0	1	0	0	0	0	0	0	1
TAS1a_338_0	0	0	0	0	1	1	0	0	0	0	2	0	0	0	0	0	0	0
TAS1a_339_0	0	0	0	0	0	0	0	0	0	0	1	0	0	1	0	0	0	0
TAS1a_340_0	0	0	0	0	0	0	0	0	0	0	5	0	1	0	1	0	0	2
TAS1a_341_0	0	0	0	0	0	0	0	0	0	0	1	0	0	0	0	0	0	0
TAS1a_341_16	0	0	0	0	0	0	0	0	0	0	0	0	0	0	0	0	0	0
TAS1a_342_0	0	0	0	0	0	0	0	0	0	0	0	0	0	0	0	0	0	0
TAS1a_343_0	0	0	1	0	0	0	0	0	0	1	0	0	0	0	0	0	0	0
TAS1a_344_0	0	0	0	0	1	0	1	0	0	1	0	0	0	0	0	0	1	1
TAS1a_345_0	0	0	0	0	0	0	1	0	0	3	3	1	0	0	0	1	0	10
TAS1a_346_0	0	1	0	0	2	0	0	0	0	1	1	0	0	0	0	0	1	1
TAS1a_347_0	0	0	0	0	0	0	0	0	0	2	1	0	0	0	0	2	5	0
TAS1a_347_16	0	0	0	0	1	0	0	0	0	0	0	0	0	0	0	0	0	0
TAS1a_348_0	0	0	0	0	0	0	0	0	0	6	5	2	1	0	0	1	1	1
TAS1a_349_0	0	0	0	0	0	0	0	0	1	0	1	0	0	0	0	0	0	0
TAS1a_349_16	0	0	0	0	0	0	0	0	0	1	0	0	0	0	0	0	0	0
TAS1a_351_0	0	0	0	0	0	0	0	0	0	0	1	0	0	0	0	1	0	0
TAS1a_352_0	0	2	0	0	0	0	0	0	0	0	0	0	0	0	0	1	1	2
TAS1a_352_16	0	0	0	0	1	0	0	0	0	0	0	0	0	0	0	0	0	0
TAS1a_353_0	0	0	0	0	0	0	0	0	0	0	3	0	0	0	0	0	2	0
TAS1a_354_0	0	0	0	0	0	0	0	0	0	0	1	1	0	0	0	0	0	0
TAS1a_355_0	0	1	0	0	0	0	0	1	0	1	0	0	0	0	1	0	0	0
TAS1a_355_16	1	0	0	0	0	0	0	0	0	0	0	0	0	0	0	0	0	0
TAS1a_356_0	0	1	1	0	0	0	0	1	0	5	4	0	2	0	0	4	0	3
TAS1a_357_0	0	1	0	1	0	1	0	1	0	13	16	7	0	0	1	1	4	8
TAS1a_358_0	0	1	1	1	0	1	0	0	2	2	0	0	2	6	3	1	3	0
TAS1a_359_0	0	0	0	0	0	0	0	0	0	0	2	1	0	2	0	1	0	0
TAS1a_360_0	0	0	0	0	0	0	0	0	0	0	3	2	0	1	0	0	0	0
TAS1a_361_0	0	0	0	0	0	0	0	0	0	0	0	0	0	0	0	0	0	1
TAS1a_36_16	0	0	0	0	0	0	0	0	0	0	0	1	0	0	1	0	0	0
TAS1a_362_0	0	0	0	0	0	0	0	0	0	1	0	0	0	0	0	4	0	0
TAS1a_363_0	2	9	6	0	2	1	0	3	1	1	1	0	0	1	0	2	0	1
TAS1a_364_0	0	0	2	0	2	0	0	1	0	0	0	0	0	0	0	0	0	0
TAS1a_365_0	0	0	1	0	0	0	0	0	0	2	0	0	0	0	0	0	0	0
TAS1a_368_16	0	0	0	0	0	0	0	0	0	0	0	0	1	0	0	0	0	0
TAS1a_369_0	0	0	0	0	0	0	0	0	0	0	0	0	0	0	0	0	0	0
TAS1a_371_0	0	0	0	0	0	0	0	0	0	0	0	0	0	1	0	0	0	0
TAS1a_372_16	0	0	0	0	0	0	0	0	0	0	0	0	0	0	0	0	0	0
TAS1a_374_0	0	0	0	0	0	0	0	0	0	0	0	0	0	0	0	0	0	0
TAS1a_375_16	0	0	0	0	0	0	0	0	0	0	0	0	0	0	0	0	0	0
TAS1a_377_16	3	7	17	3	3	17	7	22	23	2	0	0	2	0	0	7	1	0
TAS1a_378_0	0	1	0	0	0	0	0	0	0	2	3	4	0	0	1	0	3	4
TAS1a_378_16	2	17	8	4	1	4	6	9	13	1	0	1	0	8	0	0	0	0
TAS1a_379_0	16	40	57	3	36	50	5	36	39	132	87	80	73	104	36	14	85	51
TAS1a_379_16	2	7	12	1	4	7	2	6	11	3	3	5	3	4	0	2	1	3
TAS1a_380_0	6	3	2	9	8	3	8	1	0	2	1	0	0	1	0	0	0	0
TAS1a_380_16	1	1	5	1	5	6	1	0	4	5	2	0	0	0	0	0	1	0
TAS1a_381_0	0	1	0	0	0	0	2	0	1	0	0	0	2	0	0	0	0	0
TAS1a_381_16	0	1	4	0	1	5	4	7	5	2	11	1	4	1	1	0	8	0
TAS1a_382_0	0	0	0	0	1	0	0	0	0	0	0	0	1	0	0	3	1	3
TAS1a_382_16	0	0	0	0	0	0	0	1	0	0	0	0	0	0	0	0	0	0
TAS1a_383_0	0	0	0	0	0	0	0	0	0	0	0	0	0	0	0	0	0	1
TAS1a_383_16	4	6	9	4	0	3	1	4	4	2	6	2	2	4	3	1	3	4
TAS1a_384_0	0	0	0	0	0	0	0	0	0	0	0	0	0	0	0	0	0	0
TAS1a_384_16	0	0	0	0	1	0	0	1	1	0	0	0	0	0	0	0	0	0
TAS1a_385_0	0	0	1	0	0	0	0	0	0	0	0	1	0	0	0	0	0	0
TAS1a_385_16	0	1	0	0	0	0	0	0	0	0	0	0	0	0	0	0	0	3
TAS1a_386_0	0	2	0	0	1	0	0	0	0	0	0	0	0	0	0	0	0	0
TAS1a_386_16	0	1	0	0	0	0	0	0	0	0	0	0	0	0	0	0	0	0
TAS1a_387_0	0	0	0	0	0	0	0	0	0	1	0	0	0	0	0	0	0	0
TAS1a_387_16	3	5	7	2	5	2	2	0	1	0	4	1	0	0	0	5	0	0
TAS1a_388_0	0	0	1	0	0	0	0	0	0	0	0	0	0	0	0	0	2	0
TAS1a_388_16	1	3	0	0	1	0	1	0	1	0	1	0	3	1	0	0	0	0
TAS1a_389_0	2	7	3	4	1	3	1	3	1	7	3	2	3	6	1	1	2	0
TAS1a_389_16	1	7	1	1	7	5	0	2	1	6	4	5	2	4	6	4	1	1
TAS1a_390_0	0	0	2	1	0	0	0	0	0	0	0	0	0	0	0	0	0	0
TAS1a_390_16	8	21	20	8	13	19	3	14	10	27	35	30	41	40	16	31	30	31
TAS1a_391_16	0	1	0	3	0	5	0	3	0	1	3	0	0	2	0	0	4	3
TAS1a_392_0	0	0	0	0	0	2	0	0	0	0	1	0	1	0	0	2	0	0
TAS1a_392_16	0	1	0	1	5	0	0	5	2	0	1	0	5	1	1	1	0	0
TAS1a_393_0	0	1	0	0	1	0	1	0	0	5	0	1	5	1	0	0	3	2
TAS1a_393_16	0	0	0	2	1	4	0	0	0	4	1	1	0	0	0	2	2	2
TAS1a_394_0	0	0	0	0	1	0	0	1	0	0	0	0	0	0	1	0	0	0
TAS1a_394_16	0	0	5	0	0	2	0	0	4	0	2	1	0	0	0	3	2	2
TAS1a_395_0	0	0	0	0	0	0	0	0	0	0	0	0	0	0	0	0	1	4
TAS1a_395_16	0	0	0	1	1	0	0	0	0	0	1	1	1	0	0	0	0	0
TAS1a_396_0	0	1	0	0	0	0	0	2	0	5	5	3	0	5	3	0	2	1
TAS1a_396_16	0	19	11	5	14	7	0	13	5	37	17	18	32	45	10	3	23	16
TAS1a_397_0	0	0	0	0	0	1	0	0	0	6	2	6	2	7	0	0	3	2
TAS1a_397_16	6	33	26	5	22	18	8	19	11	0	0	1	0	0	0	0	0	0
TAS1a_398_0	1	0	0	0	0	1	0	1	0	0	0	0	0	0	0	0	2	0
TAS1a_398_16	549	1350	1315	873	1426	2052	299	1535	1330	172	104	81	105	108	33	64	79	86
TAS1a_399_0	0	4	6	1	1	4	1	4	0	2	6	0	1	2	1	0	2	1
TAS1a_399_16	20	42	60	36	53	97	10	85	49	0	1	0	1	3	0	0	0	0
TAS1a_400_0	460	722	570	216	195	347	252	423	399	2657	1008	1443	758	1797	768	271	1733	947
TAS1a_400_16	30	81	109	44	78	140	19	102	94	15	6	6	10	6	2	3	10	5
TAS1a_401_0	1	5	3	4	9	3	2	4	4	5	0	10	2	3	2	1	4	7
TAS1a_401_16	34	82	73	34	84	96	25	77	63	3	7	4	8	9	1	5	8	12
TAS1a_40_16	0	0	0	0	0	0	0	0	0	0	0	0	0	0	0	0	0	0
TAS1a_402_0	5	8	17	1	2	8	1	7	5	8	3	10	7	14	8	1	16	20
TAS1a_402_16	29	45	49	30	46	70	12	52	58	249	138	160	237	153	68	176	148	147
TAS1a_403_0	5	10	14	1	1	8	6	4	3	51	23	24	22	47	23	10	27	25
TAS1a_403_16	30	46	46	15	39	60	20	40	53	185	91	59	117	94	36	73	73	74
TAS1a_404_0	0	1	2	2	0	3	2	2	1	3	4	5	0	10	1	3	1	5
TAS1a_404_16	41	95	101	50	63	97	18	91	68	21	12	10	25	15	3	15	15	7
TAS1a_405_0	1	0	3	0	4	1	1	0	0	1	3	0	0	4	2	0	3	0
TAS1a_405_16	11	38	29	8	30	37	20	40	44	40	22	50	30	33	14	26	27	26
TAS1a_406_0	11	7	11	5	4	4	1	5	2	2	0	0	1	0	0	2	0	0
TAS1a_406_16	50	115	187	118	194	179	48	248	131	41	11	19	35	16	1	27	8	15
TAS1a_407_0	6	16	24	7	11	20	12	19	23	257	126	99	103	141	76	65	111	107
TAS1a_407_16	7	13	23	7	19	15	2	16	17	11	7	17	13	12	6	2	6	16
TAS1a_408_0	5	6	13	1	6	8	4	9	5	1	0	0	0	2	0	0	2	0
TAS1a_408_16	2	7	7	2	2	12	2	4	5	39	25	20	7	35	21	2	36	29
TAS1a_409_0	22	29	32	2	15	29	9	20	37	75	66	42	92	94	37	11	48	60
TAS1a_409_16	13	21	29	2	16	16	10	20	24	31	15	9	15	26	4	23	16	15
TAS1a_41_0	0	0	0	0	0	0	0	0	0	0	0	0	0	0	0	0	0	0
TAS1a_410_0	5	15	13	0	7	7	3	10	9	5	5	1	7	5	0	6	6	9
TAS1a_410_16	4	14	21	1	9	15	3	20	9	4	2	7	1	6	3	0	6	6
TAS1a_411_0	6	13	17	9	7	8	5	8	5	3	9	2	2	13	0	4	3	5
TAS1a_411_16	16	39	72	14	62	73	19	40	59	40	16	12	16	23	10	6	41	23
TAS1a_412_0	19	54	53	5	37	37	5	49	47	61	59	48	65	94	19	42	38	40
TAS1a_412_16	16	26	37	10	37	56	11	28	31	127	60	66	121	87	36	67	56	58
TAS1a_413_0	12	46	59	5	23	28	3	30	19	43	21	11	22	30	3	8	34	15
TAS1a_413_16	1	1	2	1	1	4	0	0	2	19	2	5	19	18	0	3	10	4
TAS1a_414_0	6	24	31	8	16	23	5	24	14	104	64	61	78	98	30	24	60	68
TAS1a_414_16	2	10	21	1	7	25	0	17	14	19	8	10	15	11	4	5	6	6
TAS1a_415_0	0	0	1	0	0	1	0	1	0	2	1	0	0	0	0	0	0	1
TAS1a_415_16	0	8	20	2	1	7	1	5	4	8	2	4	10	12	1	3	6	5
TAS1a_416_0	0	1	2	0	1	0	1	0	4	0	0	0	0	1	0	0	0	0
TAS1a_416_16	28	111	140	22	91	160	11	136	117	73	97	47	139	181	35	82	90	45
TAS1a_417_0	0	0	2	0	0	0	0	0	0	0	0	0	0	1	0	0	0	0
TAS1a_417_16	1	7	11	0	11	7	0	17	5	6	7	3	11	23	3	4	7	4
TAS1a_418_16	1	3	7	4	3	9	1	23	4	5	13	5	18	16	0	9	7	4
TAS1a_419_0	1	1	2	0	4	2	0	12	1	8	16	6	15	22	2	3	9	12
TAS1a_419_16	217	542	1215	88	497	394	71	1019	415	771	1351	308	832	2275	354	178	653	533
TAS1a_42_0	0	0	0	0	1	0	0	1	0	0	0	0	0	0	0	0	0	0
TAS1a_420_0	0	0	0	0	0	0	0	0	2	0	1	0	2	3	0	0	0	0
TAS1a_420_16	6	17	20	5	13	6	0	26	9	3	12	1	10	21	2	6	13	4
TAS1a_421_0	3	7	6	0	8	1	0	3	3	6	4	1	3	7	4	0	1	1
TAS1a_421_16	0	0	2	1	3	0	0	1	0	1	4	0	3	3	0	0	1	1
TAS1a_422_0	2	0	0	0	1	0	0	0	0	0	0	0	0	0	0	0	0	0
TAS1a_422_16	0	0	2	0	1	0	0	0	1	0	0	0	0	2	0	0	0	0
TAS1a_423_16	0	3	8	0	2	3	1	3	0	11	8	1	2	11	5	6	14	6
TAS1a_424_0	0	0	0	0	0	0	0	1	0	0	0	0	1	0	0	0	1	0
TAS1a_424_16	19	20	40	13	13	9	2	21	20	69	52	7	50	86	7	8	65	27
TAS1a_425_16	0	1	1	0	0	0	1	0	0	3	0	0	2	3	0	0	1	0
TAS1a_426_16	0	1	0	0	0	0	0	0	0	0	3	1	0	4	0	1	0	1
TAS1a_427_16	0	1	1	0	0	0	0	1	0	1	2	0	1	14	0	0	3	0
TAS1a_428_16	0	0	0	0	0	0	0	1	0	0	0	0	0	0	0	0	0	0
TAS1a_43_0	0	0	0	0	0	0	0	0	0	0	0	0	0	0	0	0	1	0
TAS1a_431_0	1	2	0	0	0	0	0	0	1	0	3	0	2	2	0	0	2	0
TAS1a_432_0	0	0	0	0	0	0	0	0	0	0	1	0	0	0	0	0	1	0
TAS1a_432_16	0	0	1	0	0	0	0	0	0	0	0	0	0	0	0	0	0	0
TAS1a_433_16	0	0	0	0	1	0	0	0	0	0	0	0	0	3	0	0	0	0
TAS1a_434_0	0	1	0	0	0	1	0	0	0	0	0	0	0	1	0	1	0	0
TAS1a_434_16	0	3	1	0	3	1	0	7	1	8	4	0	6	5	0	4	7	0
TAS1a_435_0	0	0	0	0	0	0	0	1	0	0	0	0	0	0	0	0	0	0
TAS1a_435_16	0	0	0	0	3	0	0	0	0	2	0	0	0	0	0	0	1	0
TAS1a_436_16	0	0	0	0	0	0	0	0	2	2	0	0	0	0	0	0	0	0
TAS1a_437_0	0	0	1	0	0	0	0	0	0	0	0	0	0	0	0	0	0	0
TAS1a_437_16	1	0	0	0	0	2	0	1	1	2	1	0	2	0	1	0	0	0
TAS1a_438_0	0	2	0	0	0	1	0	2	0	0	0	0	0	1	0	0	0	0
TAS1a_438_16	0	1	1	0	1	1	0	0	0	1	1	0	0	3	0	0	2	0
TAS1a_439_0	3	0	5	0	2	4	0	6	3	4	20	1	8	30	1	1	9	5
TAS1a_439_16	0	0	0	0	0	0	0	0	0	0	0	0	0	1	0	0	0	0
TAS1a_440_0	0	0	0	0	0	0	0	1	1	1	2	0	0	8	0	0	1	0
TAS1a_440_16	5	39	18	9	11	22	6	32	9	19	5	7	3	5	0	1	3	0
TAS1a_441_0	0	0	1	0	2	1	0	1	0	0	0	0	2	1	0	0	0	0
TAS1a_441_16	0	6	2	0	0	2	0	2	3	1	1	0	0	1	0	0	0	0
TAS1a_442_0	16	51	85	2	28	33	8	54	30	133	223	61	133	407	52	18	131	73
TAS1a_442_16	2	1	8	0	0	2	1	6	1	1	1	0	0	3	1	0	0	0
TAS1a_443_0	0	5	2	0	0	2	0	5	1	3	3	2	2	13	3	0	7	3
TAS1a_443_16	0	4	12	1	13	1	2	4	7	0	1	0	1	0	0	0	2	4
TAS1a_444_0	1	0	8	2	0	0	1	3	0	4	11	4	7	9	15	6	2	1
TAS1a_444_16	12	11	25	4	10	11	3	9	5	104	86	62	50	178	47	28	82	59
TAS1a_445_0	0	1	4	0	3	0	0	2	1	15	4	2	5	24	4	4	10	5
TAS1a_445_16	32	92	109	24	88	83	35	105	80	174	172	77	170	180	38	90	140	77
TAS1a_446_0	3	0	8	0	1	5	5	5	0	0	1	0	0	7	0	0	0	0
TAS1a_446_16	34	96	100	44	104	98	32	114	63	76	50	24	70	62	22	75	34	33
TAS1a_447_0	3	2	3	2	8	0	7	2	1	1	0	0	0	0	0	0	0	0
TAS1a_447_16	19	35	40	13	12	22	13	33	39	29	5	3	23	15	3	19	12	3
TAS1a_448_0	2	1	17	2	11	6	4	10	6	2	0	0	0	0	0	0	1	1
TAS1a_448_16	20	35	49	5	22	20	12	31	31	59	31	33	30	40	17	16	47	27
TAS1a_449_0	68	137	186	22	157	173	25	190	122	309	168	188	237	296	108	191	361	144
TAS1a_449_16	5	0	3	0	1	0	1	5	0	18	6	12	2	9	2	3	10	5
TAS1a_450_0	23	53	63	23	36	73	4	49	48	41	16	21	32	45	16	16	39	14
TAS1a_450_16	1	5	2	0	3	1	0	0	1	14	6	8	5	4	11	3	7	8
TAS1a_451_0	173	413	726	141	676	967	78	813	618	2985	1534	1479	2718	2503	731	1221	1978	1230
TAS1a_451_16	4	0	2	0	1	3	0	0	0	0	0	0	0	0	0	0	0	0
TAS1a_452_0	11	40	27	21	33	52	11	51	30	22	19	8	33	20	13	13	12	11
TAS1a_452_16	5	1	10	4	4	6	1	3	3	2	3	2	2	3	0	4	5	9
TAS1a_453_0	32	38	57	21	63	54	17	66	38	33	17	16	10	9	4	12	6	8
TAS1a_453_16	3	2	9	2	9	3	2	8	2	67	34	25	23	38	11	16	52	27
TAS1a_454_0	63	175	177	75	203	272	31	210	174	231	65	117	180	146	62	115	139	105
TAS1a_454_16	12	15	41	2	15	39	10	27	16	102	40	40	74	62	24	47	47	34
TAS1a_455_0	37	106	101	18	116	154	13	124	119	84	32	30	49	43	16	42	50	53
TAS1a_455_16	2	0	0	0	0	0	0	0	1	11	11	2	2	14	4	0	11	2
TAS1a_456_0	49	82	87	61	148	139	29	151	111	339	160	176	247	284	99	188	248	180
TAS1a_456_16	9	16	31	5	9	18	4	6	10	115	84	45	65	126	35	8	88	36
TAS1a_457_0	2	9	12	4	7	4	0	4	3	14	4	2	2	8	4	6	6	7
TAS1a_457_16	6	6	3	1	2	3	2	7	5	25	27	11	30	46	10	8	28	20
TAS1a_458_0	3	17	10	7	24	10	4	8	9	1	0	2	0	3	1	0	2	1
TAS1a_458_16	74	165	132	32	55	96	44	88	87	863	719	592	858	1050	317	369	981	442
TAS1a_459_0	4	35	17	8	20	25	6	26	15	6	2	5	7	6	0	19	4	6
TAS1a_459_16	2	1	3	0	2	0	1	4	8	30	25	13	19	33	9	11	18	14
TAS1a_46_0	0	0	0	0	0	1	0	0	0	0	0	0	0	0	0	0	0	0
TAS1a_460_0	6	19	4	3	12	25	0	11	10	1	2	2	1	0	0	0	0	0
TAS1a_460_16	5	6	11	0	5	7	1	19	10	54	111	34	92	122	37	33	53	55
TAS1a_461_0	9	18	32	6	23	33	3	34	20	85	96	42	167	180	37	54	103	57
TAS1a_461_16	25	53	57	18	36	40	16	60	33	34	42	15	21	42	7	3	9	11
TAS1a_462_0	1	9	4	0	6	4	0	10	5	18	25	15	31	38	10	24	22	20
TAS1a_462_16	4	0	1	0	1	6	1	0	0	1	0	0	0	0	0	0	0	0
TAS1a_463_0	582	2500	1741	476	1754	1932	190	2502	1418	5400	3700	2173	5416	7431	1452	891	4505	2716
TAS1a_463_16	0	1	2	0	0	0	0	0	1	0	3	0	0	0	0	0	0	0
TAS1a_464_0	6	22	11	24	32	4	13	19	2	18	8	6	17	25	6	22	15	8
TAS1a_464_16	4	7	9	0	7	7	1	3	2	0	4	0	1	0	0	0	3	2
TAS1a_465_0	4	25	33	9	23	30	2	30	25	24	9	11	34	35	4	535	13	3
TAS1a_465_16	0	0	0	0	0	0	0	0	2	1	0	0	0	0	0	0	0	0
TAS1a_466_0	15	55	41	16	56	54	12	69	26	97	47	42	118	108	21	88	77	35
TAS1a_466_16	0	3	2	0	0	0	0	1	0	2	1	3	2	0	0	0	0	0
TAS1a_467_0	1	3	4	1	4	3	1	5	0	6	7	0	7	7	2	0	8	1
TAS1a_467_16	0	0	0	0	0	0	0	0	0	0	1	0	0	0	0	0	0	0
TAS1a_468_0	0	0	0	0	0	0	0	1	0	0	0	0	0	0	0	0	0	0
TAS1a_468_16	1	2	0	0	0	0	0	2	5	6	9	2	4	15	2	0	6	3
TAS1a_469_0	0	0	1	0	0	0	0	0	1	0	0	0	0	0	0	0	0	0
TAS1a_469_16	0	0	0	0	1	0	0	5	1	2	3	2	4	3	0	0	1	0
TAS1a_47_0	0	0	0	0	0	1	0	0	0	3	0	0	0	0	0	0	0	0
TAS1a_470_0	0	0	1	0	0	0	0	0	0	0	2	0	3	0	0	1	0	0
TAS1a_471_0	0	0	0	0	0	0	0	0	0	0	0	0	0	0	0	1	0	0
TAS1a_471_16	0	2	0	0	0	0	0	0	0	0	0	0	0	0	0	0	1	0
TAS1a_47_16	0	2	0	0	0	2	0	0	0	0	0	0	0	0	0	0	0	0
TAS1a_472_16	1	0	2	0	0	0	0	0	0	0	1	0	0	0	0	0	0	0
TAS1a_473_0	0	0	0	0	0	0	0	0	1	5	1	2	4	0	0	2	2	2
TAS1a_473_16	0	1	2	0	1	5	3	1	2	7	0	0	0	1	0	3	0	0
TAS1a_474_0	0	0	0	0	0	0	0	0	0	0	0	0	1	0	0	0	0	0
TAS1a_474_16	4	8	3	0	5	2	3	10	3	5	5	2	0	3	7	4	7	3
TAS1a_475_16	3	9	7	1	13	3	1	9	8	10	2	2	10	11	2	8	7	2
TAS1a_476_0	0	1	0	0	0	0	0	0	1	0	0	0	0	0	0	0	0	0
TAS1a_476_16	1	3	2	2	2	2	0	2	1	13	3	2	9	4	1	8	5	1
TAS1a_477_0	0	0	0	0	0	0	0	0	0	0	0	0	0	0	0	0	0	0
TAS1a_477_16	3	22	24	0	9	13	5	19	13	33	21	14	36	31	2	36	26	17
TAS1a_478_0	0	1	0	0	0	0	0	0	0	0	0	1	1	0	0	0	0	0
TAS1a_478_16	2	8	0	6	5	3	6	6	0	1	1	0	5	4	0	0	1	1
TAS1a_479_0	0	0	0	2	0	1	0	2	0	0	0	0	0	0	0	0	1	0
TAS1a_479_16	0	7	1	0	0	9	0	4	1	7	6	2	4	2	1	4	1	1
TAS1a_480_0	0	3	0	0	0	0	0	2	2	0	0	0	0	0	0	1	0	0
TAS1a_480_16	5	13	5	4	9	12	3	8	6	28	17	5	30	29	4	22	14	11
TAS1a_481_0	0	5	19	1	3	8	1	12	9	26	57	17	22	78	18	2	31	13
TAS1a_481_16	2	3	7	5	5	9	2	15	7	0	1	0	1	3	0	0	3	0
TAS1a_482_0	1	2	2	1	0	3	0	3	1	9	7	2	10	11	0	5	6	3
TAS1a_482_16	146	257	184	163	343	265	77	270	131	40	25	15	36	22	5	37	18	25
TAS1a_483_0	7	14	18	0	7	14	2	25	12	5	8	4	6	7	0	8	1	4
TAS1a_483_16	44	78	74	32	67	61	20	101	71	50	20	15	34	36	5	28	38	13
TAS1a_484_0	341	507	854	88	290	456	185	565	478	3674	2827	1576	1589	4469	1001	613	2335	1205
TAS1a_484_16	15	18	13	10	19	12	3	17	2	23	11	7	43	18	7	22	10	2
TAS1a_485_0	1	3	9	2	4	4	4	7	1	3	5	11	1	5	1	1	9	1
TAS1a_485_16	8	9	16	10	12	8	4	15	3	21	18	7	15	15	3	8	8	9
TAS1a_486_0	1	0	0	0	1	4	0	2	5	3	1	4	2	3	2	0	6	2
TAS1a_486_16	14	11	11	15	4	20	11	17	11	45	40	24	38	62	13	36	26	17
TAS1a_487_0	14	9	39	5	14	19	11	22	27	127	66	51	78	97	25	15	37	39
TAS1a_487_16	15	35	45	7	22	27	2	31	23	115	73	30	97	101	20	35	66	28
TAS1a_488_0	5	2	4	0	5	1	0	5	9	11	2	2	1	3	3	3	0	0
TAS1a_488_16	72	180	168	72	96	100	55	155	109	217	109	108	150	101	49	108	146	87
TAS1a_489_0	0	12	4	6	3	3	1	4	10	3	0	1	0	0	1	1	0	4
TAS1a_489_16	22	52	66	19	42	41	24	61	51	106	79	55	92	114	38	82	80	47
TAS1a_490_0	15	17	35	24	9	16	19	6	29	3	2	1	1	0	0	1	0	2
TAS1a_490_16	10	48	58	17	44	46	3	65	43	63	58	26	54	69	24	19	33	21
TAS1a_491_0	2	6	9	1	1	4	2	5	9	18	4	9	6	9	4	6	11	6
TAS1a_491_16	41	54	103	15	45	36	16	61	37	26	14	10	21	19	7	9	15	21
TAS1a_49_16	0	2	1	1	0	0	0	0	0	1	0	0	1	2	0	0	1	0
TAS1a_492_0	0	4	4	1	0	8	1	0	7	0	0	0	0	0	0	0	2	0
TAS1a_492_16	0	10	5	1	1	0	0	6	7	4	3	0	0	1	2	0	1	0
TAS1a_493_0	14	4	15	1	11	14	2	10	9	5	5	7	1	7	2	0	3	4
TAS1a_493_16	0	0	0	0	0	1	0	0	0	0	0	0	0	0	0	2	0	0
TAS1a_494_0	19	25	20	6	6	11	12	21	21	17	12	6	14	12	6	4	3	14
TAS1a_494_16	0	3	2	3	2	2	0	0	1	3	1	0	0	1	0	0	3	3
TAS1a_495_0	27	31	34	8	17	27	7	29	11	31	7	9	26	12	6	6	17	18
TAS1a_495_16	14	22	77	7	39	47	7	49	45	43	22	35	38	31	19	32	26	27
TAS1a_496_0	3	5	13	12	9	5	3	8	1	12	2	7	11	11	4	3	10	12
TAS1a_496_16	1	0	0	2	0	0	1	0	0	70	15	25	17	42	6	4	60	20
TAS1a_497_0	8	19	18	0	20	33	6	25	18	10	8	5	13	7	0	5	2	6
TAS1a_497_16	0	0	0	3	0	1	0	0	0	2	2	1	0	4	0	0	2	0
TAS1a_498_0	12	17	26	0	16	20	7	19	24	173	85	62	133	123	21	46	118	78
TAS1a_498_16	1	2	2	0	3	0	0	1	3	29	16	9	4	20	16	6	30	9
TAS1a_499_0	1	6	1	0	5	3	0	5	1	1	0	0	0	0	0	0	1	2
TAS1a_499_16	1	0	0	1	0	2	0	0	0	51	38	15	31	53	7	5	49	7
TAS1a_5_0	0	0	0	0	0	0	0	0	0	0	0	0	0	0	0	0	0	0
TAS1a_50_0	0	0	0	0	0	1	0	0	0	0	0	0	0	0	0	0	0	0
TAS1a_500_0	0	5	10	3	7	2	0	2	3	1	1	0	1	1	0	0	1	4
TAS1a_500_16	15	18	6	2	5	12	8	9	17	79	58	19	20	77	10	11	68	14
TAS1a_501_0	3	0	1	0	2	1	0	1	1	1	2	4	0	3	0	8	3	4
TAS1a_501_16	0	1	0	0	0	0	0	0	0	0	0	0	0	0	0	0	0	0
TAS1a_50_16	0	0	0	0	0	0	1	0	0	0	0	0	0	0	0	0	0	0
TAS1a_502_0	1	14	17	5	4	8	0	26	14	3	0	0	1	7	0	0	0	0
TAS1a_502_16	1	3	0	0	1	0	0	0	0	3	0	0	0	2	0	0	2	0
TAS1a_503_0	9	24	42	7	21	34	1	35	36	315	161	139	159	251	74	94	255	144
TAS1a_503_16	185	367	229	148	107	134	162	235	147	27	15	14	5	24	8	3	23	10
TAS1a_504_0	4	7	18	1	7	7	4	13	18	39	23	10	14	24	16	6	15	21
TAS1a_504_16	2	4	5	10	4	0	3	5	2	3	5	0	4	0	0	0	1	3
TAS1a_505_0	350	888	1011	175	506	856	280	751	754	149	108	54	54	104	28	31	78	80
TAS1a_505_16	73	60	55	19	15	27	38	36	41	247	168	111	74	271	63	27	229	92
TAS1a_506_0	26	69	56	17	15	23	21	37	29	41	14	12	25	24	3	36	13	14
TAS1a_506_16	0	1	0	0	1	1	0	1	0	0	5	2	0	0	0	1	3	1
TAS1a_507_0	10	14	12	7	9	7	6	12	12	2	6	2	3	5	0	0	0	4
TAS1a_507_16	3	3	1	2	6	3	0	2	7	7	5	2	2	12	1	0	4	5
TAS1a_508_0	11	75	61	10	56	68	15	62	64	9	1	2	12	2	1	13	4	1
TAS1a_508_16	0	1	2	0	0	3	1	0	6	1	3	0	0	1	1	0	0	0
TAS1a_509_0	11	36	54	41	49	63	21	62	46	18	4	3	8	9	2	5	7	13
TAS1a_509_16	0	10	13	3	2	7	3	8	12	18	10	26	10	29	11	6	12	15
TAS1a_51_0	0	0	0	0	0	0	0	0	0	0	2	0	0	0	0	0	0	0
TAS1a_510_0	9	8	7	9	25	10	8	10	3	4	1	0	0	0	1	2	2	0
TAS1a_510_16	0	5	1	0	0	0	0	0	0	1	0	0	2	3	0	0	0	1
TAS1a_511_0	0	0	0	0	2	0	1	2	1	0	0	0	0	0	0	0	0	0
TAS1a_511_16	0	2	3	0	1	1	0	3	0	1	1	0	0	0	0	2	0	3
TAS1a_512_0	0	1	0	0	0	1	0	0	0	0	0	0	0	0	0	0	0	0
TAS1a_512_16	0	3	5	2	0	0	1	2	0	1	0	1	1	3	0	3	0	0
TAS1a_513_0	0	0	0	0	2	0	1	0	0	0	6	0	0	0	0	3	0	0
TAS1a_513_16	0	0	0	2	0	0	2	0	0	0	0	0	0	0	0	0	0	0
TAS1a_514_0	1	1	0	0	0	1	2	1	0	0	0	0	0	0	1	1	0	0
TAS1a_515_0	1	2	7	0	1	5	1	8	2	0	0	0	0	0	0	0	0	0
TAS1a_5_16	0	0	0	0	0	0	0	0	0	0	0	0	0	0	0	0	0	0
TAS1a_516_0	1	8	6	3	6	10	1	7	6	3	0	1	0	0	0	0	2	0
TAS1a_516_16	0	0	2	0	0	0	0	0	0	0	0	0	0	0	0	0	0	0
TAS1a_517_0	10	30	40	2	23	36	7	27	53	25	30	10	19	47	3	6	13	15
TAS1a_518_0	21	68	105	36	76	110	15	106	106	281	177	128	241	297	92	80	202	214
TAS1a_518_16	0	2	0	0	0	0	0	0	0	0	0	0	0	0	0	0	0	0
TAS1a_519_0	2	10	5	1	3	16	0	6	10	1	0	1	0	11	0	0	0	0
TAS1a_519_16	0	2	0	0	0	0	0	2	1	0	0	0	0	2	0	0	0	0
TAS1a_52_0	0	0	0	0	0	0	0	0	0	0	0	0	0	0	0	0	0	0
TAS1a_520_0	8	6	14	6	11	21	5	25	14	40	19	20	22	31	6	9	30	29
TAS1a_520_16	0	0	0	0	0	1	0	0	0	2	0	0	0	0	0	0	0	0
TAS1a_521_0	6	5	6	1	5	3	0	4	3	1	0	0	0	0	0	0	0	5
TAS1a_521_16	0	2	0	0	0	1	0	1	0	1	2	0	1	1	0	0	0	0
TAS1a_522_0	1	10	1	1	4	4	0	15	6	5	2	0	0	1	0	0	1	0
TAS1a_522_16	0	0	0	0	0	0	0	0	0	0	0	0	0	1	1	0	0	0
TAS1a_523_0	1	7	4	1	2	4	0	14	5	17	16	3	18	21	2	7	13	3
TAS1a_524_0	1	11	5	3	5	5	2	7	3	7	1	0	0	0	0	1	0	0
TAS1a_524_16	5	34	19	9	20	21	5	29	20	51	18	12	12	32	6	0	45	7
TAS1a_525_0	20	85	108	15	113	154	16	144	116	9	16	9	31	23	6	19	12	11
TAS1a_525_16	0	2	4	0	0	2	0	0	0	0	0	0	0	0	0	0	0	0
TAS1a_526_0	1408	4056	4953	686	4398	4721	587	6328	3961	6959	4880	2317	7092	6415	1527	5112	5493	3111
TAS1a_526_16	0	0	0	0	0	0	0	2	0	0	1	0	0	0	0	0	0	0
TAS1a_527_0	137	182	93	279	368	135	150	308	100	535	258	125	281	312	71	201	379	237
TAS1a_527_16	0	0	1	0	0	0	0	0	0	1	0	0	0	0	0	0	0	0
TAS1a_528_0	4	8	25	2	3	7	7	11	8	6	6	9	11	4	6	8	3	9
TAS1a_528_16	5	18	7	1	1	8	5	6	5	287	174	75	159	255	38	50	237	68
TAS1a_529_0	10	22	27	2	7	19	5	3	20	4	12	3	11	11	2	92	6	4
TAS1a_529_16	0	1	0	0	0	0	0	0	0	0	0	0	0	0	0	0	0	0
TAS1a_530_0	4	0	2	0	1	4	1	3	0	10	23	13	6	3	1	12	6	4
TAS1a_530_16	0	0	0	1	0	0	0	0	0	0	0	0	0	0	0	0	1	0
TAS1a_531_0	1	3	1	0	0	4	0	1	2	6	2	2	8	6	0	0	2	1
TAS1a_531_16	0	0	0	0	0	0	0	0	0	1	2	0	0	0	0	0	0	0
TAS1a_532_0	5	5	20	3	8	16	3	15	13	207	179	113	97	269	67	38	181	117
TAS1a_532_16	0	0	4	0	0	1	0	0	0	0	3	1	0	1	0	0	2	2
TAS1a_533_0	1	0	4	0	1	0	0	5	2	7	11	14	8	20	4	0	11	5
TAS1a_533_16	3	3	5	0	0	4	0	1	2	1	3	1	0	6	0	0	3	2
TAS1a_534_0	4	4	8	0	1	5	6	5	4	88	46	40	40	30	17	9	53	24
TAS1a_534_16	4	13	9	0	1	4	3	4	9	8	4	3	1	10	1	1	11	2
TAS1a_535_0	19	12	24	1	15	9	5	20	13	11	2	12	7	7	4	2	10	10
TAS1a_535_16	19	15	25	3	6	13	4	13	24	565	371	180	190	535	87	38	408	150
TAS1a_536_0	0	1	1	0	2	1	0	0	1	24	19	4	13	14	5	2	17	22
TAS1a_536_16	0	8	2	1	1	0	3	2	3	92	61	24	44	102	22	11	76	30
TAS1a_537_0	1	0	3	0	0	0	1	1	1	5	0	0	3	0	0	0	1	5
TAS1a_537_16	0	5	0	0	0	2	0	3	0	45	35	9	46	80	15	2	51	14
TAS1a_538_0	0	0	1	0	1	0	0	0	1	0	0	1	0	0	0	0	0	0
TAS1a_538_16	3	1	0	0	0	0	0	1	3	45	69	19	59	66	17	13	50	33
TAS1a_539_0	0	0	0	0	1	0	0	0	0	9	3	3	6	5	3	3	5	2
TAS1a_539_16	0	1	0	0	0	0	0	0	0	0	0	0	0	0	0	0	1	0
TAS1a_540_0	0	0	0	0	0	0	0	0	1	0	1	0	0	0	0	2	0	1
TAS1a_540_16	0	1	1	1	2	0	0	0	0	1	3	0	0	3	0	0	0	3
TAS1a_541_0	0	2	0	0	0	0	0	0	0	1	0	0	0	0	0	0	0	0
TAS1a_541_16	0	0	0	0	0	1	0	0	0	0	4	0	1	5	1	0	2	0
TAS1a_542_0	0	0	0	0	0	0	0	0	0	0	1	0	1	0	0	0	0	1
TAS1a_542_16	0	0	0	1	0	0	0	0	0	0	0	0	0	1	0	0	2	0
TAS1a_543_16	2	8	1	2	3	5	4	3	5	24	22	4	15	24	0	0	22	14
TAS1a_544_0	0	2	0	1	0	0	0	0	0	0	0	0	0	0	2	0	0	0
TAS1a_544_16	12	6	7	1	4	5	1	7	10	86	64	44	60	83	32	28	81	37
TAS1a_545_0	2	3	3	0	0	1	0	3	1	3	6	0	2	6	0	0	6	0
TAS1a_545_16	14	41	35	4	17	9	11	35	18	36	20	6	10	23	3	4	16	9
TAS1a_546_0	12	5	6	3	2	2	4	9	2	0	2	0	1	3	1	0	0	0
TAS1a_546_16	3	6	6	3	2	9	5	7	11	18	9	4	0	10	0	0	7	10
TAS1a_547_0	564	1523	2308	309	1401	2004	263	2435	1509	1013	624	340	1314	868	210	614	673	365
TAS1a_547_16	9	10	13	5	4	0	4	13	18	22	12	4	6	30	7	2	10	10
TAS1a_548_0	263	285	273	500	526	255	241	446	181	86	51	35	119	92	32	82	76	47
TAS1a_548_16	2	13	19	1	5	10	5	13	6	28	19	11	14	29	2	11	30	13
TAS1a_549_0	9	11	15	7	15	13	6	15	8	5	3	7	4	5	2	3	4	0
TAS1a_549_16	2	7	5	2	7	3	2	2	8	6	13	0	4	9	2	2	2	2
TAS1a_550_0	1	9	7	1	6	4	1	8	10	28	12	13	23	34	1	4	18	13
TAS1a_550_16	0	0	0	0	0	2	0	1	0	1	0	0	0	0	0	0	0	0
TAS1a_551_0	6	7	12	1	2	8	3	10	6	75	57	25	17	57	15	1	73	28
TAS1a_551_16	0	1	1	0	0	0	0	0	0	0	0	0	0	0	0	0	0	0
TAS1a_552_0	2	2	4	1	2	3	1	4	4	2	1	0	4	2	2	1	2	2
TAS1a_552_16	0	0	1	0	0	0	0	0	0	0	0	0	0	0	0	0	0	0
TAS1a_553_0	4	2	7	3	1	3	1	5	1	2	0	0	3	4	2	1	7	0
TAS1a_553_16	0	0	1	0	1	1	0	1	0	12	8	2	4	8	2	2	10	7
TAS1a_554_0	4	3	6	1	2	3	2	3	6	1	0	0	0	0	0	5	1	0
TAS1a_554_16	1	3	1	1	1	3	0	0	1	9	3	0	0	12	1	0	0	1
TAS1a_555_0	4	6	7	2	5	2	1	6	6	5	1	1	2	10	0	0	1	0
TAS1a_555_16	0	0	3	1	2	0	0	1	1	8	7	1	3	2	1	0	7	0
TAS1a_556_0	12	26	68	8	18	30	13	35	25	19	15	8	11	14	3	8	16	6
TAS1a_556_16	1	25	20	3	11	12	7	12	12	71	22	11	13	45	15	3	27	19
TAS1a_557_0	38	32	60	6	28	46	21	43	84	19	2	4	6	5	5	3	4	7
TAS1a_557_16	3	3	2	0	0	2	4	3	2	4	6	1	1	11	3	2	7	6
TAS1a_558_0	126	188	255	40	89	110	47	182	131	77	16	18	22	29	6	20	26	17
TAS1a_558_16	3	8	14	1	8	5	5	8	5	103	64	30	40	79	30	11	113	39
TAS1a_559_0	18	26	26	22	32	22	21	25	14	3	2	3	5	3	1	9	5	0
TAS1a_559_16	2	3	3	2	0	7	1	9	3	32	22	11	5	52	7	3	33	9
TAS1a_56_0	0	0	0	0	0	0	0	0	0	0	0	0	0	0	0	0	0	0
TAS1a_560_0	0	6	9	0	8	2	2	8	4	0	0	0	0	0	1	0	0	0
TAS1a_560_16	0	2	2	0	3	4	0	3	3	17	6	3	10	14	4	4	12	3
TAS1a_561_0	4	16	46	9	19	27	0	54	31	5	3	0	5	10	0	5	7	3
TAS1a_562_0	34	104	136	30	95	129	21	163	108	341	120	104	263	270	53	213	196	130
TAS1a_562_16	0	2	3	0	1	0	0	1	0	38	12	4	10	14	2	1	25	7
TAS1a_563_0	0	0	0	0	1	0	0	1	0	0	6	0	0	0	1	2	0	0
TAS1a_563_16	0	1	0	0	0	0	0	0	0	0	0	0	0	0	0	0	0	0
TAS1a_564_0	1	2	4	0	5	7	0	4	3	0	0	0	1	0	0	0	1	0
TAS1a_564_16	0	0	0	0	0	0	0	0	0	4	0	0	0	2	0	0	0	0
TAS1a_565_0	0	3	0	0	0	0	0	2	0	0	0	0	0	0	0	7	0	1
TAS1a_565_16	0	0	1	0	2	0	0	3	0	16	7	4	4	3	0	2	4	0
TAS1a_566_0	0	0	0	0	0	0	0	1	0	1	1	0	0	0	0	0	0	0
TAS1a_566_16	0	0	0	0	0	0	0	1	0	0	0	0	0	0	0	0	0	0
TAS1a_567_0	0	0	3	0	5	0	0	4	3	19	10	5	7	21	5	6	3	2
TAS1a_567_16	2	7	3	1	3	1	0	1	1	4	3	0	5	16	11	0	2	0
TAS1a_568_0	35	50	147	12	59	81	16	134	83	94	99	33	91	138	23	42	42	60
TAS1a_568_16	0	0	0	0	0	0	0	0	0	0	0	0	0	1	0	0	2	0
TAS1a_569_0	276	801	1174	106	643	730	130	1125	722	5603	6325	2762	7013	10429	2144	1356	5164	3358
TAS1a_569_16	4	4	8	0	4	4	2	6	2	40	28	11	8	51	11	12	34	15
TAS1a_570_0	4	15	15	4	12	2	8	15	5	22	20	8	30	32	4	19	14	13
TAS1a_570_16	0	0	1	0	0	0	0	0	0	2	2	2	1	4	0	0	0	0
TAS1a_571_0	5	16	27	12	6	17	12	15	13	158	190	136	215	305	65	54	198	97
TAS1a_571_16	2	1	3	0	1	0	0	4	2	5	2	1	0	6	3	4	3	0
TAS1a_572_0	0	2	3	2	0	4	0	1	1	8	8	5	9	4	6	1	4	4
TAS1a_572_16	1	0	3	3	1	3	0	2	0	0	0	0	1	0	0	0	0	0
TAS1a_573_0	0	0	2	2	1	0	0	0	0	10	3	3	7	7	2	3	8	6
TAS1a_574_0	0	0	0	0	1	0	0	0	0	1	0	0	0	0	0	0	2	0
TAS1a_574_16	0	0	0	0	0	0	0	0	0	0	0	1	0	0	0	0	0	0
TAS1a_575_0	0	0	0	0	1	0	0	0	0	0	0	0	0	0	0	0	0	0
TAS1a_575_16	1	3	0	0	1	0	0	2	1	0	1	0	0	0	0	0	0	0
TAS1a_576_0	0	0	0	0	0	0	0	0	0	0	0	0	0	0	0	0	0	0
TAS1a_576_16	13	14	48	6	22	25	9	28	33	157	57	37	60	59	31	35	77	65
TAS1a_577_0	0	2	0	0	1	0	0	0	0	0	0	0	0	0	1	0	0	0
TAS1a_577_16	9	17	23	8	14	19	7	30	18	186	65	66	75	119	31	15	139	60
TAS1a_578_0	0	4	7	0	0	6	0	2	8	0	0	0	0	1	0	0	0	0
TAS1a_578_16	1	10	8	4	3	3	0	3	0	75	34	33	44	61	26	3	58	18
TAS1a_579_0	2	3	8	1	4	7	3	4	8	13	18	7	11	13	0	3	20	10
TAS1a_579_16	39	135	144	23	49	103	41	110	87	752	374	246	383	680	139	77	537	216
TAS1a_580_0	0	0	1	1	0	0	0	0	2	0	0	0	3	0	0	0	0	0
TAS1a_580_16	0	6	2	0	0	4	0	3	5	3	4	6	6	14	6	0	6	3
TAS1a_581_0	1	0	0	3	0	1	0	0	0	3	0	4	0	1	1	0	0	0
TAS1a_581_16	5	9	24	0	6	5	5	5	11	83	61	44	34	112	28	16	58	25
TAS1a_582_0	0	0	0	0	0	0	0	0	0	1	0	1	0	0	0	0	0	0
TAS1a_582_16	4	5	7	1	2	6	4	1	4	22	11	7	2	13	3	1	5	0
TAS1a_583_0	1	4	1	0	0	0	0	0	0	11	3	3	2	10	3	0	1	1
TAS1a_583_16	0	0	3	0	1	0	0	1	0	9	4	2	1	5	0	1	3	0
TAS1a_584_0	0	0	2	0	0	0	0	0	0	3	0	0	0	0	0	0	1	0
TAS1a_584_16	0	1	0	0	1	0	1	0	0	0	0	0	0	0	1	0	0	0
TAS1a_585_0	4	1	0	0	2	2	2	2	0	2	1	1	0	9	0	0	0	1
TAS1a_585_16	7	4	2	0	1	2	3	3	6	21	16	6	7	25	1	6	16	8
TAS1a_586_0	0	0	0	0	0	0	1	0	2	1	0	0	0	0	0	0	0	0
TAS1a_586_16	2	2	3	2	1	0	3	3	3	15	8	2	2	18	3	2	3	5
TAS1a_587_0	0	0	0	0	0	0	0	0	1	0	1	1	0	0	0	0	0	1
TAS1a_587_16	2	4	1	2	3	1	4	3	6	1	12	2	2	5	3	3	8	1
TAS1a_588_0	1	0	1	0	0	0	3	0	1	1	0	3	1	4	1	0	1	0
TAS1a_588_16	200	589	731	159	362	567	143	660	550	2182	1367	816	2132	2160	436	616	1648	905
TAS1a_589_0	1	6	5	1	1	0	0	3	3	16	11	2	6	6	2	0	3	5
TAS1a_589_16	12	13	20	3	12	18	8	23	22	171	106	98	59	237	47	22	125	79
TAS1a_590_0	39	121	149	23	40	75	22	80	82	597	358	190	155	649	140	80	526	158
TAS1a_590_16	20	55	88	27	60	65	17	98	61	22	1	9	32	5	1	9	12	11
TAS1a_591_0	2	16	17	7	3	6	4	8	3	11	8	3	4	6	0	3	14	3
TAS1a_591_16	31	21	28	7	25	24	13	34	16	34	9	12	34	54	11	4	23	10
TAS1a_592_0	2	3	2	2	6	0	4	2	0	4	0	3	3	1	0	0	4	4
TAS1a_592_16	0	5	3	0	4	3	0	4	5	27	14	7	10	20	4	1	15	9
TAS1a_593_0	1	0	0	0	1	0	0	0	0	0	0	0	0	0	0	0	0	0
TAS1a_593_16	0	0	0	0	0	0	0	0	0	5	1	0	0	4	0	0	0	0
TAS1a_594_0	0	0	0	0	0	0	0	0	4	0	0	0	0	0	0	0	0	0
TAS1a_594_16	0	0	1	0	0	0	1	0	1	0	0	0	0	0	0	0	0	0
TAS1a_595_0	0	1	0	0	0	0	0	0	0	6	5	4	2	13	1	0	5	1
TAS1a_595_16	0	0	0	0	0	0	0	0	1	0	0	0	0	0	0	0	0	0
TAS1a_596_0	0	0	0	0	0	0	0	0	0	1	3	0	0	0	0	0	0	0
TAS1a_596_16	0	0	2	0	0	0	0	0	0	0	0	0	1	2	0	0	0	1
TAS1a_597_16	0	0	0	0	0	0	0	0	0	0	2	0	0	2	0	0	0	0
TAS1a_598_0	0	3	4	0	1	1	0	0	0	1	0	0	0	0	0	0	0	0
TAS1a_598_16	0	0	2	0	0	1	0	1	2	0	0	0	0	0	0	0	0	0
TAS1a_599_0	0	2	1	0	2	1	0	2	1	0	0	0	0	2	0	0	0	0
TAS1a_599_16	0	0	0	0	0	0	0	2	0	0	0	0	0	0	0	0	0	0
TAS1a_600_0	0	0	1	0	0	0	0	1	1	1	0	0	0	0	1	0	0	0
TAS1a_600_16	1	0	0	0	0	0	0	0	0	0	0	0	0	0	0	0	0	0
TAS1a_601_0	0	0	0	0	0	0	0	0	3	0	0	0	0	0	0	0	0	0
TAS1a_602_0	0	0	0	0	0	0	0	0	0	0	0	0	0	0	0	0	0	0
TAS1a_602_16	0	0	0	0	0	0	0	1	2	0	0	0	0	0	0	0	0	2
TAS1a_604_0	0	0	0	0	0	0	0	0	0	3	0	0	1	0	0	0	0	0
TAS1a_605_16	0	0	0	0	0	4	0	0	0	0	0	0	0	0	0	0	0	0
TAS1a_606_16	0	0	0	0	1	0	0	1	0	0	0	0	0	0	0	0	0	0
TAS1a_607_0	0	0	0	0	0	0	0	0	0	0	1	0	0	0	0	0	0	0
TAS1a_607_16	1	0	1	0	0	0	0	1	0	0	0	0	0	0	0	0	0	0
TAS1a_608_16	0	0	0	0	1	0	1	2	0	0	0	0	0	1	0	0	0	0
TAS1a_609_16	0	0	5	0	0	1	2	0	0	0	3	1	0	0	0	0	0	0
TAS1a_610_0	1	0	0	0	0	1	0	0	0	4	2	3	1	6	0	0	2	2
TAS1a_610_16	0	0	1	0	0	0	0	0	0	0	1	0	1	0	0	0	0	0
TAS1a_611_0	0	0	0	0	0	0	0	0	1	1	4	0	0	1	0	0	0	0
TAS1a_612_16	0	0	0	0	0	0	0	0	0	1	0	0	0	0	0	0	0	0
TAS1a_613_0	0	2	0	0	0	1	0	2	0	0	0	0	0	0	0	0	0	2
TAS1a_613_16	0	2	0	0	0	0	0	0	4	0	0	0	0	0	0	0	0	0
TAS1a_614_0	0	1	1	0	0	0	0	3	0	0	0	0	0	0	0	0	0	0
TAS1a_614_16	0	0	0	0	0	0	0	0	0	0	2	0	0	2	0	0	0	1
TAS1a_615_0	0	0	1	0	0	0	0	0	0	0	0	0	0	0	0	0	0	0
TAS1a_615_16	0	0	0	0	0	0	0	0	0	0	0	0	1	0	0	0	3	0
TAS1a_616_0	0	0	0	0	0	0	0	1	0	0	0	0	0	0	0	0	0	0
TAS1a_616_16	3	8	25	3	7	5	0	13	9	1	1	0	1	9	0	0	2	0
TAS1a_617_0	0	0	3	0	1	0	0	1	0	2	5	0	0	9	0	0	0	0
TAS1a_617_16	1	0	1	0	0	0	2	0	0	0	0	0	0	0	0	0	0	0
TAS1a_618_0	0	0	0	0	0	0	0	0	0	1	0	0	0	1	0	0	1	1
TAS1a_618_16	0	1	0	0	0	1	1	4	0	0	0	0	0	0	0	0	0	0
TAS1a_619_0	0	0	3	0	0	0	0	1	0	0	2	0	0	0	0	0	0	0
TAS1a_619_16	0	1	5	1	1	0	0	0	1	0	0	0	0	0	0	0	0	0
TAS1a_620_0	0	1	2	0	3	1	0	5	0	2	3	2	2	9	2	2	1	3
TAS1a_620_16	0	3	1	1	0	1	2	1	3	0	0	0	2	1	0	0	0	0
TAS1a_621_0	1	9	0	0	2	2	0	7	3	20	17	7	9	30	9	0	9	13
TAS1a_621_16	0	0	0	2	1	0	0	0	0	0	2	0	0	3	1	0	2	0
TAS1a_622_0	2	3	5	0	0	2	0	4	2	5	4	0	5	25	4	0	10	3
TAS1a_622_16	1	1	2	0	0	2	0	0	0	6	0	0	3	0	0	0	2	5
TAS1a_623_0	4	4	0	0	0	3	0	0	0	3	0	0	0	3	1	0	4	2
TAS1a_623_16	1	3	14	2	4	4	2	9	7	4	0	0	0	0	0	0	0	0
TAS1a_624_0	2	1	2	1	5	5	0	1	0	4	1	0	0	6	0	0	1	3
TAS1a_624_16	0	4	0	2	0	0	0	0	1	1	0	0	0	0	0	0	0	1
TAS1a_625_0	1	7	6	2	1	7	3	3	4	1	0	0	9	4	0	0	2	2
TAS1a_625_16	0	2	2	0	0	0	0	3	0	6	1	3	0	4	2	0	6	2
TAS1a_626_0	3	7	13	0	2	5	3	7	8	2	2	0	3	0	0	0	0	1
TAS1a_626_16	3	3	6	0	2	3	1	2	5	0	1	0	1	1	3	1	4	1
TAS1a_627_0	0	1	1	0	0	1	0	2	0	0	0	0	0	0	0	0	0	0
TAS1a_627_16	12	10	6	3	1	5	4	16	10	57	38	24	11	39	12	6	28	11
TAS1a_628_0	2	8	8	0	8	12	1	15	10	34	24	18	35	65	8	5	34	11
TAS1a_628_16	0	0	0	0	0	2	0	0	0	8	0	2	0	3	0	0	0	0
TAS1a_629_0	0	1	0	0	0	0	0	0	1	1	1	0	3	7	0	4	1	0
TAS1a_629_16	5	7	15	2	10	15	1	23	16	147	74	59	79	147	46	17	129	34
TAS1a_630_0	1	0	3	0	1	1	0	3	1	5	1	2	1	1	0	0	0	1
TAS1a_630_16	194	399	619	101	366	464	119	560	403	1144	620	413	822	949	288	373	715	326
TAS1a_631_0	13	21	10	7	11	12	5	19	21	3	6	2	1	1	2	5	3	4
TAS1a_631_16	48	139	118	25	72	83	27	127	87	102	71	52	66	89	23	20	67	30
TAS1a_632_0	2	12	17	3	15	9	6	9	21	35	26	24	32	62	8	5	40	28
TAS1a_632_16	44	95	130	19	62	76	25	123	89	184	111	55	99	187	49	43	119	57
TAS1a_633_0	0	0	0	1	0	0	2	1	0	0	0	0	0	0	0	0	0	0
TAS1a_633_16	24	106	158	23	122	139	14	144	103	201	121	75	219	172	45	88	130	89
TAS1a_634_0	0	0	0	0	2	1	0	1	0	0	0	0	0	0	0	8	0	0
TAS1a_634_16	14	25	22	4	21	20	3	26	15	3	1	1	6	10	0	3	8	1
TAS1a_635_16	5	13	14	7	13	25	3	21	19	2	3	1	4	2	0	3	1	2
TAS1a_636_0	0	0	0	0	0	0	0	0	0	0	2	0	0	0	0	0	0	0
TAS1a_636_16	14	33	72	17	58	41	10	69	33	8	1	4	11	8	4	6	5	1
TAS1a_637_0	0	1	0	0	0	1	0	1	0	0	0	0	0	0	0	0	0	0
TAS1a_637_16	0	0	7	1	0	1	1	1	0	0	0	0	0	0	0	0	0	0
TAS1a_638_0	0	0	0	0	0	0	0	0	0	3	0	0	0	0	1	0	0	0
TAS1a_638_16	3	9	17	7	13	11	2	10	14	32	34	8	26	24	7	6	27	4
TAS1a_639_0	0	0	0	0	0	0	0	0	1	0	0	0	0	0	0	0	0	0
TAS1a_640_0	0	0	0	0	0	0	0	0	1	0	0	0	0	0	0	0	0	0
TAS1a_641_16	1	3	13	1	0	2	0	4	0	6	11	2	1	11	1	0	6	9
TAS1a_642_16	0	0	0	0	0	0	0	0	0	0	0	0	0	0	0	0	0	0
TAS1a_643_16	0	0	0	0	0	0	0	0	0	0	0	0	0	0	0	0	0	0
TAS1a_644_16	0	0	0	0	2	0	0	1	0	0	3	0	1	0	1	0	2	0
TAS1a_645_0	0	0	0	0	1	0	0	0	0	0	0	0	0	0	0	0	0	0
TAS1a_646_16	0	0	0	0	0	0	0	0	0	0	0	0	0	0	0	0	3	0
TAS1a_647_0	0	0	0	0	0	0	0	0	2	0	0	0	0	0	0	0	0	0
TAS1a_647_16	0	0	0	0	1	0	0	0	0	0	0	0	0	0	0	0	0	0
TAS1a_648_16	0	1	0	0	0	3	0	0	0	0	0	0	1	0	0	0	0	0
TAS1a_649_16	0	0	0	0	0	0	0	0	0	0	0	0	0	0	0	0	0	0
TAS1a_65_0	0	0	0	0	1	0	0	0	0	3	0	0	0	0	0	0	0	0
TAS1a_650_16	0	0	1	0	0	0	0	0	0	0	0	0	0	0	0	0	0	0
TAS1a_652_0	0	0	0	0	0	0	0	0	0	2	4	0	0	10	0	0	1	0
TAS1a_652_16	0	1	0	0	0	0	0	0	1	0	0	0	2	0	0	0	0	0
TAS1a_653_0	0	0	0	0	0	0	0	0	4	0	0	0	0	11	0	0	0	0
TAS1a_653_16	0	1	0	0	3	0	0	0	1	0	0	0	1	0	0	1	0	2
TAS1a_654_0	0	3	3	0	2	0	1	9	1	18	46	7	27	85	13	6	22	19
TAS1a_654_16	0	0	0	0	0	0	1	0	0	0	0	0	0	0	0	0	0	0
TAS1a_655_0	4	15	26	1	15	13	1	25	10	248	401	52	274	694	61	34	190	136
TAS1a_656_0	6	26	61	0	17	21	0	48	40	443	502	134	390	854	126	67	446	204
TAS1a_656_16	0	1	0	0	0	0	0	0	0	0	0	0	0	0	0	0	1	0
TAS1a_657_0	2	7	7	1	4	4	2	6	3	48	36	10	32	89	11	8	46	29
TAS1a_657_16	0	0	3	0	0	0	0	2	0	0	0	1	0	0	0	0	0	0
TAS1a_658_0	1	2	1	0	2	3	1	4	1	33	12	4	15	38	5	0	31	14
TAS1a_658_16	0	1	1	0	0	0	0	1	0	5	2	3	1	23	1	3	1	4
TAS1a_659_0	0	11	0	1	3	3	2	3	1	19	17	3	14	36	12	4	26	17
TAS1a_66_0	0	0	0	0	0	0	0	0	0	0	0	0	0	0	0	0	0	0
TAS1a_660_0	2	5	7	1	4	5	0	10	5	55	29	9	51	49	10	3	41	18
TAS1a_660_16	0	0	0	0	0	0	0	0	0	0	0	0	0	1	0	0	0	0
TAS1a_661_0	0	1	5	0	1	3	0	4	2	7	4	3	19	6	7	1	7	4
TAS1a_661_16	0	0	0	0	0	0	0	0	0	1	0	0	0	0	3	0	3	1
TAS1a_662_0	0	0	1	0	0	0	0	1	2	9	0	0	0	10	0	1	1	2
TAS1a_662_16	0	0	0	0	0	0	0	0	0	7	1	3	0	6	0	0	0	0
TAS1a_663_0	0	4	3	0	1	0	0	0	0	3	0	0	0	0	0	0	0	4
TAS1a_663_16	0	4	4	0	0	0	0	0	1	5	16	6	3	16	1	2	3	6
TAS1a_664_0	0	7	3	1	0	3	3	1	0	7	0	0	0	0	0	2	1	0
TAS1a_664_16	2	4	3	1	0	0	0	4	3	13	1	8	8	17	2	3	4	5
TAS1a_665_0	0	0	0	0	0	0	0	1	0	0	0	0	0	0	1	2	2	0
TAS1a_665_16	1	0	0	0	0	0	0	0	1	4	4	7	10	4	5	0	3	8
TAS1a_666_0	0	0	0	0	0	0	0	1	0	5	8	0	0	6	3	0	0	0
TAS1a_666_16	0	0	1	0	0	0	0	1	0	4	1	2	0	4	1	0	3	1
TAS1a_667_0	0	0	1	0	0	0	0	0	0	0	3	0	0	0	0	0	0	0
TAS1a_667_16	0	0	0	0	0	0	0	0	1	0	0	0	0	0	0	0	1	0
TAS1a_668_16	1	3	6	1	2	9	1	9	8	0	0	0	0	3	0	0	0	0
TAS1a_669_0	0	0	0	0	0	0	0	0	0	0	0	0	0	0	4	0	2	0
TAS1a_669_16	4	7	7	0	8	7	1	9	3	7	1	1	5	5	0	3	2	2
TAS1a_67_0	0	0	0	0	0	0	0	0	0	0	1	0	0	0	0	0	0	0
TAS1a_670_0	0	0	0	0	0	0	0	0	0	1	0	0	0	1	0	0	2	0
TAS1a_670_16	2	6	4	1	3	4	0	2	4	0	0	0	2	1	5	0	0	0
TAS1a_671_0	0	0	0	0	0	0	0	0	1	0	1	0	2	0	0	0	0	2
TAS1a_671_16	11	31	37	5	13	22	7	35	21	3	2	2	3	4	0	2	1	1
TAS1a_672_16	21	49	35	7	27	25	11	57	41	31	18	13	13	39	15	5	40	17
TAS1a_673_0	1	5	0	1	2	3	2	8	6	0	0	0	0	0	0	0	0	1
TAS1a_673_16	8	13	25	1	8	11	4	23	15	33	36	10	20	71	12	10	32	47
TAS1a_674_0	2	3	7	0	2	1	0	2	1	1	1	0	1	0	0	0	0	0
TAS1a_674_16	4	16	15	2	13	0	0	9	7	10	11	4	8	36	2	0	4	4
TAS1a_675_0	24	37	39	7	12	36	10	44	39	162	153	88	118	251	57	30	114	83
TAS1a_675_16	0	0	7	0	1	1	1	3	0	3	1	1	0	10	0	0	4	0
TAS1a_676_0	1	0	1	0	0	0	1	5	1	0	0	0	0	0	1	0	0	0
TAS1a_676_16	1	0	1	0	2	1	0	3	3	0	0	0	1	3	0	0	1	0
TAS1a_677_0	0	5	3	0	5	5	0	4	3	6	2	4	4	3	1	4	5	3
TAS1a_677_16	0	0	0	0	0	1	0	0	0	0	0	1	0	0	0	0	0	0
TAS1a_678_0	1	0	0	1	0	0	0	0	0	2	0	0	0	6	0	0	0	0
TAS1a_678_16	0	0	0	0	1	0	0	1	0	3	0	0	0	0	0	0	0	0
TAS1a_679_0	0	0	0	0	0	1	0	2	0	4	0	0	0	0	0	0	0	0
TAS1a_679_16	0	0	0	0	0	0	0	5	0	2	1	1	0	3	0	0	0	0
TAS1a_680_0	0	0	0	2	0	0	0	0	0	0	0	0	0	0	0	0	0	0
TAS1a_680_16	0	0	0	0	0	0	0	0	0	0	0	0	0	0	0	0	0	0
TAS1a_681_16	0	0	0	0	0	0	0	0	0	0	0	0	0	0	0	0	0	0
TAS1a_682_0	0	0	0	0	0	2	0	2	0	0	0	0	0	0	0	0	0	0
TAS1a_683_0	0	0	0	3	0	0	0	0	1	0	0	0	0	0	0	0	0	0
TAS1a_684_16	0	0	0	0	0	0	0	0	5	0	0	0	0	0	0	0	0	0
TAS1a_685_0	0	0	0	0	0	0	0	0	0	0	0	0	0	0	1	0	0	0
TAS1a_685_16	0	0	0	0	1	0	0	0	0	0	0	0	0	0	0	0	0	0
TAS1a_69_0	0	0	0	0	0	0	0	0	0	2	0	0	0	0	0	0	0	0
TAS1a_69_16	0	0	0	0	0	0	0	0	0	0	0	0	0	0	0	0	0	0
TAS1a_692_16	0	0	0	0	0	0	0	0	0	0	8	0	0	2	0	0	1	0
TAS1a_693_16	0	0	0	0	0	0	0	0	0	0	0	0	1	0	1	0	0	0
TAS1a_694_16	0	0	0	1	0	0	0	0	0	0	0	0	0	0	0	0	0	0
TAS1a_695_16	0	0	3	1	1	4	1	2	7	39	8	6	6	10	4	13	21	5
TAS1a_696_0	0	0	3	0	0	4	0	0	1	0	0	0	0	2	0	0	0	0
TAS1a_696_16	0	0	0	0	0	0	0	0	0	1	0	0	0	1	0	0	0	0
TAS1a_697_0	1	3	2	0	2	0	0	0	1	0	0	0	0	0	0	0	1	0
TAS1a_698_0	0	6	16	1	7	8	4	15	7	38	23	14	49	47	5	21	19	10
TAS1a_699_0	1	10	5	0	8	4	0	6	2	3	3	0	0	1	0	2	0	0
TAS1a_700_0	0	0	0	1	5	5	2	5	1	17	21	3	19	37	2	1	36	10
TAS1a_701_0	0	0	1	0	0	0	0	1	0	0	0	0	1	0	0	0	0	0
TAS1a_70_16	0	0	0	1	0	0	0	0	0	2	0	0	0	0	1	0	0	0
TAS1a_702_0	1	0	2	0	2	1	0	0	1	7	1	2	12	3	1	4	5	4
TAS1a_703_0	0	5	4	0	3	3	0	4	3	1	0	3	4	2	0	0	0	3
TAS1a_703_16	0	0	0	0	0	0	0	0	0	0	0	0	0	0	0	0	0	0
TAS1a_704_0	1	1	9	0	7	5	1	8	3	2	9	1	2	2	0	4	1	0
TAS1a_705_0	1	12	15	2	8	13	2	19	5	1	3	0	4	1	0	0	4	0
TAS1a_705_16	0	0	0	0	0	0	0	1	0	0	0	0	0	0	0	0	0	0
TAS1a_706_0	5	10	11	3	10	8	0	9	10	9	3	0	12	10	0	6	9	5
TAS1a_707_0	3	10	16	7	6	14	3	17	8	93	37	36	104	105	9	46	88	45
TAS1a_707_16	0	0	0	0	0	0	0	1	0	0	0	0	0	0	0	0	0	0
TAS1a_708_0	1	4	1	0	0	2	3	4	0	3	1	2	3	3	1	2	2	1
TAS1a_709_0	2	4	13	2	2	6	0	10	2	0	0	0	0	0	0	0	0	0
TAS1a_710_0	0	0	3	5	6	3	0	6	3	1	0	0	0	1	0	4	0	0
TAS1a_711_0	0	3	8	1	2	0	0	4	0	1	2	0	0	1	0	0	0	3
TAS1a_711_16	0	0	0	0	0	0	0	0	0	0	0	0	2	2	0	0	0	0
TAS1a_71_16	0	0	1	0	0	0	0	0	0	0	0	0	0	0	0	0	0	0
TAS1a_712_0	1	3	2	0	3	2	1	4	1	2	1	0	2	0	0	0	0	0
TAS1a_712_16	0	0	1	0	0	1	0	0	0	0	0	0	0	0	0	0	0	0
TAS1a_713_0	0	2	3	1	4	0	1	0	0	0	0	0	2	0	0	0	0	0
TAS1a_713_16	0	0	1	0	0	0	0	0	0	4	0	0	0	2	0	0	0	0
TAS1a_714_0	0	0	0	0	0	1	0	0	0	0	0	0	0	3	0	0	0	1
TAS1a_715_16	1	0	0	0	1	0	0	0	0	0	0	0	0	0	0	0	2	0
TAS1a_716_0	3	2	3	2	2	4	0	1	5	1	0	1	8	3	0	0	2	0
TAS1a_716_16	0	1	0	0	0	0	0	0	0	1	2	0	1	0	0	1	0	0
TAS1a_717_0	5	37	30	3	17	16	7	41	12	9	9	1	2	17	3	2	12	4
TAS1a_718_0	1	5	0	5	9	1	0	2	2	3	3	2	6	2	1	0	2	9
TAS1a_719_0	1	0	1	0	0	0	0	2	0	0	0	0	0	0	0	0	0	0
TAS1a_720_0	0	0	0	0	0	1	0	0	0	0	0	0	0	0	0	0	0	0
TAS1a_721_0	0	0	0	0	0	0	0	0	0	0	2	0	0	0	0	0	0	0
TAS1a_72_16	0	0	0	0	0	0	0	0	1	0	0	0	0	0	0	0	0	0
TAS1a_722_0	1	2	3	0	0	1	0	1	2	0	0	0	0	0	0	0	0	0
TAS1a_723_0	1	0	1	0	1	0	1	0	1	0	3	0	0	1	0	1	0	0
TAS1a_724_0	2	1	4	0	3	0	0	6	3	26	21	2	20	31	8	15	12	10
TAS1a_725_0	0	1	1	0	2	1	0	2	0	0	2	0	2	1	0	0	0	1
TAS1a_726_0	0	2	5	0	8	4	1	2	1	19	27	12	44	39	7	9	17	6
TAS1a_727_0	1	5	2	0	0	1	0	3	1	9	12	2	14	18	7	9	20	3
TAS1a_728_0	1	0	0	0	0	0	0	0	0	0	1	0	0	2	0	0	0	0
TAS1a_728_16	0	0	1	0	0	0	0	0	0	0	0	0	0	0	0	0	0	0
TAS1a_729_0	0	0	0	0	0	0	0	0	0	1	0	0	0	2	0	0	2	0
TAS1a_732_0	0	1	0	0	0	4	0	0	0	2	2	1	2	4	0	1	7	2
TAS1a_733_0	1	3	1	0	0	0	4	2	1	15	13	14	20	23	5	4	13	12
TAS1a_733_16	0	0	0	0	0	0	0	0	0	0	0	0	0	0	2	0	0	0
TAS1a_734_0	1	0	0	0	2	1	2	4	0	20	15	17	18	36	13	15	9	7
TAS1a_735_0	5	0	4	0	2	0	0	4	6	11	12	5	7	25	7	2	10	9
TAS1a_735_16	1	1	0	0	0	0	0	0	0	0	0	0	0	0	0	0	0	0
TAS1a_736_0	2	0	0	0	0	0	0	0	1	0	0	1	0	0	0	0	1	1
TAS1a_736_16	1	3	3	2	1	2	1	5	3	6	2	1	0	0	0	0	9	1
TAS1a_737_0	0	0	2	0	0	0	1	1	0	1	0	1	5	4	0	1	0	1
TAS1a_737_16	0	0	0	0	0	2	4	1	2	12	3	4	3	4	2	0	0	1
TAS1a_738_0	2	17	12	3	6	11	1	8	9	1	4	1	1	3	1	2	3	3
TAS1a_738_16	0	2	0	1	0	0	0	0	0	2	0	1	0	0	1	0	0	1
TAS1a_739_0	11	9	16	2	6	14	2	17	13	19	9	7	1	12	4	3	6	7
TAS1a_739_16	0	0	0	1	0	0	1	0	0	4	0	0	1	5	0	0	0	0
TAS1a_740_0	4	1	0	1	0	2	5	3	0	0	0	1	0	0	0	0	0	0
TAS1a_740_16	0	0	0	1	0	1	0	0	0	2	0	1	0	2	1	0	1	0
TAS1a_741_0	3	0	3	1	2	0	1	3	1	0	0	5	0	0	0	0	0	0
TAS1a_74_16	0	0	0	0	0	0	0	0	0	0	0	0	0	0	0	0	0	0
TAS1a_742_0	0	4	5	4	1	1	0	7	8	65	21	45	49	41	17	13	57	55
TAS1a_742_16	0	0	0	0	0	0	0	0	0	1	0	0	0	0	0	0	1	0
TAS1a_743_0	3	10	14	2	11	13	1	1	13	162	67	99	118	175	33	36	181	85
TAS1a_744_0	0	20	6	0	4	9	2	7	4	86	23	48	79	86	18	11	123	48
TAS1a_744_16	0	0	0	0	1	0	0	0	0	0	0	0	0	0	0	0	0	0
TAS1a_745_0	0	3	0	2	2	3	2	4	5	1	2	4	3	2	1	1	2	1
TAS1a_745_16	0	0	0	0	0	0	0	0	0	1	0	1	0	0	0	0	0	0
TAS1a_746_0	12	23	10	4	15	17	4	16	12	34	25	19	37	43	12	44	32	29
TAS1a_746_16	0	0	0	0	0	0	1	0	0	0	0	0	0	0	0	0	0	0
TAS1a_747_0	5	6	11	1	3	4	1	11	3	6	1	3	6	16	0	2	2	0
TAS1a_747_16	3	2	4	5	0	6	3	0	3	1	0	0	0	0	0	0	0	0
TAS1a_748_0	6	25	19	4	13	36	8	16	21	2	1	3	4	5	0	3	7	0
TAS1a_748_16	0	2	2	0	0	0	0	0	0	0	2	0	0	0	0	1	0	0
TAS1a_749_0	0	0	4	1	1	0	0	2	0	1	1	0	0	6	0	2	4	2
TAS1a_749_16	0	2	0	2	0	0	1	0	4	4	2	0	0	1	0	0	0	0
TAS1a_750_0	2	0	0	2	1	0	0	0	0	2	0	0	0	0	0	0	0	0
TAS1a_750_16	0	1	3	0	0	1	0	0	0	1	3	0	0	0	0	0	0	0
TAS1a_751_0	0	0	0	0	0	0	4	1	2	0	0	0	0	0	0	4	0	0
TAS1a_751_16	0	3	3	0	0	2	0	0	0	9	15	4	17	9	3	4	7	3
TAS1a_752_0	0	1	1	0	0	3	0	2	0	2	0	0	0	0	0	0	0	1
TAS1a_752_16	0	2	4	0	0	3	0	3	4	4	3	3	0	1	1	0	0	0
TAS1a_753_0	0	8	0	1	0	0	0	4	1	6	0	0	0	2	0	0	10	1
TAS1a_754_0	0	0	1	1	2	2	0	0	2	0	0	0	0	0	0	0	0	0
TAS1a_754_16	0	0	0	0	0	0	0	0	0	4	3	1	1	0	0	0	2	6
TAS1a_755_0	0	1	0	0	0	1	0	1	2	0	2	0	0	1	0	0	1	0
TAS1a_756_0	0	0	0	0	0	0	0	0	0	0	0	0	0	0	0	0	0	1
TAS1a_756_16	0	0	0	0	0	0	0	0	0	0	0	0	0	0	0	0	0	0
TAS1a_757_0	0	0	0	0	2	0	0	1	0	0	0	0	0	0	0	0	0	0
TAS1a_757_16	0	0	0	0	1	0	0	2	0	2	0	0	0	0	0	0	0	0
TAS1a_758_0	3	1	5	3	3	6	0	5	4	8	5	1	9	6	1	4	6	0
TAS1a_758_16	0	0	0	0	0	0	0	0	0	0	0	0	0	0	0	0	0	0
TAS1a_759_0	0	1	5	2	0	0	0	2	5	0	0	0	0	0	0	0	0	0
TAS1a_759_16	0	1	2	0	1	0	0	0	0	1	2	0	0	0	0	0	0	0
TAS1a_760_0	0	4	1	0	5	1	1	5	1	4	2	0	0	1	0	1	1	2
TAS1a_760_16	6	4	5	0	2	2	0	2	1	0	2	0	0	1	0	0	1	2
TAS1a_761_0	0	0	0	0	0	0	0	2	0	0	0	0	0	0	0	0	0	0
TAS1a_76_16	0	0	0	0	0	0	0	0	0	0	0	0	0	0	0	0	0	0
TAS1a_762_0	0	1	0	0	1	0	0	0	1	0	0	0	0	0	1	0	0	0
TAS1a_762_16	0	0	2	2	1	0	0	0	1	3	0	0	0	0	0	0	0	0
TAS1a_763_0	1	0	0	0	0	0	0	0	0	4	1	0	0	3	0	0	2	4
TAS1a_763_16	0	0	1	0	0	0	0	0	0	0	0	0	0	0	0	0	0	0
TAS1a_764_0	1	1	0	0	0	1	0	0	0	0	0	0	0	0	0	0	0	0
TAS1a_765_0	0	0	0	0	0	0	0	0	0	0	0	0	0	1	0	0	0	0
TAS1a_767_0	0	0	0	0	0	3	0	4	0	5	1	4	1	12	4	1	8	0
TAS1a_767_16	0	0	0	0	0	0	0	0	0	0	0	0	0	0	0	0	0	0
TAS1a_768_0	0	0	0	0	0	1	0	0	0	19	5	5	6	12	1	10	7	10
TAS1a_768_16	0	0	2	0	0	0	0	0	0	0	0	0	0	0	0	0	0	0
TAS1a_769_0	3	2	1	0	1	0	1	4	8	21	13	20	16	28	6	0	31	12
TAS1a_769_16	0	0	0	0	0	0	0	1	0	1	0	0	0	0	0	1	0	0
TAS1a_77_0	0	0	0	0	0	0	0	0	0	0	0	0	0	0	0	0	0	0
TAS1a_770_0	8	14	22	3	19	19	4	16	14	116	45	35	42	101	31	32	49	41
TAS1a_770_16	0	2	1	0	3	2	0	0	1	53	16	9	15	26	7	9	18	8
TAS1a_771_0	1	5	7	0	3	14	1	6	1	0	1	1	3	7	1	0	0	0
TAS1a_771_16	0	0	1	0	0	0	0	0	1	1	4	0	2	1	0	0	1	0
TAS1a_772_0	0	1	0	2	4	1	1	1	0	1	0	3	0	3	0	0	0	0
TAS1a_772_16	0	1	3	0	2	3	1	3	5	32	18	6	6	10	2	3	12	5
TAS1a_773_0	1	2	0	0	0	2	0	0	1	1	0	1	0	0	0	0	0	0
TAS1a_773_16	4	1	11	1	5	6	3	9	3	1	0	0	4	3	0	1	0	0
TAS1a_774_0	0	1	0	0	0	1	2	0	2	0	0	0	0	0	0	0	0	2
TAS1a_774_16	2	5	2	0	1	3	1	3	0	11	5	7	8	5	3	16	5	3
TAS1a_775_0	2	0	1	0	0	0	0	0	0	0	0	0	0	0	0	0	0	0
TAS1a_775_16	2	7	7	1	3	2	0	4	4	29	27	11	18	11	3	14	20	2
TAS1a_776_0	0	0	0	0	0	1	0	0	0	0	0	0	0	0	0	0	1	0
TAS1a_776_16	1	3	6	0	1	3	3	2	4	21	19	6	17	19	0	8	21	9
TAS1a_777_0	0	0	6	0	0	2	0	0	3	8	2	9	2	12	0	1	4	4
TAS1a_777_16	0	0	0	0	0	0	0	1	0	0	0	0	3	0	0	0	0	0
TAS1a_778_0	0	1	1	0	0	2	0	0	1	0	0	0	0	0	0	0	0	0
TAS1a_778_16	0	0	3	2	1	0	0	1	0	0	1	1	0	0	1	0	3	0
TAS1a_779_0	0	0	0	1	0	0	0	0	0	2	3	0	1	0	2	0	4	2
TAS1a_779_16	2	2	2	0	1	5	1	4	2	18	27	5	12	30	2	3	19	9
TAS1a_780_0	2	0	2	0	0	2	0	1	3	0	0	0	0	3	0	0	1	5
TAS1a_780_16	0	0	0	0	5	0	0	0	0	5	13	0	7	9	1	5	6	2
TAS1a_781_0	0	7	1	0	0	0	0	0	1	0	0	3	0	0	0	0	0	0
TAS1a_781_16	2	10	5	4	5	5	2	4	7	16	13	17	12	13	2	2	11	6
TAS1a_782_0	2	4	0	0	1	6	0	4	0	26	42	31	26	41	12	2	45	13
TAS1a_782_16	0	5	5	1	6	1	0	7	2	0	0	0	1	0	0	0	2	1
TAS1a_783_0	9	12	17	3	5	9	5	10	8	1	1	0	2	1	1	2	0	4
TAS1a_783_16	0	13	5	2	4	9	6	9	8	11	9	7	7	9	1	4	4	5
TAS1a_784_0	0	2	0	0	0	0	0	1	0	0	0	0	0	0	0	3	0	0
TAS1a_784_16	3	14	12	7	4	6	1	6	10	21	18	12	30	18	4	7	23	2
TAS1a_785_0	0	0	1	0	0	0	0	0	0	0	0	0	0	1	1	2	0	0
TAS1a_785_16	0	0	0	0	1	4	2	2	1	0	0	0	0	0	0	0	0	0
TAS1a_786_0	1	3	1	2	4	2	0	1	1	0	0	0	0	0	1	0	2	0
TAS1a_786_16	2	5	12	6	3	6	3	3	2	3	0	0	0	0	0	0	1	2
TAS1a_787_0	1	2	1	0	0	2	1	0	0	15	5	12	13	9	3	1	7	3
TAS1a_787_16	0	0	0	0	0	0	0	1	0	0	0	0	2	1	1	0	0	0
TAS1a_788_0	3	4	5	0	0	1	2	1	1	7	1	3	2	7	3	6	1	4
TAS1a_788_16	0	0	0	0	0	0	0	0	0	0	1	0	0	2	0	0	0	0
TAS1a_789_0	0	0	0	0	0	0	1	2	0	9	0	1	1	4	1	0	2	0
TAS1a_789_16	0	0	0	0	0	0	0	0	0	0	0	0	1	0	0	0	0	2
TAS1a_79_0	0	0	0	0	0	0	0	0	0	0	0	0	0	0	0	0	0	0
TAS1a_790_0	1	0	1	0	1	0	0	0	0	0	0	0	0	0	0	0	0	0
TAS1a_790_16	0	0	2	0	1	0	0	0	1	0	0	2	0	0	0	0	0	1
TAS1a_791_16	1	4	0	0	2	0	0	4	1	10	7	10	5	2	1	1	10	3
TAS1a_793_0	0	0	1	0	0	2	0	0	0	0	0	0	0	0	0	0	0	1
TAS1a_793_16	0	0	1	0	0	0	0	0	0	4	1	0	0	5	1	1	1	0
TAS1a_794_0	0	0	0	0	0	0	0	0	0	0	0	0	0	0	1	0	0	0
TAS1a_794_16	0	0	2	0	0	0	0	0	2	6	0	0	0	3	1	0	5	3
TAS1a_795_0	0	0	0	0	0	0	0	1	0	0	0	0	0	0	0	5	0	0
TAS1a_795_16	0	0	0	0	0	0	0	0	0	0	0	0	0	0	0	0	0	1
TAS1a_796_0	0	0	1	0	0	0	0	3	0	0	1	0	0	0	0	0	0	0
TAS1a_796_16	0	2	0	0	0	0	0	0	0	0	0	0	0	0	0	0	0	0
TAS1a_797_16	0	0	0	0	0	0	0	0	0	0	0	1	0	0	0	0	0	0
TAS1a_798_0	0	0	0	0	0	1	0	0	0	0	0	0	0	0	0	0	0	0
TAS1a_798_16	0	4	2	2	5	2	0	5	5	53	21	11	12	32	1	10	9	8
TAS1a_799_0	0	0	3	1	0	2	0	2	0	2	0	0	0	0	0	1	0	0
TAS1a_799_16	1	2	3	1	0	1	1	1	0	0	0	2	0	2	1	0	1	2
TAS1a_800_0	0	3	0	1	0	0	0	1	0	0	0	0	0	0	0	0	0	0
TAS1a_800_16	0	2	0	0	0	1	0	0	0	1	0	0	0	3	0	0	0	1
TAS1a_801_0	0	0	0	0	0	0	0	1	0	0	0	0	0	0	0	0	0	0
TAS1a_801_16	1	3	3	1	2	1	5	1	2	1	2	1	3	7	0	1	4	4
TAS1a_80_16	0	0	0	0	0	0	0	0	0	0	0	0	0	0	0	0	0	0
TAS1a_802_0	0	0	1	0	0	1	0	0	0	0	0	0	0	0	0	0	0	0
TAS1a_802_16	0	0	1	1	1	0	0	0	0	0	0	0	0	0	0	0	0	0
TAS1a_803_16	3	9	6	0	2	1	2	3	0	0	1	0	0	2	2	0	3	0
TAS1a_804_0	0	0	1	0	0	0	0	0	0	0	0	0	0	0	0	0	0	0
TAS1a_804_16	0	0	0	0	0	0	0	0	0	0	0	0	0	0	0	0	0	0
TAS1a_805_0	0	0	0	0	0	0	0	0	0	0	0	0	0	0	0	0	0	0
TAS1a_805_16	0	0	0	0	0	0	0	0	0	3	2	0	0	0	0	1	3	4
TAS1a_806_0	3	0	0	0	0	0	0	1	1	1	4	1	0	4	1	0	1	0
TAS1a_809_0	0	0	0	0	0	0	0	0	0	0	0	0	0	6	0	0	0	0
TAS1a_809_16	0	0	1	0	1	0	0	0	0	2	0	0	0	0	0	0	0	0
TAS1a_810_0	0	0	1	0	0	0	1	4	1	5	4	2	1	6	1	0	10	0
TAS1a_811_0	0	0	0	0	0	1	0	1	1	0	2	0	0	0	1	0	2	2
TAS1a_811_16	0	0	0	0	0	0	0	0	0	1	0	0	0	0	0	0	0	0
TAS1a_81_16	0	2	0	0	0	0	0	0	0	0	0	0	1	0	0	0	0	0
TAS1a_812_0	1	2	1	2	1	0	2	4	5	0	0	0	0	0	0	0	0	0
TAS1a_812_16	0	0	0	0	0	0	0	0	0	0	0	0	0	2	0	0	0	0
TAS1a_813_0	0	0	0	0	2	0	0	0	0	0	0	0	0	0	0	0	0	0
TAS1a_813_16	1	0	3	0	0	0	0	0	0	0	0	1	0	3	0	0	0	0
TAS1a_814_0	1	0	0	0	0	0	0	0	0	0	0	0	0	0	0	0	0	0
TAS1a_815_0	0	0	0	0	0	0	0	0	0	1	0	0	0	0	0	0	0	0
TAS1a_815_16	0	0	0	0	0	0	0	0	0	0	0	0	0	0	0	1	0	0
TAS1a_816_16	0	0	0	0	0	0	0	0	0	1	0	0	0	4	0	0	0	0
TAS1a_817_16	0	0	2	0	1	0	0	2	1	4	6	0	3	16	1	2	1	0
TAS1a_819_0	0	0	0	0	0	0	0	0	0	0	0	0	0	0	0	0	1	0
TAS1a_82_16	0	0	0	1	1	0	0	0	0	0	0	0	0	0	0	0	0	0
TAS1a_824_0	0	0	0	0	0	0	0	0	0	0	0	0	0	0	0	0	0	0
TAS1a_826_16	1	0	0	0	0	1	0	0	0	0	0	0	0	0	0	0	1	0
TAS1a_83_16	0	0	0	0	0	1	0	0	0	0	0	0	0	0	0	3	0	0
TAS1a_832_0	0	0	0	0	0	1	0	0	0	0	0	0	0	0	0	0	0	0
TAS1a_833_0	0	0	0	0	0	0	0	0	0	0	0	0	0	0	0	0	0	0
TAS1a_834_0	0	0	0	0	1	0	0	0	0	0	1	0	0	3	0	0	0	0
TAS1a_835_0	0	0	0	0	0	0	0	0	0	0	2	0	0	0	0	0	0	2
TAS1a_836_0	0	0	0	0	0	0	0	0	0	0	0	0	0	0	0	0	0	0
TAS1a_838_0	0	0	0	0	0	0	0	0	1	0	0	0	0	3	0	0	1	0
TAS1a_840_16	0	0	0	0	0	0	0	1	0	0	0	0	0	0	0	0	0	0
TAS1a_841_0	0	0	0	0	0	0	0	0	1	0	0	0	0	0	0	0	0	0
TAS1a_841_16	0	0	0	0	0	0	0	0	0	0	0	0	0	0	0	0	0	0
TAS1a_84_16	0	0	1	0	0	0	0	0	0	0	0	0	0	0	0	0	0	0
TAS1a_842_0	0	0	0	0	0	0	0	0	0	0	0	0	0	0	0	0	0	0
TAS1a_845_0	0	0	0	0	0	3	0	0	0	0	0	0	0	0	0	0	0	0
TAS1a_849_0	0	0	0	0	0	0	0	0	0	0	0	0	0	1	0	0	0	0
TAS1a_850_0	0	0	0	0	0	0	0	0	0	0	0	0	0	0	0	0	0	0
TAS1a_851_0	0	0	0	0	0	0	0	0	0	0	0	0	0	2	0	0	0	0
TAS1a_853_16	0	0	0	0	0	0	0	0	0	0	0	0	0	0	0	0	0	0
TAS1a_856_0	0	0	0	0	0	0	0	0	0	0	0	0	0	0	0	0	0	0
TAS1a_857_0	0	0	0	0	0	0	0	0	0	0	1	0	0	2	0	0	0	0
TAS1a_858_0	0	0	0	0	0	0	0	0	0	0	0	0	0	0	0	0	1	0
TAS1a_860_0	0	0	0	0	0	1	0	0	0	0	0	0	0	0	0	0	0	0
TAS1a_862_0	0	0	0	0	0	0	0	0	0	0	0	0	0	0	0	0	0	0
TAS1a_864_0	0	0	0	0	0	0	0	0	0	0	0	0	0	0	0	0	0	0
TAS1a_865_16	0	0	0	0	0	0	0	0	0	0	0	0	0	0	0	0	1	0
TAS1a_866_0	0	0	2	0	0	0	0	0	0	1	0	0	0	3	2	0	1	0
TAS1a_866_16	0	0	0	0	0	0	0	0	0	0	0	0	0	1	0	0	0	0
TAS1a_867_0	0	0	0	0	0	0	0	0	0	0	0	0	0	3	0	0	0	0
TAS1a_868_0	0	0	1	0	2	0	0	0	0	2	0	1	0	0	0	0	0	0
TAS1a_868_16	0	0	0	0	0	0	0	0	0	0	0	0	0	0	0	0	0	0
TAS1a_869_0	0	2	0	0	0	0	0	1	0	9	7	6	4	9	0	1	11	2
TAS1a_870_16	0	0	0	0	0	0	0	2	0	3	0	0	2	2	0	0	2	0
TAS1a_871_16	2	3	0	0	2	0	0	6	0	14	9	4	10	17	5	1	7	3
TAS1a_87_16	0	0	0	0	0	0	0	0	0	0	0	0	0	0	0	0	0	1
TAS1a_872_0	0	0	0	0	0	0	0	0	0	1	0	0	0	0	0	0	3	1
TAS1a_872_16	0	1	3	2	0	0	0	1	1	5	5	3	6	10	0	0	7	2
TAS1a_873_0	0	0	0	0	0	0	0	0	0	0	0	0	2	0	0	0	0	0
TAS1a_873_16	3	6	7	0	3	5	0	4	4	1	3	6	7	2	1	1	1	3
TAS1a_874_0	0	0	0	0	0	0	0	0	0	0	0	3	0	5	0	0	0	0
TAS1a_874_16	0	1	0	0	0	0	0	0	0	0	0	0	0	0	0	0	1	0
TAS1a_875_0	0	0	0	0	0	0	0	0	0	0	0	1	0	0	0	0	0	0
TAS1a_875_16	1	2	1	0	0	0	0	1	0	0	0	0	0	2	0	0	0	1
TAS1a_876_0	0	0	0	0	0	0	0	0	0	3	0	0	0	0	0	0	0	0
TAS1a_876_16	0	2	0	0	0	0	0	0	0	0	0	0	0	2	0	0	0	0
TAS1a_877_16	0	5	0	0	0	0	0	0	0	0	0	0	0	0	0	0	0	0
TAS1a_878_16	1	1	0	0	0	0	0	0	0	0	0	0	0	0	0	0	0	0
TAS1a_879_16	0	0	2	0	0	3	0	0	0	3	3	0	1	5	0	0	9	2
TAS1a_880_16	1	0	3	0	2	0	0	0	0	5	0	0	0	0	0	0	0	1
TAS1a_881_16	0	0	2	0	1	0	0	0	1	2	5	1	0	6	0	0	2	0
TAS1a_88_16	0	0	0	0	0	0	0	0	0	0	0	0	0	0	0	0	0	0
TAS1a_884_16	0	2	0	0	0	0	0	1	0	0	0	0	0	1	0	0	0	0
TAS1a_885_0	0	0	0	0	0	0	0	0	0	0	0	0	0	0	0	0	0	0
TAS1a_886_0	0	0	0	0	0	0	0	0	0	0	0	0	0	0	0	0	0	0
TAS1a_891_16	0	0	0	0	0	0	0	0	0	2	0	0	0	0	0	0	0	0
TAS1a_89_16	0	0	0	0	0	0	0	0	0	0	0	0	0	0	0	0	0	0
TAS1a_898_16	0	0	0	0	0	0	0	1	0	0	0	0	0	0	0	0	0	0
TAS1a_899_16	1	0	2	0	2	2	0	2	5	0	0	0	0	2	0	2	0	0
TAS1a_900_16	0	0	0	0	1	0	0	0	0	0	0	0	0	0	0	2	0	0
TAS1a_902_16	0	0	0	0	0	0	0	0	0	0	0	0	0	3	0	0	0	0
TAS1a_903_16	0	0	0	0	0	0	0	0	0	0	1	0	0	0	0	0	0	0
TAS1a_904_0	0	0	0	0	0	0	0	0	0	1	0	0	0	0	0	0	0	0
TAS1a_905_16	0	0	0	0	0	0	0	0	0	0	0	0	0	0	0	0	0	0
TAS1a_906_16	0	0	0	0	1	0	0	0	0	0	0	0	0	0	0	0	0	0
TAS1a_908_0	0	0	0	0	0	0	0	0	0	0	0	0	0	0	0	0	0	0
TAS1a_909_0	0	0	0	0	0	0	0	0	0	0	0	0	0	0	0	0	3	0
TAS1a_909_16	0	0	0	0	3	0	0	0	0	0	0	0	0	0	0	0	0	0
TAS1a_910_0	0	0	0	2	0	0	0	0	0	0	0	0	0	0	0	0	0	0
TAS1a_910_16	0	0	0	0	0	0	0	0	0	0	0	0	0	0	0	0	0	0
TAS1a_912_16	0	0	0	0	0	0	0	0	0	0	0	0	0	0	0	0	0	0
TAS1a_914_16	0	0	0	1	0	0	0	0	0	0	0	0	0	0	0	0	0	0
TAS1a_9_16	0	0	0	0	1	0	0	0	0	1	0	0	0	0	0	0	0	0
TAS1a_919_0	0	0	1	0	0	0	0	0	0	0	0	0	0	0	0	0	0	0
TAS1a_920_16	0	0	0	0	0	0	0	0	0	0	1	0	0	0	0	0	0	0
TAS1a_921_16	0	0	0	0	0	0	0	0	0	0	0	0	0	0	0	0	0	0
TAS1a_94_0	0	0	0	0	0	0	0	0	0	0	0	0	0	0	0	0	0	0
TAS1a_94_16	0	0	0	0	0	0	0	0	0	0	0	0	0	0	0	0	0	0
TAS1a_97_0	0	0	0	0	0	0	0	0	0	0	0	0	0	1	0	0	0	0
TAS1a_98_0	0	0	0	0	0	0	0	0	0	0	2	0	0	0	0	0	0	0
TAS1b_10_0	0	0	0	0	0	0	0	0	0	0	0	0	0	0	0	0	0	0
TAS1b_100_0	0	0	0	0	0	0	0	0	0	0	0	0	3	0	0	0	0	0
TAS1b_100_16	0	0	0	1	0	0	0	0	0	0	0	0	0	0	0	0	0	0
TAS1b_102_0	0	0	0	1	0	0	0	0	0	0	0	0	0	0	0	0	0	0
TAS1b_106_0	0	0	0	0	0	0	0	0	0	0	0	0	0	0	0	0	0	0
TAS1b_109_0	0	0	0	1	0	0	0	0	0	0	0	0	0	0	0	0	0	0
TAS1b_110_0	0	0	1	0	0	0	0	0	1	0	0	0	0	0	0	0	0	0
TAS1b_110_16	0	1	1	0	0	0	0	0	0	0	0	0	0	0	0	0	0	0
TAS1b_113_0	0	0	0	0	0	1	0	0	0	0	0	0	0	0	0	0	0	0
TAS1b_114_16	0	0	0	0	0	0	0	0	0	0	0	0	0	1	0	0	0	0
TAS1b_115_16	0	0	0	0	0	0	0	0	0	0	0	0	0	0	0	0	0	0
TAS1b_118_0	0	0	0	0	0	0	0	1	0	0	0	1	1	0	0	0	0	0
TAS1b_118_16	0	0	0	0	0	0	0	0	0	0	0	0	0	0	0	0	0	0
TAS1b_12_0	0	0	0	0	0	0	0	0	0	0	0	0	0	0	0	0	0	0
TAS1b_120_0	0	0	0	0	1	0	0	0	0	0	0	1	0	0	0	0	0	0
TAS1b_121_0	0	0	0	0	0	0	0	0	1	0	0	0	0	0	0	0	0	1
TAS1b_122_16	0	0	0	0	0	0	0	0	0	1	0	0	0	0	0	0	0	0
TAS1b_123_0	0	0	0	0	0	0	0	0	0	1	0	0	0	0	0	0	0	0
TAS1b_123_16	0	0	1	0	0	0	0	0	0	1	0	0	0	0	0	0	0	0
TAS1b_126_0	0	0	0	0	0	0	0	0	0	0	0	0	0	0	0	0	1	0
TAS1b_126_16	0	1	0	0	0	1	0	1	2	0	0	0	1	0	0	0	0	0
TAS1b_127_0	0	0	0	0	0	0	0	0	0	0	0	0	0	0	0	0	0	0
TAS1b_128_16	0	0	0	0	0	0	0	0	0	0	0	0	1	0	0	0	0	2
TAS1b_129_16	8	30	54	10	36	68	13	17	84	0	0	0	2	0	0	0	1	0
TAS1b_130_16	0	0	0	0	0	0	0	0	0	0	0	0	1	1	0	0	0	0
TAS1b_132_0	0	0	1	0	0	0	0	0	0	0	0	0	1	2	0	0	1	0
TAS1b_132_16	0	0	0	0	0	0	1	0	0	0	0	0	0	0	0	0	0	0
TAS1b_133_16	0	0	0	0	0	0	0	0	0	0	0	0	0	0	0	0	1	1
TAS1b_134_0	0	0	0	0	0	0	0	0	0	0	0	0	0	0	0	0	0	0
TAS1b_136_0	0	0	0	2	0	1	0	0	0	0	0	0	5	0	0	0	4	1
TAS1b_136_16	0	1	0	0	0	0	0	0	0	0	0	0	0	0	0	0	0	0
TAS1b_137_0	1	0	0	0	0	2	0	0	0	1	0	0	2	2	0	0	1	2
TAS1b_138_0	0	0	0	0	0	0	0	0	0	0	0	0	0	0	0	0	3	0
TAS1b_139_0	0	0	0	0	0	1	0	0	0	0	0	0	3	0	0	0	0	0
TAS1b_14_0	0	0	0	0	0	0	0	0	0	0	0	0	0	0	0	0	0	0
TAS1b_140_0	0	0	1	0	0	0	0	2	0	0	0	1	1	1	0	0	0	2
TAS1b_141_0	2	0	0	0	0	0	0	0	1	0	0	0	2	0	0	1	0	0
TAS1b_142_0	0	0	0	0	3	0	0	0	0	0	0	0	3	0	0	0	0	0
TAS1b_142_16	0	0	0	0	0	0	0	0	0	0	0	0	0	0	1	0	0	0
TAS1b_143_0	0	0	0	0	0	0	1	0	1	0	0	0	0	0	0	0	0	1
TAS1b_143_16	0	0	0	0	0	0	0	0	0	1	0	0	0	0	0	0	0	0
TAS1b_146_16	0	0	0	0	0	0	0	0	0	1	0	0	0	0	0	0	0	0
TAS1b_147_0	0	0	1	0	0	0	0	0	0	1	0	0	1	0	0	1	0	0
TAS1b_148_16	0	0	0	0	0	0	0	0	0	0	0	1	3	0	0	0	0	0
TAS1b_149_0	0	0	0	0	0	0	0	0	0	0	0	0	0	0	0	0	1	0
TAS1b_15_16	0	0	0	0	0	0	0	0	0	0	0	0	0	0	0	0	0	0
TAS1b_154_0	0	0	0	0	0	0	2	0	0	0	0	0	0	0	0	0	0	0
TAS1b_154_16	0	0	0	0	0	0	0	0	0	1	0	2	0	1	0	2	1	0
TAS1b_155_0	0	1	0	0	0	0	0	0	0	0	0	0	0	0	0	0	0	0
TAS1b_156_16	0	0	0	0	0	0	0	0	0	0	0	0	0	0	0	0	0	0
TAS1b_157_0	0	0	0	0	0	0	0	0	0	2	0	0	1	0	0	0	0	0
TAS1b_158_0	0	0	0	0	0	0	0	0	0	0	0	0	0	0	0	0	1	0
TAS1b_17_16	0	0	0	0	0	0	0	0	0	0	2	0	0	0	0	0	0	0
TAS1b_176_16	1	0	0	0	0	0	0	0	0	0	0	0	0	0	0	0	0	0
TAS1b_180_0	0	0	0	0	0	0	0	0	1	0	0	0	0	0	0	0	0	0
TAS1b_18_16	0	0	1	0	0	0	0	0	0	7	3	0	4	7	0	0	6	1
TAS1b_182_0	0	0	0	0	0	0	0	0	0	0	0	0	0	1	0	0	0	0
TAS1b_185_16	0	0	0	0	0	0	0	0	0	1	0	0	0	0	0	0	0	0
TAS1b_186_0	0	0	0	0	0	0	0	0	1	0	0	0	0	0	0	0	0	0
TAS1b_186_16	0	0	0	0	0	0	0	0	0	0	0	0	2	0	0	0	0	0
TAS1b_190_0	0	0	0	0	0	0	0	2	0	0	0	0	0	0	0	0	0	0
TAS1b_19_16	0	0	0	0	0	1	0	0	0	0	0	0	0	1	0	0	0	0
TAS1b_195_16	0	0	0	0	0	0	0	0	0	0	0	0	0	0	0	0	0	0
TAS1b_197_0	0	0	0	0	0	2	0	0	0	0	0	0	0	0	0	0	0	0
TAS1b_198_0	0	0	0	0	0	0	0	1	0	0	0	0	0	0	0	0	0	0
TAS1b_198_16	0	0	0	0	0	0	0	0	0	0	0	0	0	1	0	0	0	0
TAS1b_2_0	0	0	0	0	1	0	0	0	0	0	0	0	0	0	0	0	0	0
TAS1b_200_0	2	4	1	0	2	1	0	1	0	1	3	1	5	6	0	0	1	1
TAS1b_201_0	0	0	2	0	0	2	0	0	0	0	0	0	0	0	1	0	1	1
TAS1b_20_16	0	0	0	0	2	0	0	0	0	11	0	0	2	4	0	0	0	0
TAS1b_202_0	0	0	1	0	0	0	0	1	1	0	0	0	0	0	0	0	0	0
TAS1b_202_16	0	0	0	0	3	0	0	0	0	0	0	0	0	0	0	0	0	0
TAS1b_203_0	0	0	0	0	0	0	0	0	0	0	1	0	0	2	0	0	0	0
TAS1b_204_0	0	0	0	0	1	0	0	0	0	0	0	0	0	0	0	0	0	0
TAS1b_205_0	0	0	0	0	0	0	0	0	0	0	0	1	0	0	0	0	0	1
TAS1b_205_16	0	0	0	0	0	0	0	0	0	1	0	0	0	0	0	0	2	0
TAS1b_207_0	1	0	0	0	0	0	0	0	0	0	0	0	0	0	0	0	1	0
TAS1b_208_0	0	0	0	0	0	0	0	0	0	0	0	0	1	0	0	0	0	1
TAS1b_209_0	0	0	0	0	0	1	3	1	0	1	2	3	2	1	0	0	1	0
TAS1b_209_16	0	0	0	0	0	0	0	0	0	1	0	0	0	0	0	0	0	0
TAS1b_210_0	0	0	0	0	0	2	0	0	1	0	0	0	0	0	0	0	0	0
TAS1b_211_0	0	0	0	1	0	1	0	0	0	0	0	0	0	0	0	0	0	0
TAS1b_21_16	0	0	0	0	0	0	0	0	0	0	0	0	0	0	0	1	0	0
TAS1b_212_0	0	0	1	0	1	0	0	1	2	0	0	0	0	0	0	0	0	0
TAS1b_213_0	0	0	2	0	2	2	0	6	8	10	0	1	2	0	0	3	4	2
TAS1b_213_16	0	0	0	0	0	0	0	0	0	0	0	0	0	0	0	0	0	0
TAS1b_214_0	0	0	0	0	1	0	0	0	0	0	0	1	0	2	0	0	1	0
TAS1b_215_0	0	0	0	0	0	0	0	0	0	0	0	0	0	0	0	0	0	0
TAS1b_215_16	0	0	0	0	0	0	0	0	0	1	2	1	1	7	0	0	0	2
TAS1b_2_16	0	0	0	0	0	0	0	0	0	0	0	0	0	0	0	0	0	0
TAS1b_216_0	0	0	2	0	0	6	0	1	0	0	0	0	0	0	0	0	0	0
TAS1b_218_0	0	0	1	0	0	1	0	0	0	0	0	0	0	1	0	0	0	0
TAS1b_219_0	0	0	0	0	0	0	0	0	0	0	2	0	0	0	2	0	1	0
TAS1b_220_0	0	0	1	0	0	0	0	2	0	2	0	0	0	4	0	0	0	2
TAS1b_221_16	0	0	0	0	0	0	0	0	0	0	0	0	0	0	0	0	0	0
TAS1b_22_16	0	0	0	0	0	0	0	0	0	0	0	0	0	0	0	0	1	0
TAS1b_222_0	0	2	0	0	1	0	0	1	0	0	2	0	3	1	0	0	1	1
TAS1b_223_0	2	0	0	0	0	0	0	0	0	0	0	0	0	0	0	0	0	0
TAS1b_223_16	0	1	0	0	0	0	0	0	0	0	0	2	0	2	0	0	0	0
TAS1b_224_0	0	0	0	0	0	0	0	0	0	0	0	0	0	1	0	0	0	0
TAS1b_224_16	0	0	0	0	0	0	0	0	0	0	0	0	0	0	0	0	0	0
TAS1b_225_0	0	0	4	0	0	0	0	0	0	0	2	0	3	4	0	0	0	0
TAS1b_226_0	0	0	0	0	0	0	0	0	2	0	4	0	1	2	1	0	1	0
TAS1b_226_16	0	0	0	0	0	0	0	0	0	0	0	0	0	0	0	0	0	0
TAS1b_227_0	0	0	0	0	0	0	1	0	0	7	0	0	0	1	0	0	1	0
TAS1b_228_0	0	0	0	0	0	0	0	0	0	1	0	0	2	1	1	1	0	0
TAS1b_228_16	0	0	0	0	0	0	0	0	1	0	0	0	0	0	0	0	0	0
TAS1b_229_16	0	1	0	0	0	0	1	2	1	0	0	0	0	0	0	0	0	0
TAS1b_23_0	0	0	0	0	0	0	0	0	0	0	0	0	0	0	0	0	0	0
TAS1b_230_0	0	0	0	0	0	0	0	0	0	2	0	0	0	0	0	0	0	0
TAS1b_231_0	0	0	0	0	0	0	0	0	0	0	0	0	0	0	0	0	0	0
TAS1b_23_16	0	0	0	0	0	0	0	0	0	0	2	0	0	0	2	0	0	0
TAS1b_232_0	0	0	0	0	0	0	0	1	0	0	0	0	0	0	0	0	0	0
TAS1b_233_0	0	0	0	0	0	0	0	1	0	0	2	0	0	0	0	1	1	0
TAS1b_234_0	0	0	3	0	0	0	0	0	0	1	0	0	0	0	0	0	0	0
TAS1b_234_16	0	1	0	0	0	0	0	0	0	0	0	0	0	0	0	0	0	0
TAS1b_235_0	0	0	0	0	0	0	0	0	0	1	1	1	0	1	0	4	4	0
TAS1b_235_16	0	1	1	0	0	0	0	1	0	4	1	2	0	0	0	1	2	0
TAS1b_236_0	0	0	0	0	0	0	0	0	1	0	0	0	0	0	1	0	0	2
TAS1b_236_16	0	0	0	0	0	1	2	1	0	1	0	0	0	0	0	1	2	0
TAS1b_237_0	0	1	0	0	0	0	0	0	0	0	0	0	0	0	0	0	0	0
TAS1b_237_16	0	0	0	0	0	0	0	1	0	1	0	0	0	0	0	0	0	0
TAS1b_238_16	0	0	0	0	0	0	0	0	0	0	0	0	0	0	0	2	0	0
TAS1b_239_16	0	0	1	0	0	0	0	0	1	0	0	0	0	0	0	0	0	0
TAS1b_240_0	0	2	0	0	0	2	0	0	0	16	8	7	12	7	3	10	12	3
TAS1b_240_16	0	0	0	0	0	0	0	0	0	0	0	0	2	2	1	1	1	3
TAS1b_241_0	0	0	0	0	0	0	0	0	0	2	2	5	4	2	2	2	1	1
TAS1b_241_16	4	1	2	0	0	1	0	1	3	0	0	1	0	0	0	0	0	2
TAS1b_24_16	0	0	0	0	0	0	0	0	0	0	0	0	0	0	0	0	0	0
TAS1b_242_0	0	0	1	0	0	0	0	0	0	0	0	1	0	1	1	0	0	2
TAS1b_242_16	0	0	0	0	0	0	0	1	0	0	1	0	0	0	0	0	2	1
TAS1b_243_0	0	0	0	0	0	0	0	0	0	0	0	0	0	2	1	0	0	0
TAS1b_243_16	0	0	0	0	0	0	0	0	2	2	4	0	0	0	0	0	3	5
TAS1b_244_0	0	1	0	0	0	0	1	0	0	2	0	1	0	1	2	1	2	4
TAS1b_244_16	0	0	0	0	0	0	0	0	0	0	0	0	0	0	0	0	0	0
TAS1b_245_0	0	0	0	0	0	1	0	0	0	0	0	0	0	6	2	2	2	0
TAS1b_245_16	0	0	2	0	0	0	2	0	1	0	0	3	0	0	0	1	0	5
TAS1b_246_0	0	0	0	0	0	0	0	0	0	0	0	0	0	0	0	0	0	1
TAS1b_246_16	0	0	0	0	1	2	0	0	0	2	1	0	0	0	0	0	0	1
TAS1b_247_0	0	0	0	0	0	0	0	0	0	1	0	0	0	0	0	0	0	0
TAS1b_247_16	0	0	0	0	0	0	0	0	0	0	1	0	0	0	0	0	0	0
TAS1b_25_16	0	0	0	0	0	0	0	0	0	0	0	0	0	1	0	0	0	0
TAS1b_252_16	0	0	0	0	1	0	0	0	0	0	1	0	2	0	0	0	0	0
TAS1b_253_16	0	0	1	0	0	0	0	0	0	0	0	0	0	0	0	0	0	0
TAS1b_26_0	0	0	0	0	0	0	0	0	0	0	0	0	0	0	1	0	2	0
TAS1b_260_16	0	2	0	1	0	0	0	2	1	0	0	0	1	0	0	0	0	0
TAS1b_261_16	0	0	0	0	0	0	1	0	2	0	2	0	0	0	0	0	0	0
TAS1b_263_16	0	5	0	0	0	0	0	0	0	0	0	1	0	0	0	0	0	0
TAS1b_264_16	0	0	1	0	0	0	0	0	0	0	0	0	1	4	0	1	1	0
TAS1b_265_0	0	2	0	0	0	1	0	0	0	0	0	0	0	0	0	0	3	0
TAS1b_265_16	0	0	1	1	1	0	0	2	1	0	0	0	0	0	0	0	0	0
TAS1b_266_16	0	0	0	0	1	1	0	0	1	0	0	0	0	0	0	0	0	0
TAS1b_267_16	0	0	0	0	1	0	1	0	1	6	0	2	2	2	0	0	2	3
TAS1b_27_0	0	0	0	0	0	0	0	0	0	0	0	0	0	0	0	0	0	0
TAS1b_271_0	0	0	0	0	0	0	0	0	0	1	0	0	0	0	0	0	0	0
TAS1b_272_0	0	0	0	0	0	0	0	0	0	0	0	0	0	0	0	0	0	0
TAS1b_272_16	0	0	0	0	0	0	0	0	1	0	0	0	0	0	0	0	0	0
TAS1b_273_0	0	0	1	0	0	0	0	0	0	1	1	3	0	1	0	1	0	0
TAS1b_274_16	0	0	0	0	0	0	0	0	0	0	0	0	0	0	0	0	0	0
TAS1b_275_0	0	1	0	0	0	0	0	0	0	5	1	3	15	8	2	1	7	5
TAS1b_275_16	0	0	0	0	0	0	0	0	0	0	0	0	0	0	0	0	0	0
TAS1b_276_0	0	0	0	1	0	0	0	1	0	0	2	0	0	0	0	0	0	0
TAS1b_276_16	0	0	2	0	0	0	0	1	0	0	0	0	0	0	0	0	0	0
TAS1b_277_0	0	0	0	0	0	0	0	0	0	0	0	0	0	0	0	0	0	1
TAS1b_278_0	0	0	0	0	0	0	0	0	0	0	1	0	2	0	0	0	1	0
TAS1b_278_16	0	0	0	0	0	0	0	0	0	0	0	0	0	0	0	0	0	0
TAS1b_279_0	0	0	0	0	0	0	1	0	0	3	0	0	1	3	0	2	3	0
TAS1b_279_16	0	0	0	0	1	0	0	0	0	0	0	0	0	0	0	0	0	0
TAS1b_280_0	0	0	0	0	1	1	0	0	0	2	11	5	7	2	1	4	2	1
TAS1b_280_16	0	0	0	0	0	0	0	1	0	0	0	0	0	0	0	0	0	0
TAS1b_281_0	0	0	0	0	0	0	0	0	0	3	4	2	2	2	0	2	1	2
TAS1b_281_16	0	0	1	0	2	3	0	1	0	0	0	2	0	0	0	0	0	0
TAS1b_28_16	0	0	0	0	0	0	0	0	0	0	0	0	0	0	0	0	0	0
TAS1b_282_0	0	0	1	0	0	1	0	0	0	2	0	0	0	0	0	0	0	0
TAS1b_282_16	0	3	0	0	0	0	0	0	0	1	0	0	0	0	0	0	0	0
TAS1b_283_0	0	0	0	0	0	1	0	0	0	0	0	0	0	0	0	0	0	0
TAS1b_283_16	0	6	0	4	0	5	2	0	0	6	0	5	4	2	0	4	0	3
TAS1b_284_0	0	0	2	0	0	0	0	0	0	0	0	0	0	0	0	2	0	0
TAS1b_284_16	0	8	1	0	1	3	1	1	1	7	3	2	2	1	0	4	18	1
TAS1b_285_16	0	0	0	1	0	0	0	0	0	0	0	0	2	0	0	0	0	0
TAS1b_286_16	0	1	0	0	2	0	1	0	1	0	0	0	0	0	0	1	0	0
TAS1b_287_16	0	0	0	0	0	0	0	0	0	0	2	1	0	0	0	2	0	0
TAS1b_288_0	0	0	0	0	0	0	0	0	0	0	0	0	0	0	0	0	0	0
TAS1b_288_16	4	0	1	1	1	1	0	4	3	9	2	5	9	5	0	0	2	7
TAS1b_289_0	0	0	0	0	0	0	0	0	0	2	3	0	0	0	0	0	4	1
TAS1b_289_16	0	1	0	0	0	0	0	1	0	1	0	0	0	0	0	0	2	0
TAS1b_290_0	0	0	0	0	0	0	0	0	0	0	0	0	0	0	0	0	0	0
TAS1b_290_16	0	0	0	0	0	0	0	0	0	0	0	0	0	0	0	1	0	0
TAS1b_291_0	0	0	1	0	0	0	0	0	0	0	0	0	0	0	0	0	0	0
TAS1b_291_16	0	0	1	0	0	0	0	0	0	0	2	0	0	0	0	0	0	0
TAS1b_29_16	0	0	1	0	0	0	0	0	0	0	0	0	0	0	0	0	0	0
TAS1b_292_0	0	0	0	0	3	0	0	0	0	2	0	0	0	0	0	0	0	0
TAS1b_293_0	0	0	0	0	0	0	0	0	0	0	0	0	0	1	0	2	0	0
TAS1b_293_16	0	0	0	0	0	0	0	0	0	0	1	0	0	0	0	0	2	1
TAS1b_294_0	0	0	0	0	0	0	0	0	0	2	1	0	0	0	0	0	0	0
TAS1b_295_0	0	0	0	1	0	0	0	0	0	0	6	0	0	0	0	0	0	0
TAS1b_297_0	0	0	0	0	0	0	0	0	0	3	0	0	0	0	0	0	0	0
TAS1b_298_0	0	0	0	0	1	0	0	1	0	0	0	0	0	0	0	0	0	0
TAS1b_299_0	0	0	0	1	0	0	0	0	0	0	0	0	0	0	0	0	0	0
TAS1b_301_0	0	0	0	0	0	0	0	0	0	1	0	0	1	1	0	0	0	0
TAS1b_302_0	0	1	0	0	0	0	0	0	0	0	0	0	0	0	0	0	0	0
TAS1b_302_16	0	0	0	0	0	0	0	1	0	0	0	0	0	0	0	0	0	0
TAS1b_303_0	0	0	0	0	0	0	0	3	0	0	0	0	0	0	0	0	0	0
TAS1b_304_0	0	2	3	0	5	3	0	2	4	0	1	0	0	0	0	0	0	0
TAS1b_305_0	0	2	0	0	1	0	0	2	0	4	0	1	4	5	0	0	1	0
TAS1b_305_16	0	0	0	0	0	0	0	0	0	0	4	0	0	0	0	0	0	0
TAS1b_306_0	2	1	1	0	2	1	0	0	1	4	1	2	8	0	1	0	3	0
TAS1b_307_0	0	6	3	2	2	1	0	1	3	10	4	7	11	9	3	3	11	6
TAS1b_307_16	0	0	0	0	0	0	0	0	0	0	0	0	0	0	0	0	0	0
TAS1b_308_0	0	0	0	0	1	0	0	0	0	0	0	0	1	0	0	0	0	0
TAS1b_309_0	0	0	0	0	1	0	0	0	0	0	0	0	0	0	0	0	1	0
TAS1b_310_0	0	2	0	0	1	1	2	1	2	0	1	0	6	6	0	1	0	0
TAS1b_311_0	0	2	0	0	0	0	0	0	1	3	1	2	1	0	2	0	1	2
TAS1b_311_16	0	0	0	0	0	0	0	0	0	0	0	0	0	1	0	0	0	0
TAS1b_312_0	0	0	0	0	0	1	0	2	0	2	2	0	0	1	0	0	2	3
TAS1b_313_0	0	0	0	1	0	0	0	0	0	1	1	0	0	2	0	0	1	2
TAS1b_314_0	0	0	0	0	0	0	0	0	1	0	0	0	0	0	0	0	0	0
TAS1b_314_16	0	0	0	0	0	0	0	1	0	0	0	0	0	0	0	0	0	0
TAS1b_315_0	0	2	0	0	0	0	0	0	0	0	0	0	0	0	0	0	0	0
TAS1b_317_0	0	0	0	0	0	0	0	0	0	0	1	0	0	0	0	0	0	0
TAS1b_317_16	0	0	0	0	0	0	0	0	1	0	1	0	0	0	0	0	0	1
TAS1b_318_16	0	0	0	0	0	0	0	0	1	4	0	0	5	1	1	2	0	2
TAS1b_319_0	0	0	0	0	0	0	0	0	0	0	0	0	0	0	0	0	0	0
TAS1b_320_0	0	0	1	0	0	0	0	0	0	0	0	1	0	0	0	0	0	0
TAS1b_320_16	0	0	0	0	0	0	1	0	0	2	0	0	0	0	0	0	0	0
TAS1b_321_0	1	0	0	0	1	1	0	4	0	1	1	0	1	0	2	1	1	1
TAS1b_321_16	0	0	0	0	0	0	0	0	0	2	2	0	1	0	1	0	3	0
TAS1b_322_0	1	0	0	0	0	0	0	0	0	0	0	0	0	0	0	0	0	0
TAS1b_322_16	0	0	0	0	0	0	0	0	0	0	1	0	0	0	0	0	1	0
TAS1b_323_0	0	0	1	2	0	0	0	0	1	0	1	0	0	1	0	0	0	0
TAS1b_323_16	0	0	0	0	0	0	0	0	0	1	0	1	0	0	0	0	2	4
TAS1b_324_0	0	2	3	0	0	1	0	0	1	0	0	0	0	0	0	0	0	0
TAS1b_324_16	0	0	0	0	0	0	0	0	0	7	3	2	0	5	2	3	6	4
TAS1b_325_0	0	0	1	0	0	0	0	0	0	0	0	0	0	1	0	0	0	0
TAS1b_325_16	0	2	0	0	0	2	0	0	0	1	0	2	2	1	1	1	1	1
TAS1b_326_0	0	1	0	0	0	0	0	0	0	0	0	0	0	0	0	0	0	0
TAS1b_326_16	0	0	0	0	3	0	0	0	0	2	0	0	0	0	0	0	1	0
TAS1b_327_0	0	0	1	0	0	0	0	2	0	0	0	0	0	0	0	0	0	0
TAS1b_327_16	0	1	0	0	0	1	0	0	0	2	0	0	1	2	0	0	0	0
TAS1b_328_16	0	0	0	0	0	0	0	0	0	0	0	0	0	1	0	0	0	2
TAS1b_331_0	0	1	0	0	0	0	0	0	0	2	1	0	1	3	0	0	0	2
TAS1b_33_16	0	0	1	0	0	0	0	0	1	0	0	0	0	0	0	0	0	0
TAS1b_332_0	0	1	0	0	0	0	0	0	0	0	0	0	0	0	0	0	0	1
TAS1b_333_0	0	0	0	0	0	1	0	0	0	2	0	1	1	0	0	0	0	1
TAS1b_333_16	0	0	0	0	0	0	0	0	0	0	0	0	0	0	0	1	0	0
TAS1b_334_0	0	1	1	0	0	1	0	0	0	0	1	0	1	3	0	0	0	2
TAS1b_335_0	0	0	0	0	0	0	0	0	0	1	0	1	1	3	1	3	0	0
TAS1b_335_16	0	0	0	0	0	0	0	0	0	0	0	0	0	0	0	0	0	0
TAS1b_336_0	1	0	1	0	0	0	0	2	0	1	9	0	2	3	1	1	2	0
TAS1b_336_16	0	0	0	0	0	0	0	0	0	2	1	1	1	0	0	2	0	0
TAS1b_337_0	1	0	0	1	0	0	0	0	3	4	5	5	0	1	0	0	0	0
TAS1b_337_16	2	0	0	0	3	1	0	1	1	3	1	1	1	0	2	0	0	0
TAS1b_338_0	0	0	0	0	0	0	0	0	0	15	18	8	2	4	0	0	5	7
TAS1b_338_16	0	0	0	0	0	0	0	0	0	0	0	0	0	2	0	0	0	0
TAS1b_339_0	1	2	0	1	0	0	0	0	0	17	25	11	1	3	1	5	7	3
TAS1b_339_16	0	0	0	0	0	0	0	0	0	0	0	2	0	2	0	0	1	0
TAS1b_34_0	0	0	0	0	0	0	0	0	0	0	0	0	2	1	0	0	0	0
TAS1b_340_0	0	0	0	0	0	0	0	0	0	6	3	0	0	0	0	0	1	0
TAS1b_340_16	0	2	4	0	0	0	0	0	0	1	2	3	0	1	0	0	1	4
TAS1b_341_0	0	0	0	0	0	0	0	0	0	1	0	0	0	0	0	1	0	1
TAS1b_34_16	0	0	0	0	1	0	0	0	0	0	0	0	0	0	0	0	0	0
TAS1b_342_0	0	0	0	0	0	0	0	0	0	0	2	0	0	0	0	0	0	1
TAS1b_342_16	0	0	0	0	0	0	0	0	0	0	0	0	0	0	0	0	1	0
TAS1b_343_0	1	0	0	0	0	0	0	0	0	0	0	0	0	0	0	0	0	0
TAS1b_343_16	0	2	0	0	0	0	0	0	0	0	0	0	0	1	0	0	0	0
TAS1b_344_0	0	1	0	0	0	0	0	0	0	0	0	0	0	0	0	0	0	0
TAS1b_345_0	0	0	0	0	0	0	0	0	0	2	0	0	0	0	0	1	0	1
TAS1b_345_16	0	0	0	0	0	0	0	0	0	1	1	1	1	2	0	0	0	1
TAS1b_346_0	0	0	0	0	0	0	0	0	0	0	0	0	0	0	0	2	0	0
TAS1b_347_0	0	1	0	0	0	0	0	0	0	1	0	0	0	1	0	0	0	0
TAS1b_347_16	0	0	1	0	0	2	0	1	0	0	0	0	0	0	0	0	0	0
TAS1b_348_0	0	0	0	0	1	0	0	0	0	0	0	0	0	0	0	0	0	3
TAS1b_349_0	0	0	0	0	0	0	0	0	0	0	1	1	0	0	0	0	3	0
TAS1b_350_0	0	0	0	0	0	0	0	0	0	0	0	0	0	0	0	0	3	0
TAS1b_351_0	0	0	0	0	0	0	0	0	0	1	5	0	0	2	0	0	1	0
TAS1b_352_0	0	0	0	0	1	0	0	0	0	1	4	0	3	0	0	0	1	0
TAS1b_353_0	0	0	0	0	0	0	0	0	0	3	1	0	6	1	0	0	2	1
TAS1b_354_0	0	0	0	0	0	0	0	0	0	1	1	0	0	0	0	0	0	0
TAS1b_354_16	0	0	0	0	0	0	0	0	0	0	0	0	0	0	0	0	0	0
TAS1b_355_0	0	0	0	0	0	0	0	0	0	0	0	0	0	0	0	0	0	0
TAS1b_357_16	0	0	0	0	2	0	0	0	0	0	0	0	0	0	0	0	0	0
TAS1b_358_0	0	1	0	0	0	0	0	0	0	0	0	0	0	0	0	0	0	0
TAS1b_359_0	0	0	0	0	0	0	0	0	0	0	0	0	0	0	0	0	0	0
TAS1b_36_0	0	0	0	0	0	0	0	0	0	0	0	0	0	1	0	0	0	0
TAS1b_360_0	0	0	0	0	0	0	0	0	0	0	0	0	0	0	0	0	0	2
TAS1b_362_16	0	0	0	0	0	0	0	0	0	0	0	0	0	0	0	0	0	0
TAS1b_364_16	0	0	0	0	0	0	0	0	0	0	0	0	0	0	0	0	0	0
TAS1b_365_0	0	0	0	0	0	0	0	0	0	1	0	0	0	0	0	0	0	0
TAS1b_366_0	0	0	0	0	0	0	0	0	0	0	0	0	0	0	0	0	0	0
TAS1b_367_16	0	0	0	1	0	1	0	0	0	0	0	0	0	0	0	0	0	0
TAS1b_368_0	0	0	1	0	0	0	0	0	0	0	0	0	0	0	0	0	0	0
TAS1b_369_0	0	0	0	0	0	1	0	0	0	0	0	0	0	0	0	0	0	0
TAS1b_37_0	0	0	0	0	1	0	0	0	0	0	0	0	0	0	0	0	0	0
TAS1b_370_0	0	0	0	0	0	0	4	0	0	0	0	0	0	0	0	0	0	0
TAS1b_372_0	0	0	0	0	0	0	0	0	0	2	0	0	0	0	0	0	0	0
TAS1b_372_16	2	1	2	0	2	0	0	1	0	0	1	0	0	0	0	0	0	2
TAS1b_373_16	6	7	7	3	2	0	2	3	4	1	0	0	0	0	0	0	0	0
TAS1b_374_0	11	18	17	8	8	14	1	18	17	13	4	2	0	0	0	3	2	1
TAS1b_374_16	1	0	0	0	3	1	0	0	0	4	1	0	0	0	0	2	0	1
TAS1b_375_0	5	0	2	3	14	0	3	4	0	1	0	0	0	2	0	0	1	0
TAS1b_375_16	1	0	3	0	0	4	1	0	3	1	0	0	0	2	0	0	0	0
TAS1b_376_0	0	1	0	0	0	0	0	0	0	0	0	0	0	0	0	0	0	0
TAS1b_376_16	2	1	8	0	4	4	2	8	2	3	13	2	2	3	0	0	8	0
TAS1b_377_0	0	0	0	0	1	0	0	0	0	1	0	0	1	0	0	0	0	4
TAS1b_378_0	0	0	0	0	0	0	0	0	0	0	0	0	0	0	0	0	0	0
TAS1b_378_16	2	5	7	2	1	2	3	4	5	3	6	5	4	9	2	2	3	1
TAS1b_379_0	0	0	0	1	0	0	0	0	0	0	0	0	0	0	0	0	0	0
TAS1b_379_16	0	0	0	0	0	0	0	0	1	1	0	0	0	0	0	0	0	0
TAS1b_380_0	0	0	0	0	0	0	0	0	2	0	0	0	0	0	0	0	0	1
TAS1b_381_0	1	0	0	0	2	2	0	1	1	0	0	0	0	0	0	1	0	0
TAS1b_381_16	0	0	0	0	0	0	0	0	0	0	0	0	0	0	0	0	0	0
TAS1b_382_0	4	0	1	3	3	2	1	3	3	0	11	0	0	0	0	1	0	0
TAS1b_382_16	1	0	0	0	1	0	0	1	0	0	0	0	0	0	0	0	0	0
TAS1b_383_0	0	0	3	0	6	0	0	5	5	0	0	0	1	0	0	0	0	0
TAS1b_383_16	0	1	0	0	1	1	0	2	0	0	0	1	0	1	0	0	0	0
TAS1b_384_0	4	5	9	2	4	5	5	6	2	4	1	8	12	12	0	2	8	11
TAS1b_384_16	0	1	0	2	0	0	0	1	0	2	4	0	4	3	0	0	1	5
TAS1b_385_0	0	4	0	1	0	0	0	3	2	0	0	0	0	0	0	0	0	0
TAS1b_385_16	0	3	0	0	0	0	0	4	8	8	6	2	8	9	1	4	7	3
TAS1b_386_0	0	0	0	0	0	1	0	0	0	1	2	1	0	0	0	3	0	0
TAS1b_386_16	0	0	0	0	0	0	0	0	0	0	1	0	0	0	0	0	0	0
TAS1b_387_0	1	0	0	0	3	0	4	0	0	1	0	0	0	0	0	0	1	0
TAS1b_387_16	0	0	0	0	0	0	0	0	0	0	0	0	2	0	0	0	0	2
TAS1b_388_0	0	0	1	0	0	0	0	1	0	5	0	2	3	1	0	0	2	0
TAS1b_388_16	0	0	0	0	0	0	0	0	0	0	0	0	0	0	0	0	0	0
TAS1b_389_0	0	0	1	0	0	0	0	0	0	0	0	0	0	0	0	0	0	0
TAS1b_389_16	1	0	0	0	0	2	0	1	4	0	0	0	0	3	0	0	0	1
TAS1b_39_0	0	0	0	0	0	0	0	0	0	0	0	0	0	0	0	0	2	0
TAS1b_390_0	0	5	2	0	0	3	0	5	0	3	7	1	3	8	0	1	0	1
TAS1b_391_0	0	19	24	3	4	12	3	5	12	75	46	43	43	52	19	17	41	32
TAS1b_392_0	0	0	0	0	0	0	0	0	0	1	0	1	0	0	0	0	0	0
TAS1b_392_16	0	1	0	0	0	0	0	0	0	0	0	0	0	0	0	0	0	1
TAS1b_393_0	0	0	0	0	5	1	0	0	0	0	0	0	0	0	0	0	0	0
TAS1b_393_16	11	18	27	3	12	15	8	21	12	16	8	8	8	11	5	8	11	4
TAS1b_394_0	0	0	1	0	0	0	0	0	0	1	0	0	0	1	0	0	0	2
TAS1b_394_16	0	1	0	0	0	0	0	0	0	0	0	0	0	0	0	0	0	0
TAS1b_395_0	60	70	67	11	25	53	23	49	64	59	22	43	21	27	24	31	14	27
TAS1b_395_16	0	0	0	0	0	0	0	0	0	0	0	1	0	0	0	0	1	0
TAS1b_396_0	1	4	0	2	4	0	1	3	1	0	0	0	0	0	0	0	0	0
TAS1b_397_0	0	0	0	0	0	0	0	0	0	0	0	0	0	0	1	0	0	0
TAS1b_397_16	0	0	0	2	1	0	0	0	0	0	0	0	0	0	0	2	1	2
TAS1b_398_0	0	0	0	0	0	0	0	0	0	0	0	0	2	0	0	0	0	0
TAS1b_398_16	5	1	5	2	4	7	0	5	4	12	5	9	3	16	4	1	10	11
TAS1b_399_0	0	0	0	0	0	0	0	0	0	0	2	0	0	0	0	0	0	0
TAS1b_399_16	0	3	1	0	4	3	1	1	1	4	0	0	8	4	0	0	4	3
TAS1b_4_0	0	0	0	0	0	0	0	0	1	0	0	0	0	0	0	0	0	0
TAS1b_400_0	0	0	0	0	0	0	0	0	1	0	0	0	0	0	0	0	0	0
TAS1b_400_16	0	2	0	3	2	0	0	1	0	2	3	1	0	9	0	0	2	6
TAS1b_401_16	0	0	1	0	1	1	0	0	1	0	1	0	1	0	0	1	0	0
TAS1b_402_0	0	0	0	0	0	0	0	0	0	0	0	0	0	0	0	0	0	0
TAS1b_402_16	0	0	0	0	0	0	0	2	0	1	0	0	1	1	0	0	0	2
TAS1b_403_0	0	0	0	0	1	0	0	0	0	0	0	0	0	0	0	0	1	0
TAS1b_403_16	0	0	0	0	0	0	0	0	0	0	0	0	2	3	0	0	1	0
TAS1b_404_16	0	0	0	0	0	0	0	1	0	0	3	1	2	6	1	0	5	0
TAS1b_405_0	1	0	0	0	0	0	0	0	1	0	0	0	0	0	0	0	0	0
TAS1b_405_16	2	1	4	0	1	1	0	3	4	16	15	10	19	24	4	3	16	15
TAS1b_406_0	0	0	0	2	0	0	0	0	0	1	0	1	0	1	0	0	1	1
TAS1b_406_16	0	2	1	0	1	0	0	1	0	5	4	4	0	9	0	0	2	3
TAS1b_407_16	0	0	1	1	1	0	0	2	0	0	0	0	0	2	0	0	1	0
TAS1b_408_0	0	2	0	0	0	0	0	1	0	2	0	0	0	1	0	0	2	2
TAS1b_408_16	0	0	0	0	0	0	0	0	0	0	1	0	0	0	0	0	0	0
TAS1b_409_0	0	1	0	1	1	0	0	2	1	6	6	2	0	7	1	0	4	5
TAS1b_409_16	0	1	0	0	2	2	0	5	0	7	2	4	8	8	2	3	14	7
TAS1b_410_0	0	0	0	0	0	0	0	0	0	2	0	0	0	0	0	0	0	0
TAS1b_410_16	11	11	9	4	11	13	5	7	4	3	0	0	0	1	0	0	2	0
TAS1b_411_0	0	0	0	0	0	0	0	1	0	0	0	0	0	0	0	0	0	0
TAS1b_411_16	0	3	0	0	0	1	0	1	2	1	0	0	0	2	0	0	2	0
TAS1b_412_0	0	0	0	0	0	0	0	0	0	2	0	0	0	0	0	0	0	0
TAS1b_412_16	0	0	2	0	0	0	0	1	0	0	0	0	0	0	0	0	0	0
TAS1b_413_0	0	0	0	0	0	0	1	1	1	0	1	0	0	0	0	0	0	0
TAS1b_413_16	2	3	0	0	0	1	0	3	2	8	1	2	0	0	0	0	0	0
TAS1b_414_16	1	6	9	2	4	6	0	13	8	10	8	3	1	12	2	1	18	8
TAS1b_415_0	1	0	0	0	0	0	0	0	0	0	0	0	0	0	0	0	0	0
TAS1b_415_16	0	1	1	0	5	1	0	0	1	1	0	1	3	1	0	0	0	1
TAS1b_416_0	10	44	75	3	28	33	11	51	34	173	67	37	81	169	48	39	100	46
TAS1b_416_16	1	3	3	2	0	0	0	0	1	2	1	1	0	3	0	0	5	1
TAS1b_417_0	0	5	0	2	4	2	0	2	0	6	3	1	0	5	0	0	3	2
TAS1b_417_16	1	1	2	4	2	0	0	2	2	0	0	1	0	0	0	0	1	0
TAS1b_418_0	1	4	12	2	9	1	3	5	5	22	36	20	30	55	10	4	18	12
TAS1b_418_16	2	0	0	0	0	0	0	0	0	4	0	0	0	0	1	0	3	0
TAS1b_419_0	2	2	6	0	2	3	1	3	4	15	5	9	16	19	7	0	15	5
TAS1b_419_16	1	1	2	0	2	3	1	2	2	1	0	2	2	5	0	0	1	0
TAS1b_42_0	0	0	0	0	0	1	0	0	0	0	0	0	0	0	0	0	0	0
TAS1b_420_0	1	1	3	0	2	1	0	6	4	5	1	0	1	1	3	0	0	0
TAS1b_420_16	0	1	0	2	1	1	0	7	2	4	0	0	1	0	0	0	1	1
TAS1b_421_0	1	11	10	2	11	5	2	9	15	27	14	7	22	26	7	6	23	23
TAS1b_421_16	1	3	4	0	2	3	0	4	8	21	30	12	13	32	3	2	25	2
TAS1b_422_0	0	2	5	0	2	3	0	1	0	5	1	1	1	4	0	0	1	3
TAS1b_422_16	0	0	3	1	0	1	0	1	6	29	16	13	16	26	4	5	20	8
TAS1b_423_0	3	19	14	2	13	20	1	17	21	4	4	4	0	13	0	0	2	7
TAS1b_423_16	0	1	0	3	0	0	0	0	2	7	4	4	3	7	2	0	4	1
TAS1b_424_0	4	6	3	13	24	5	7	9	4	1	1	0	0	0	2	0	0	0
TAS1b_424_16	12	9	7	8	7	5	3	17	15	243	99	86	114	138	54	32	203	68
TAS1b_425_0	4	7	5	1	4	8	4	7	6	0	0	0	3	0	0	2	1	2
TAS1b_425_16	0	0	0	0	2	0	0	0	0	0	0	0	0	1	2	0	0	0
TAS1b_426_0	3	20	19	11	20	19	1	19	17	4	2	1	5	10	0	0	6	1
TAS1b_426_16	0	0	0	0	0	0	0	0	0	4	0	1	0	2	0	0	6	0
TAS1b_427_0	4	13	30	5	32	31	4	24	21	34	28	20	47	60	10	7	32	18
TAS1b_427_16	0	0	0	0	0	0	0	1	1	8	1	2	3	3	0	0	3	2
TAS1b_428_0	5	9	16	7	6	14	1	16	4	0	2	1	4	1	0	0	0	0
TAS1b_429_0	7	9	11	8	25	8	2	10	6	4	5	1	1	7	1	0	2	1
TAS1b_429_16	0	3	0	0	0	0	0	0	0	1	0	2	2	3	0	0	1	0
TAS1b_43_0	0	1	0	0	0	0	0	0	0	2	0	0	0	0	0	1	0	0
TAS1b_430_0	1	6	7	4	4	3	0	10	3	34	29	10	41	45	13	17	28	10
TAS1b_431_0	1	0	3	4	2	0	0	0	2	16	6	1	10	6	0	3	4	4
TAS1b_431_16	0	1	0	0	0	0	0	1	0	0	0	0	0	0	0	0	0	0
TAS1b_43_16	1	0	0	0	0	1	0	0	0	0	0	0	0	0	0	0	0	0
TAS1b_432_0	1	0	11	3	2	1	0	5	4	2	1	2	0	5	0	1	0	0
TAS1b_432_16	0	0	0	0	0	0	0	0	0	3	0	0	0	0	0	0	0	0
TAS1b_433_0	12	17	21	12	15	12	10	14	14	164	74	49	146	96	26	55	99	51
TAS1b_433_16	0	0	0	0	0	0	1	0	0	13	1	5	1	0	1	1	3	1
TAS1b_434_0	0	0	0	1	0	0	0	0	0	0	0	0	0	0	0	0	0	2
TAS1b_434_16	0	0	0	0	0	0	0	1	0	1	0	1	2	0	0	0	1	0
TAS1b_435_0	3	3	1	2	0	3	1	4	5	7	3	1	4	1	1	10	6	0
TAS1b_435_16	0	11	13	2	1	6	1	6	3	56	45	15	23	37	1	10	40	21
TAS1b_436_0	3	0	1	1	1	0	0	0	1	3	8	1	5	5	1	1	2	8
TAS1b_436_16	0	0	0	1	1	0	0	0	1	12	4	2	3	12	0	0	7	3
TAS1b_437_0	4	31	22	6	15	30	0	26	8	61	41	19	66	76	14	16	75	35
TAS1b_438_0	2	9	4	1	9	6	1	2	2	0	0	0	1	0	0	0	0	0
TAS1b_438_16	0	0	0	0	0	0	2	0	1	0	1	2	1	1	0	0	1	0
TAS1b_439_0	2	7	4	1	5	7	1	3	5	3	0	0	6	2	2	10	1	0
TAS1b_439_16	0	0	0	0	0	0	0	0	0	0	0	0	0	0	0	0	0	0
TAS1b_44_0	1	0	0	0	1	0	0	0	0	0	2	0	0	0	0	1	0	0
TAS1b_440_0	14	12	12	5	7	15	6	15	11	31	8	7	9	19	4	11	22	11
TAS1b_440_16	0	0	0	0	0	0	0	0	0	0	0	0	2	1	0	0	0	0
TAS1b_441_0	3	9	2	2	3	0	0	8	1	3	1	0	0	0	0	0	0	1
TAS1b_441_16	0	0	1	1	0	0	0	2	1	3	2	1	0	7	0	0	0	3
TAS1b_44_16	0	0	0	0	0	0	0	0	0	0	0	1	0	0	0	0	0	0
TAS1b_442_0	6	9	8	12	8	4	4	9	1	0	0	0	0	0	0	0	0	0
TAS1b_442_16	0	2	0	0	0	0	0	0	0	0	2	1	1	2	0	0	1	1
TAS1b_443_0	0	1	1	1	0	0	0	2	0	0	0	0	0	0	0	6	0	0
TAS1b_443_16	0	1	2	0	3	1	2	0	2	13	1	3	2	7	1	1	4	6
TAS1b_444_0	0	0	0	0	0	0	0	0	0	0	0	0	0	0	0	1	0	0
TAS1b_445_16	0	0	0	0	0	0	0	3	0	0	0	0	0	0	0	0	0	0
TAS1b_446_0	0	0	0	0	0	0	0	0	0	0	0	0	0	0	0	0	0	0
TAS1b_446_16	0	0	0	0	0	0	0	1	0	4	0	0	1	4	0	1	0	0
TAS1b_447_0	0	0	7	0	1	1	0	0	0	1	0	0	0	0	0	0	0	0
TAS1b_447_16	1	3	7	0	7	5	3	4	1	14	1	3	11	4	3	6	5	7
TAS1b_448_0	0	0	0	0	0	0	0	0	0	0	0	0	0	2	0	0	2	0
TAS1b_448_16	3	7	2	2	2	7	2	9	4	5	2	2	8	6	0	3	3	2
TAS1b_449_0	1	1	1	0	1	2	2	2	1	0	0	0	0	0	0	0	0	0
TAS1b_449_16	4	2	11	5	15	1	4	4	2	7	5	1	4	2	0	3	0	0
TAS1b_45_0	0	0	1	0	0	0	2	0	0	0	0	0	0	0	0	0	0	0
TAS1b_450_0	0	4	3	1	0	4	2	0	1	0	0	0	0	2	0	0	0	0
TAS1b_450_16	1	5	6	5	7	7	3	4	4	1	0	0	3	4	1	2	1	2
TAS1b_451_0	0	0	0	0	0	0	0	0	0	0	0	0	0	0	0	0	0	0
TAS1b_451_16	0	10	2	7	15	13	0	9	6	10	6	2	22	10	1	10	5	7
TAS1b_45_16	0	1	1	0	0	0	0	0	1	0	0	1	0	0	1	1	1	0
TAS1b_452_0	0	0	0	0	0	0	0	2	0	0	0	1	1	0	0	0	0	0
TAS1b_452_16	54	64	9	54	112	12	43	81	23	11	8	3	17	17	0	20	24	9
TAS1b_453_0	0	0	0	0	0	0	0	0	0	0	0	0	0	0	0	0	0	0
TAS1b_453_16	3	12	19	5	15	14	6	28	13	24	39	13	62	33	8	53	33	25
TAS1b_454_0	2	3	6	1	2	2	0	0	2	2	1	1	1	3	0	0	1	1
TAS1b_454_16	2	5	4	0	2	5	0	8	2	1	4	2	12	10	1	2	5	4
TAS1b_455_0	0	4	5	0	1	1	2	2	1	8	7	1	8	3	1	3	1	1
TAS1b_455_16	3	6	0	2	1	3	0	5	1	7	4	1	5	2	0	14	4	2
TAS1b_456_0	0	0	1	0	1	0	0	4	0	3	1	1	0	0	0	0	1	0
TAS1b_456_16	103	208	156	116	221	164	44	258	104	388	264	177	456	437	108	273	280	251
TAS1b_457_0	0	0	0	0	0	0	0	1	0	1	3	0	0	0	0	0	0	0
TAS1b_457_16	3	17	5	8	15	6	2	16	4	10	3	4	10	3	3	5	1	4
TAS1b_458_0	57	116	171	23	75	87	31	105	98	638	484	251	320	874	163	44	552	238
TAS1b_458_16	2	6	4	3	9	4	1	9	5	9	9	8	7	3	5	2	4	1
TAS1b_459_0	4	3	1	3	1	2	0	0	1	2	1	1	2	3	1	0	5	0
TAS1b_459_16	4	5	4	1	6	9	0	5	3	0	0	0	0	0	0	0	0	0
TAS1b_46_0	0	0	1	0	0	0	0	0	2	0	0	0	0	0	0	0	0	0
TAS1b_460_0	0	0	0	0	0	0	0	3	2	2	3	3	2	16	2	0	8	0
TAS1b_460_16	8	12	6	9	12	5	2	3	3	1	0	0	0	1	0	1	1	1
TAS1b_461_0	4	7	9	0	6	10	1	8	5	30	13	7	18	24	9	9	16	12
TAS1b_461_16	13	21	10	21	43	25	8	30	16	5	10	7	4	4	1	8	7	2
TAS1b_46_16	0	0	0	0	0	0	3	0	0	0	0	0	0	0	0	0	0	0
TAS1b_462_0	1	2	2	2	0	2	0	2	1	5	2	0	2	10	2	6	1	3
TAS1b_462_16	23	49	36	41	82	39	16	50	25	20	24	15	28	31	5	19	27	21
TAS1b_463_0	4	1	0	2	1	3	3	3	4	4	2	0	1	0	0	4	7	0
TAS1b_463_16	9	29	9	11	25	20	4	26	14	28	22	9	23	25	6	22	16	7
TAS1b_464_0	2	7	1	10	4	0	1	2	0	0	1	0	0	2	0	0	0	0
TAS1b_464_16	4	12	11	10	24	35	2	32	28	49	33	16	44	30	8	24	35	23
TAS1b_465_0	0	2	1	3	0	1	0	0	2	2	0	0	5	4	0	0	3	0
TAS1b_465_16	2	7	7	2	9	2	2	11	5	4	3	1	13	7	1	1	6	8
TAS1b_466_0	1	0	0	0	0	0	0	0	1	0	0	0	0	0	0	0	3	0
TAS1b_466_16	2	1	7	1	1	3	0	2	2	0	2	0	0	4	0	1	0	0
TAS1b_467_0	2	1	2	3	1	2	0	3	1	15	3	4	2	6	1	0	9	2
TAS1b_467_16	0	1	2	0	3	3	0	0	0	4	0	1	2	3	0	0	2	1
TAS1b_468_0	2	3	3	0	0	3	1	3	6	0	0	1	0	1	0	0	4	0
TAS1b_468_16	1	3	5	0	18	3	4	6	5	33	14	5	12	9	3	14	17	13
TAS1b_469_0	2	0	0	2	5	0	3	1	1	0	1	0	0	0	0	0	1	0
TAS1b_469_16	6	24	37	14	22	29	10	31	36	77	42	37	71	51	20	42	34	52
TAS1b_470_0	3	0	0	0	0	2	0	2	1	2	2	0	0	0	0	0	2	1
TAS1b_470_16	9	16	19	14	27	19	3	28	13	36	21	22	26	32	6	20	26	11
TAS1b_471_0	3	6	13	1	4	6	3	7	7	0	2	0	5	0	0	3	0	0
TAS1b_471_16	0	4	2	2	5	1	0	7	0	3	1	0	2	0	0	0	0	2
TAS1b_472_0	0	0	0	1	4	2	1	2	1	0	0	2	0	0	0	0	0	1
TAS1b_472_16	19	22	27	17	24	11	7	30	22	64	29	14	37	44	20	37	34	20
TAS1b_473_0	0	0	1	0	0	0	0	0	2	0	0	0	0	0	0	0	0	0
TAS1b_473_16	284	317	94	342	573	127	205	369	97	94	68	48	116	82	35	115	45	63
TAS1b_474_0	0	1	0	3	0	0	1	0	1	0	0	0	0	0	0	0	0	0
TAS1b_474_16	11	14	21	15	32	31	6	29	12	23	34	14	49	33	4	33	40	25
TAS1b_475_0	1	3	2	0	1	2	0	0	0	9	5	1	2	6	2	0	5	3
TAS1b_475_16	1	10	4	10	12	9	1	6	3	11	9	6	13	4	0	5	7	1
TAS1b_476_0	3	3	3	1	1	6	1	7	1	6	6	1	5	1	4	1	0	2
TAS1b_476_16	1	4	0	2	2	2	3	6	1	0	3	1	0	0	0	1	1	0
TAS1b_477_0	1	1	2	1	0	0	0	2	3	7	2	3	10	6	1	2	1	2
TAS1b_477_16	97	176	91	135	287	95	61	181	60	37	29	23	37	38	10	43	26	18
TAS1b_478_0	3	14	16	2	7	9	4	28	12	5	3	4	5	10	2	4	5	3
TAS1b_478_16	14	18	9	12	42	10	10	25	12	32	15	19	42	40	9	32	37	11
TAS1b_479_0	289	429	798	85	300	452	180	527	481	3500	2888	1546	1599	4392	1054	588	2250	1172
TAS1b_479_16	7	6	8	11	18	6	5	11	4	21	9	12	23	11	4	11	17	8
TAS1b_48_0	0	0	0	0	0	0	0	0	0	0	0	0	0	0	0	0	0	0
TAS1b_480_0	0	0	0	0	6	1	1	7	2	1	5	0	1	12	1	1	7	1
TAS1b_480_16	9	3	6	4	15	2	10	7	2	5	11	0	15	7	1	9	6	1
TAS1b_481_0	0	1	0	1	2	1	0	0	0	2	2	3	2	4	3	0	3	1
TAS1b_481_16	1	3	2	0	3	3	0	1	0	20	10	13	19	18	9	17	14	8
TAS1b_482_0	0	0	0	1	1	1	1	0	0	3	1	2	0	1	0	0	1	1
TAS1b_482_16	1	15	11	9	6	4	2	13	7	34	57	26	48	89	10	31	53	22
TAS1b_483_0	0	0	0	0	0	0	1	0	0	4	2	1	3	1	1	0	1	2
TAS1b_483_16	1	5	8	1	7	7	2	6	5	7	17	5	22	40	7	12	6	8
TAS1b_484_0	0	0	0	0	0	0	0	1	0	0	0	1	0	1	0	0	1	0
TAS1b_484_16	8	2	9	3	11	8	2	7	2	13	12	6	20	20	9	6	15	12
TAS1b_485_0	0	0	0	0	2	0	0	0	0	3	0	0	0	0	0	0	0	0
TAS1b_485_16	1	1	5	0	4	0	0	3	4	2	1	0	6	4	3	0	2	2
TAS1b_486_0	0	1	1	0	0	0	0	0	0	3	6	2	0	5	3	0	2	1
TAS1b_486_16	0	2	11	0	2	10	0	7	1	1	1	3	5	4	0	0	1	1
TAS1b_487_0	0	0	0	0	0	0	0	0	2	1	2	0	2	0	0	1	0	0
TAS1b_487_16	0	0	0	0	0	3	0	0	0	0	0	0	0	0	0	0	0	0
TAS1b_488_0	0	0	0	0	0	1	0	1	0	1	0	0	0	0	2	1	0	0
TAS1b_488_16	0	0	0	0	0	0	0	0	0	1	0	0	0	0	0	0	0	0
TAS1b_489_0	2	9	4	0	0	3	1	0	5	0	3	0	0	0	0	0	0	5
TAS1b_489_16	0	0	0	0	0	0	0	0	0	0	1	0	0	0	0	0	0	0
TAS1b_490_0	0	1	4	5	9	2	0	5	1	2	6	0	4	8	0	0	7	5
TAS1b_490_16	6	8	17	6	16	13	1	21	17	13	18	6	19	16	1	15	12	8
TAS1b_491_0	7	4	13	1	2	6	3	7	3	62	25	32	35	42	14	4	54	19
TAS1b_491_16	0	1	1	1	0	0	0	1	1	41	39	14	8	32	6	5	42	9
TAS1b_492_0	6	12	17	0	8	4	1	8	5	18	2	1	19	31	9	8	14	19
TAS1b_492_16	0	0	0	0	0	0	0	0	0	1	0	0	0	0	0	0	0	0
TAS1b_493_0	2	2	7	2	10	1	2	4	2	84	40	22	71	74	10	11	71	42
TAS1b_493_16	0	0	0	2	0	0	0	0	1	3	0	0	1	5	1	0	0	1
TAS1b_494_0	0	0	0	0	0	0	0	0	0	4	0	0	0	0	1	0	1	0
TAS1b_494_16	0	1	1	0	1	1	0	2	0	10	12	5	1	11	1	0	6	6
TAS1b_495_0	0	0	0	1	0	0	0	4	0	0	0	0	1	0	0	0	1	0
TAS1b_495_16	0	1	0	0	1	0	0	0	0	0	0	0	0	0	0	0	3	0
TAS1b_496_0	1	1	2	0	0	0	0	0	0	1	1	3	6	1	2	11	1	1
TAS1b_497_0	0	0	0	0	0	0	0	0	0	1	0	0	0	1	0	1	0	0
TAS1b_498_0	1	0	0	0	0	0	0	0	0	0	1	0	8	2	0	3	0	0
TAS1b_498_16	0	0	0	0	0	0	0	2	0	0	2	1	0	1	0	0	0	0
TAS1b_499_0	0	0	2	3	1	1	0	1	0	0	0	0	0	0	0	0	0	1
TAS1b_499_16	0	2	1	0	0	0	0	0	0	3	2	0	2	12	0	2	0	0
TAS1b_500_0	38	81	89	23	38	47	23	80	66	28	15	11	30	34	7	4	12	18
TAS1b_500_16	0	2	0	0	0	0	0	0	1	1	1	0	0	1	0	0	1	2
TAS1b_501_0	26	18	17	69	75	9	47	35	3	2	2	1	1	1	2	4	5	5
TAS1b_501_16	3	1	1	0	0	0	0	0	0	0	5	0	1	1	0	1	1	0
TAS1b_502_0	2	0	3	2	3	1	1	1	0	1	0	0	0	0	0	0	0	0
TAS1b_502_16	0	0	0	0	11	1	0	0	0	6	2	0	0	2	0	0	4	1
TAS1b_503_0	2	2	4	3	7	1	3	3	9	2	0	0	0	2	0	0	1	0
TAS1b_503_16	2	0	2	2	1	1	0	0	0	13	9	5	11	13	2	0	6	7
TAS1b_504_0	8	17	10	6	8	13	1	9	6	0	1	1	2	5	0	6	0	1
TAS1b_504_16	2	6	0	1	0	0	3	2	1	13	1	6	1	9	6	3	1	3
TAS1b_505_0	4	5	4	6	11	6	3	4	5	57	26	21	16	36	9	7	29	26
TAS1b_505_16	0	0	2	2	0	1	1	0	1	5	4	0	0	2	6	0	0	5
TAS1b_506_0	0	3	0	0	0	3	0	0	0	0	3	0	0	0	0	0	1	0
TAS1b_506_16	1	4	0	4	1	2	6	1	0	1	3	4	5	1	0	0	1	0
TAS1b_507_0	2	1	0	1	1	0	0	0	2	0	0	0	0	0	0	0	0	0
TAS1b_507_16	6	9	8	9	9	4	8	10	1	26	11	10	13	18	3	0	21	7
TAS1b_508_0	1	0	0	0	0	0	0	0	0	0	0	0	0	0	0	3	0	0
TAS1b_508_16	1	4	0	0	0	0	0	0	0	2	0	3	5	1	0	1	2	0
TAS1b_509_0	0	0	0	0	0	0	0	0	0	2	0	0	0	0	0	0	0	0
TAS1b_509_16	25	15	9	11	28	16	4	27	11	57	12	8	18	37	11	42	25	17
TAS1b_51_0	0	0	0	0	0	0	0	0	0	0	0	0	0	0	0	0	0	0
TAS1b_510_16	0	0	2	0	0	2	0	0	0	1	0	0	0	0	0	0	0	0
TAS1b_511_0	0	1	2	0	0	0	0	0	0	0	0	0	0	0	0	0	0	0
TAS1b_511_16	5	11	4	6	7	3	7	6	3	10	13	4	7	6	1	0	4	0
TAS1b_51_16	1	0	0	0	0	0	0	0	0	0	0	0	0	0	0	0	0	0
TAS1b_512_0	0	0	0	0	0	0	0	0	0	4	4	0	0	1	0	0	0	0
TAS1b_512_16	0	0	0	0	0	0	0	0	0	1	0	0	0	1	0	0	0	0
TAS1b_513_0	5	3	6	1	3	6	2	6	10	31	15	8	23	31	10	7	18	13
TAS1b_513_16	5	3	1	2	2	2	0	2	1	1	1	0	0	0	0	0	3	0
TAS1b_514_0	0	3	6	0	2	8	3	7	3	3	1	0	2	4	0	0	0	2
TAS1b_514_16	1	5	8	3	3	0	3	5	2	4	0	2	6	5	3	2	3	2
TAS1b_515_0	18	17	21	8	14	18	3	12	19	48	7	11	31	22	10	8	32	17
TAS1b_515_16	31	90	105	22	69	95	7	134	87	154	101	58	116	217	50	13	61	86
TAS1b_516_0	1	3	9	0	4	2	1	3	2	0	0	0	0	0	0	0	2	0
TAS1b_516_16	0	1	0	0	0	0	0	0	0	3	1	0	1	0	0	0	0	0
TAS1b_517_0	0	0	2	0	0	0	0	0	0	2	1	2	0	0	0	0	1	1
TAS1b_517_16	0	0	0	0	0	0	0	0	0	1	0	0	0	0	0	0	0	0
TAS1b_518_0	1	0	0	0	0	0	0	0	0	0	0	0	0	0	0	0	0	0
TAS1b_518_16	0	0	0	0	0	0	0	0	0	0	0	0	0	2	0	0	0	0
TAS1b_519_0	0	0	0	3	0	0	0	0	0	0	0	0	0	0	0	0	0	0
TAS1b_519_16	1	3	2	1	1	0	0	0	1	6	2	0	2	7	0	0	3	1
TAS1b_520_16	0	0	0	0	0	0	1	0	0	0	0	0	0	0	0	0	0	0
TAS1b_521_0	0	0	0	0	0	0	1	0	2	0	0	0	0	0	0	0	0	0
TAS1b_526_0	0	1	1	0	0	0	0	0	0	0	0	0	0	0	0	0	0	0
TAS1b_527_0	0	0	0	1	0	0	0	1	0	2	2	0	0	6	0	0	0	2
TAS1b_527_16	0	0	0	0	0	0	0	0	0	0	0	0	0	1	0	0	0	0
TAS1b_528_0	0	0	0	0	0	0	0	0	0	4	5	4	1	5	0	2	5	4
TAS1b_529_0	0	7	7	2	8	5	0	6	1	6	4	4	2	6	0	2	4	5
TAS1b_529_16	0	0	1	0	0	0	0	0	0	0	0	0	0	0	0	0	0	0
TAS1b_53_0	0	0	0	0	0	0	0	0	0	0	0	0	0	0	0	0	0	0
TAS1b_530_0	1	5	6	1	7	5	8	8	1	18	16	5	29	33	1	8	29	8
TAS1b_530_16	0	0	0	0	0	0	0	0	0	1	0	0	0	0	0	0	0	0
TAS1b_531_0	0	1	0	1	0	1	0	0	0	1	5	0	2	1	0	0	3	0
TAS1b_531_16	0	0	1	0	0	0	0	0	0	0	0	1	0	0	0	0	2	0
TAS1b_532_0	1	1	0	0	3	0	1	2	0	4	0	0	0	1	0	0	0	2
TAS1b_532_16	0	0	0	0	0	0	0	0	0	2	2	0	0	4	0	0	1	3
TAS1b_533_16	0	0	0	0	0	0	0	0	0	0	0	0	0	0	0	1	1	0
TAS1b_534_0	0	0	5	0	1	0	0	0	0	16	13	3	10	24	4	0	14	8
TAS1b_534_16	0	0	0	0	0	0	0	0	0	0	0	0	0	0	0	0	0	0
TAS1b_535_0	0	0	0	0	0	0	1	0	0	0	1	0	0	0	0	0	0	0
TAS1b_535_16	0	0	0	0	0	0	0	0	0	1	0	0	0	0	0	0	0	0
TAS1b_536_0	0	0	1	0	0	0	0	0	1	0	0	0	0	1	0	0	0	1
TAS1b_536_16	0	0	0	0	0	0	0	0	0	0	0	0	2	0	0	0	0	0
TAS1b_537_0	2	7	10	0	0	2	1	1	2	3	1	0	2	7	0	4	0	0
TAS1b_537_16	0	0	1	0	0	1	0	0	0	4	1	0	2	5	0	1	0	0
TAS1b_538_0	58	124	117	18	67	58	23	108	50	69	38	16	46	48	6	27	30	34
TAS1b_538_16	1	6	1	1	0	1	0	1	2	18	9	6	5	13	3	1	17	6
TAS1b_539_0	20	27	21	48	35	13	44	29	16	14	5	3	9	7	0	3	1	2
TAS1b_539_16	1	3	12	1	2	0	1	1	0	19	17	10	9	25	8	2	8	11
TAS1b_540_0	5	4	9	5	16	8	4	14	8	13	2	1	2	1	1	1	2	2
TAS1b_540_16	112	185	176	88	126	86	85	155	85	394	256	90	221	276	66	97	205	126
TAS1b_541_0	9	15	15	8	6	11	8	16	16	0	0	2	2	1	0	4	0	2
TAS1b_541_16	24	32	21	11	16	9	19	13	18	314	171	133	137	212	66	77	202	118
TAS1b_542_0	836	1930	2280	696	1402	2605	496	2030	2170	285	203	130	301	178	66	226	90	178
TAS1b_542_16	26	29	35	11	20	23	18	22	26	149	94	74	72	82	46	45	98	48
TAS1b_543_0	454	385	174	1078	1303	242	522	922	171	42	24	9	17	8	9	31	10	16
TAS1b_543_16	3	15	7	1	3	0	3	2	1	27	22	16	23	13	7	7	31	8
TAS1b_544_0	6	15	7	24	24	3	2	15	9	10	9	9	19	14	1	0	8	11
TAS1b_544_16	7	13	13	2	6	4	15	8	13	45	31	16	26	35	6	9	27	11
TAS1b_545_0	5	6	5	5	10	12	4	8	4	0	0	3	0	0	0	0	0	0
TAS1b_545_16	14	17	36	11	28	12	2	21	14	14	10	5	13	4	3	10	10	9
TAS1b_546_0	19	28	4	15	5	8	8	0	10	0	0	0	1	0	0	16	0	0
TAS1b_546_16	5	9	5	12	1	5	6	7	7	16	12	8	19	11	5	17	18	5
TAS1b_547_0	4	2	1	0	0	3	0	3	0	1	0	0	0	0	0	2	0	0
TAS1b_547_16	18	39	26	21	55	42	20	59	33	28	26	19	35	26	5	22	18	11
TAS1b_548_0	6	5	7	0	7	2	3	11	7	3	0	0	1	0	0	0	0	0
TAS1b_548_16	0	3	4	3	3	1	1	0	2	9	8	2	11	11	1	2	4	4
TAS1b_549_0	4	5	8	5	10	5	2	8	3	2	3	0	0	0	0	0	0	1
TAS1b_549_16	12	42	36	18	58	40	7	54	18	129	46	57	104	88	21	42	75	28
TAS1b_55_0	0	0	0	0	0	0	0	0	0	0	0	0	0	0	0	0	0	0
TAS1b_550_0	3	19	42	8	26	35	2	25	26	10	5	0	13	6	0	5	0	3
TAS1b_550_16	6	14	11	1	5	10	2	10	6	45	30	18	50	46	7	21	36	17
TAS1b_551_0	8	41	48	12	39	32	11	44	35	182	142	43	214	225	40	62	102	87
TAS1b_551_16	6	15	26	10	17	31	1	42	19	124	98	32	125	113	33	34	107	39
TAS1b_552_0	1	1	1	1	1	1	1	0	2	3	0	0	0	0	0	0	0	0
TAS1b_552_16	2	6	10	3	18	23	1	18	6	11	6	2	2	11	0	9	3	1
TAS1b_553_0	1	2	5	3	1	12	0	2	4	22	8	4	15	15	3	10	15	11
TAS1b_553_16	0	0	1	0	2	4	0	4	2	17	9	4	7	22	1	0	3	4
TAS1b_554_0	0	0	1	0	0	0	0	0	3	0	0	0	0	3	0	1	0	0
TAS1b_554_16	0	0	0	0	0	0	0	0	1	0	0	1	0	1	0	0	1	0
TAS1b_555_0	0	0	0	0	2	0	0	0	0	0	0	0	0	0	0	0	0	0
TAS1b_555_16	0	0	0	0	0	0	0	0	0	0	0	0	0	0	0	0	0	0
TAS1b_557_16	0	1	0	0	0	0	1	0	0	1	0	0	0	0	0	0	0	2
TAS1b_559_0	0	0	0	0	1	1	0	0	0	1	2	0	0	0	0	0	1	0
TAS1b_56_0	0	0	0	0	0	1	0	0	0	0	0	0	0	0	0	0	0	0
TAS1b_560_0	0	0	0	0	0	0	0	2	0	0	0	0	0	0	0	0	0	0
TAS1b_561_16	0	0	0	0	0	0	0	0	0	0	0	0	0	0	0	0	0	1
TAS1b_563_0	2	2	0	0	0	0	0	1	1	1	0	0	3	1	0	0	0	0
TAS1b_567_16	0	0	0	0	0	0	0	0	0	1	0	0	0	0	0	0	1	0
TAS1b_568_16	0	1	0	0	0	1	0	0	1	1	0	1	0	1	1	0	0	0
TAS1b_569_0	0	0	0	0	0	0	0	0	0	0	0	0	0	0	0	0	1	0
TAS1b_569_16	0	0	0	0	0	0	0	0	0	0	0	0	0	1	0	0	0	0
TAS1b_57_0	0	0	0	0	0	0	0	0	0	0	0	0	0	0	0	0	0	0
TAS1b_570_16	0	0	0	0	0	0	0	0	0	1	2	0	1	2	0	0	1	0
TAS1b_571_16	0	0	0	0	0	0	0	0	0	0	0	0	1	3	0	0	0	0
TAS1b_57_16	0	0	0	0	0	0	0	0	0	0	1	0	0	0	0	0	0	0
TAS1b_574_16	0	0	0	0	0	0	0	0	2	0	0	0	0	0	0	0	0	0
TAS1b_575_16	0	0	0	0	0	0	0	0	0	0	0	0	0	0	0	0	0	0
TAS1b_577_16	0	0	0	0	1	0	0	0	0	0	0	0	0	0	0	0	0	0
TAS1b_578_16	1	2	3	0	0	0	0	0	0	1	0	0	0	1	0	0	0	0
TAS1b_579_0	0	0	0	0	0	0	0	0	1	0	0	0	0	0	0	0	0	0
TAS1b_579_16	0	0	0	0	1	0	0	1	1	0	0	0	0	2	0	1	0	0
TAS1b_58_0	0	0	0	0	1	0	0	0	0	0	0	0	0	0	0	0	0	0
TAS1b_580_0	3	8	4	1	5	4	1	4	7	16	10	3	25	23	13	0	22	21
TAS1b_580_16	0	2	1	1	1	1	0	0	2	1	3	0	1	3	1	0	1	0
TAS1b_581_0	0	0	1	0	0	0	0	0	0	0	0	0	0	0	0	0	0	0
TAS1b_581_16	0	0	0	0	0	1	0	1	4	0	0	0	1	1	0	2	0	0
TAS1b_582_0	0	0	0	0	1	0	0	1	0	0	0	0	0	0	1	1	1	2
TAS1b_582_16	3	0	2	0	2	4	0	2	3	21	6	2	2	15	2	2	3	6
TAS1b_583_0	0	0	0	0	0	0	0	0	0	2	0	1	0	3	0	0	1	0
TAS1b_583_16	0	2	1	0	3	0	0	1	6	19	1	3	4	6	0	2	3	6
TAS1b_584_0	4	10	24	0	14	21	1	21	16	1	1	0	5	0	1	0	2	1
TAS1b_584_16	0	0	0	0	1	0	0	1	2	7	2	1	5	7	0	0	8	1
TAS1b_585_0	8	3	2	3	3	1	3	6	1	0	0	0	0	0	0	0	0	0
TAS1b_585_16	1	2	3	0	0	6	0	1	2	7	5	0	6	5	0	2	2	0
TAS1b_586_0	0	0	0	0	0	0	0	0	0	0	0	0	0	0	0	0	0	0
TAS1b_587_0	0	0	0	0	0	0	0	0	1	0	0	0	0	0	0	0	0	0
TAS1b_587_16	0	0	0	0	0	0	0	0	0	0	0	0	0	0	0	0	0	0
TAS1b_588_0	0	0	0	0	0	2	0	1	2	0	0	0	0	0	0	0	0	0
TAS1b_588_16	0	0	0	0	0	0	0	0	0	0	0	0	0	0	0	0	1	0
TAS1b_589_0	0	0	0	0	0	0	0	0	2	0	0	0	0	0	0	0	0	0
TAS1b_589_16	0	0	0	0	0	0	0	0	0	0	0	0	0	0	0	0	0	0
TAS1b_59_0	0	0	1	0	0	0	0	0	0	0	0	0	0	0	0	0	0	0
TAS1b_590_0	0	0	0	0	0	0	0	0	0	0	0	0	0	0	0	0	0	0
TAS1b_591_0	0	0	0	0	0	0	0	0	0	0	0	0	0	0	0	0	0	0
TAS1b_593_0	0	0	0	0	0	0	0	1	0	0	0	0	0	0	0	0	1	0
TAS1b_594_0	0	0	0	0	0	0	0	0	1	0	0	0	0	0	0	0	0	0
TAS1b_595_0	0	0	0	0	0	0	0	0	0	0	0	0	0	0	0	0	0	0
TAS1b_597_0	0	0	0	0	0	0	0	0	0	1	0	0	0	1	1	0	0	0
TAS1b_6_0	0	0	0	0	0	0	0	0	0	0	0	1	0	0	0	0	0	0
TAS1b_60_0	0	0	0	0	0	0	0	0	0	0	0	0	0	0	0	0	0	0
TAS1b_600_16	8	8	43	0	27	22	8	26	36	154	51	39	43	62	33	30	80	62
TAS1b_60_16	0	0	0	0	0	0	0	0	0	0	0	0	0	0	0	0	0	1
TAS1b_602_0	0	0	1	0	1	0	0	0	0	1	0	0	0	0	0	0	0	0
TAS1b_603_0	0	0	0	0	2	0	0	0	0	0	0	0	0	0	0	0	0	1
TAS1b_603_16	0	0	0	0	1	0	0	1	0	0	0	0	0	0	0	0	0	0
TAS1b_604_0	0	0	0	0	0	0	0	0	0	0	0	0	0	0	0	0	1	0
TAS1b_605_0	4	4	4	1	4	3	0	10	5	17	15	6	13	49	2	0	38	9
TAS1b_605_16	0	0	0	0	0	0	0	0	0	1	0	0	0	0	0	0	0	0
TAS1b_606_0	0	0	0	1	0	0	0	0	0	0	0	0	0	0	0	0	0	0
TAS1b_607_0	0	1	0	0	1	1	1	6	0	18	6	1	8	20	3	2	24	11
TAS1b_608_0	0	2	1	0	0	0	0	0	1	2	0	0	1	0	0	0	0	0
TAS1b_609_0	0	2	1	0	0	0	0	0	1	0	0	0	0	0	0	0	3	0
TAS1b_609_16	0	0	0	0	0	0	0	0	0	0	0	0	0	0	0	0	0	0
TAS1b_61_0	0	0	0	0	1	0	0	1	0	0	0	0	0	0	0	0	0	0
TAS1b_610_0	0	0	1	1	0	0	0	2	0	1	0	0	0	0	0	0	1	0
TAS1b_611_0	0	2	1	1	1	1	0	1	1	0	3	0	4	0	0	1	6	6
TAS1b_61_16	1	0	0	0	0	0	0	0	0	0	0	0	0	0	0	0	0	0
TAS1b_612_0	0	1	4	0	2	2	2	3	2	0	2	0	0	1	0	0	0	0
TAS1b_613_0	0	7	14	2	4	11	0	11	6	4	1	1	3	8	2	1	0	2
TAS1b_613_16	0	0	0	0	0	0	0	0	1	0	0	0	0	0	0	0	2	0
TAS1b_614_0	5	10	14	1	21	10	2	23	20	7	0	1	0	7	2	4	1	3
TAS1b_614_16	0	1	0	0	0	0	0	0	0	1	0	0	0	0	0	0	0	0
TAS1b_615_0	2	6	1	1	10	9	5	3	4	0	1	0	2	0	0	0	0	0
TAS1b_615_16	1	0	0	0	0	0	0	0	1	0	0	0	0	0	0	0	0	0
TAS1b_616_0	1	3	0	4	4	2	0	0	1	7	3	3	1	6	1	1	0	2
TAS1b_617_0	0	0	0	0	0	0	1	0	1	7	1	1	0	6	2	8	3	1
TAS1b_618_0	1	0	0	0	1	0	0	3	0	0	0	0	1	0	2	0	0	0
TAS1b_618_16	0	0	0	0	1	0	0	0	0	0	0	0	0	0	0	0	0	0
TAS1b_619_0	0	0	1	0	1	0	0	1	1	0	0	0	0	0	0	0	0	0
TAS1b_619_16	0	0	0	0	0	0	0	0	0	0	0	0	0	0	0	0	0	1
TAS1b_620_0	0	5	1	0	1	0	0	1	0	0	0	0	0	0	0	4	0	0
TAS1b_621_0	0	0	0	1	2	0	0	0	0	0	0	0	0	1	0	0	0	0
TAS1b_62_16	0	0	0	0	0	1	0	1	0	0	0	0	0	0	0	0	0	0
TAS1b_622_0	0	0	0	0	0	0	0	0	0	0	0	0	0	0	0	0	0	0
TAS1b_625_16	0	0	0	0	0	0	1	0	0	0	0	0	0	0	0	0	0	0
TAS1b_626_16	0	0	0	0	0	0	0	0	1	0	0	0	0	0	0	0	0	0
TAS1b_629_0	0	0	0	0	0	0	0	0	0	3	0	0	0	2	0	0	1	0
TAS1b_631_16	0	0	0	0	0	0	0	0	0	0	0	0	0	0	0	0	0	0
TAS1b_632_0	0	0	0	0	0	0	0	0	0	4	2	1	0	3	1	0	0	0
TAS1b_634_0	0	0	0	0	1	0	0	0	0	0	0	0	0	0	0	0	0	0
TAS1b_635_0	0	0	3	0	0	0	0	1	0	10	9	1	5	7	3	0	4	0
TAS1b_636_0	1	3	2	0	0	1	0	1	1	13	16	7	13	11	4	2	9	7
TAS1b_637_0	3	12	13	5	11	8	2	13	9	85	69	52	83	95	15	34	71	53
TAS1b_637_16	0	0	0	0	0	0	0	0	0	1	0	0	0	0	0	0	0	0
TAS1b_638_0	0	1	4	2	0	0	2	1	1	7	7	2	9	11	0	1	9	2
TAS1b_638_16	0	0	0	0	0	0	0	0	1	0	0	0	0	0	0	0	0	0
TAS1b_639_0	0	0	2	0	0	0	0	2	0	0	0	0	0	0	0	0	0	0
TAS1b_64_0	0	0	0	0	0	0	0	0	0	1	0	0	0	0	0	0	0	0
TAS1b_640_0	0	7	1	1	1	1	1	2	0	2	0	1	2	0	0	4	3	0
TAS1b_640_16	0	0	0	0	0	0	0	0	0	1	0	0	0	0	0	0	0	0
TAS1b_641_0	1	3	1	0	0	1	0	2	0	0	0	0	0	1	2	0	0	0
TAS1b_641_16	0	0	0	0	0	0	0	0	2	1	0	0	0	0	0	0	0	0
TAS1b_642_0	2	8	7	4	2	8	1	2	4	0	1	1	0	0	0	3	0	0
TAS1b_642_16	0	0	0	0	0	0	0	0	0	0	0	0	0	0	0	0	1	0
TAS1b_643_0	1	0	0	1	4	0	1	0	1	0	0	0	0	0	0	0	0	0
TAS1b_643_16	0	0	0	0	2	0	0	0	0	0	0	0	0	0	0	0	0	0
TAS1b_644_0	0	3	3	0	0	0	0	8	3	1	0	0	0	1	0	0	1	0
TAS1b_645_0	1	1	5	1	0	1	0	3	0	7	5	7	12	27	8	2	14	14
TAS1b_645_16	0	1	0	0	0	0	0	0	0	0	0	0	0	0	0	0	0	0
TAS1b_646_0	1	2	1	0	4	2	0	3	1	25	18	6	12	17	5	7	14	14
TAS1b_647_0	8	24	26	4	20	40	6	18	12	220	96	137	175	214	40	47	260	160
TAS1b_648_0	3	2	0	0	3	5	0	0	1	5	8	5	16	4	0	1	3	4
TAS1b_648_16	4	0	1	0	0	0	0	0	1	0	1	0	0	0	0	0	0	0
TAS1b_649_0	0	4	8	1	8	4	1	4	0	13	8	7	11	18	1	24	11	5
TAS1b_649_16	0	0	0	0	0	0	0	0	0	0	0	1	0	0	0	0	0	0
TAS1b_650_0	0	5	2	2	2	3	1	2	2	1	1	0	0	0	0	2	0	2
TAS1b_650_16	0	1	2	0	0	2	3	0	0	0	0	0	0	0	0	0	0	0
TAS1b_651_0	0	2	3	0	2	0	1	1	0	0	0	0	0	0	0	0	0	0
TAS1b_651_16	0	0	0	0	0	0	0	0	0	0	0	0	0	0	0	0	1	0
TAS1b_65_16	0	0	0	2	0	0	0	0	0	2	0	0	0	0	0	0	0	0
TAS1b_652_0	0	0	0	1	1	0	0	0	0	0	0	0	0	2	0	0	0	1
TAS1b_652_16	0	0	0	0	0	0	0	0	0	0	2	0	0	0	0	0	0	0
TAS1b_653_16	1	3	0	0	1	0	0	4	1	17	9	1	10	13	0	4	2	0
TAS1b_654_0	0	0	0	0	3	0	0	0	0	0	0	0	0	0	0	0	0	0
TAS1b_654_16	0	1	3	0	2	0	4	2	0	14	7	1	8	13	0	7	5	1
TAS1b_655_0	0	0	1	0	0	0	0	0	0	0	0	0	0	0	0	1	0	0
TAS1b_655_16	1	4	2	1	4	2	1	3	0	5	7	4	9	5	0	3	6	6
TAS1b_656_0	0	2	4	0	1	3	0	0	0	0	0	0	0	0	0	0	0	0
TAS1b_656_16	0	0	0	0	0	0	0	0	1	0	0	1	0	6	0	0	0	0
TAS1b_657_0	0	2	1	0	0	0	0	0	0	0	0	0	0	0	0	0	0	0
TAS1b_657_16	0	0	0	0	0	0	0	0	0	0	0	0	4	3	0	0	0	0
TAS1b_658_0	2	8	2	0	2	3	0	9	1	10	3	3	9	3	1	0	4	4
TAS1b_659_0	0	0	0	0	1	0	0	0	0	4	2	0	0	1	0	0	0	0
TAS1b_660_0	0	1	1	0	0	0	0	1	0	0	0	0	0	0	0	0	0	0
TAS1b_661_0	0	0	0	0	0	1	0	1	1	1	2	1	2	0	1	0	1	1
TAS1b_66_16	0	0	0	0	2	0	0	0	0	0	0	0	0	0	0	0	0	0
TAS1b_662_16	0	1	0	0	1	2	0	0	0	0	0	0	0	2	0	0	0	0
TAS1b_663_16	0	1	0	0	0	1	0	2	0	8	3	0	9	5	2	0	1	0
TAS1b_664_0	0	0	0	0	0	0	0	2	0	0	0	0	0	0	0	0	0	0
TAS1b_665_16	0	0	2	0	0	0	0	0	0	0	0	0	2	0	0	0	1	0
TAS1b_666_0	1	0	0	0	0	0	0	1	0	1	0	0	0	0	0	0	0	0
TAS1b_667_16	0	0	0	0	0	0	0	0	0	0	0	0	0	0	0	2	0	0
TAS1b_668_0	0	0	0	0	0	0	0	0	0	1	0	0	2	3	1	1	0	0
TAS1b_668_16	0	3	0	0	0	0	1	0	0	0	0	0	0	0	0	0	0	0
TAS1b_669_0	0	0	1	0	0	0	0	1	3	4	4	2	0	10	3	0	3	6
TAS1b_670_0	1	0	0	0	0	0	0	0	0	7	1	5	6	7	1	2	8	0
TAS1b_671_0	0	0	1	0	0	0	0	1	0	3	2	2	1	5	0	1	1	2
TAS1b_67_16	0	0	0	0	0	0	1	0	0	1	0	1	2	2	0	1	0	0
TAS1b_672_0	0	6	3	0	0	6	2	3	2	5	0	2	3	9	1	1	1	1
TAS1b_672_16	0	0	0	0	0	0	0	0	0	1	0	0	0	0	0	0	0	0
TAS1b_673_0	2	7	4	0	0	3	0	4	3	2	3	2	1	2	1	0	0	1
TAS1b_673_16	0	0	1	0	0	0	0	0	0	0	0	0	0	0	0	0	0	0
TAS1b_674_0	3	1	3	0	2	0	0	4	3	12	6	15	16	11	6	0	10	11
TAS1b_674_16	0	0	0	0	0	0	0	0	0	0	0	0	1	0	0	0	0	0
TAS1b_675_0	0	0	0	0	0	0	0	0	2	0	0	0	0	0	0	0	0	0
TAS1b_675_16	0	0	0	0	0	0	0	0	0	1	0	0	0	0	0	0	0	0
TAS1b_676_0	0	1	3	0	0	1	1	0	3	3	4	2	1	0	0	0	5	4
TAS1b_676_16	0	0	0	0	0	0	0	0	1	0	0	0	0	0	0	0	0	0
TAS1b_677_0	1	2	5	0	4	0	0	1	2	22	17	10	5	12	1	0	14	1
TAS1b_677_16	0	0	0	2	0	2	0	0	0	1	1	0	1	0	0	0	0	0
TAS1b_678_16	0	3	0	2	0	1	0	2	1	0	0	0	3	4	0	0	1	0
TAS1b_679_0	0	0	1	0	0	2	0	0	0	4	1	2	0	0	0	0	2	1
TAS1b_679_16	0	0	0	0	0	1	0	0	1	4	1	0	0	0	0	1	3	1
TAS1b_68_0	0	0	0	0	0	0	0	0	0	0	0	0	0	1	0	0	0	0
TAS1b_680_0	0	0	0	0	0	0	0	0	0	0	0	0	0	0	0	0	1	0
TAS1b_680_16	1	3	3	0	2	2	0	3	2	1	0	0	0	0	0	1	3	5
TAS1b_681_0	0	0	0	0	0	0	0	0	0	2	0	1	2	0	1	0	0	0
TAS1b_681_16	0	2	3	0	3	3	0	1	6	7	1	0	0	2	0	0	2	0
TAS1b_68_16	0	0	0	0	0	0	0	0	0	2	0	0	0	0	0	0	0	0
TAS1b_682_0	0	0	0	0	0	0	0	0	0	0	0	0	0	0	0	0	0	1
TAS1b_682_16	0	1	2	2	0	1	0	2	0	4	3	2	11	3	0	1	3	0
TAS1b_683_0	0	0	0	0	0	0	0	0	0	0	0	0	0	1	0	0	0	0
TAS1b_683_16	1	0	0	0	0	0	0	0	0	0	0	0	0	0	0	0	1	0
TAS1b_684_16	0	0	0	1	1	2	0	2	1	6	5	1	0	7	1	0	4	1
TAS1b_685_16	0	7	4	5	11	9	1	6	10	11	7	1	4	10	6	6	3	2
TAS1b_686_16	0	6	0	0	1	1	0	2	0	0	0	0	9	1	0	1	0	1
TAS1b_687_16	0	2	4	1	17	2	2	0	2	1	0	0	2	0	0	0	1	0
TAS1b_688_0	0	0	0	0	0	0	0	0	0	1	0	0	0	0	0	0	0	0
TAS1b_688_16	0	6	13	4	7	8	2	8	6	47	33	11	47	54	8	19	52	19
TAS1b_689_0	0	0	0	0	0	0	0	1	0	0	1	1	0	2	1	0	0	0
TAS1b_689_16	3	13	8	3	7	9	0	18	12	1	0	1	4	0	1	0	0	1
TAS1b_690_0	0	0	0	0	0	0	0	0	0	1	0	0	0	0	1	0	1	0
TAS1b_690_16	2	1	5	0	1	4	0	7	2	12	2	1	6	0	0	0	3	2
TAS1b_691_0	0	0	0	0	0	0	0	0	0	0	0	0	0	0	0	0	2	0
TAS1b_691_16	0	2	0	0	1	0	0	0	1	3	5	0	8	0	3	2	0	0
TAS1b_69_16	0	0	0	0	0	0	0	0	0	0	0	0	0	0	0	0	0	0
TAS1b_692_16	0	1	1	2	3	13	2	4	2	8	4	0	4	4	0	0	5	2
TAS1b_693_16	1	1	3	0	0	7	0	8	3	3	5	0	4	0	1	2	4	1
TAS1b_694_16	0	1	0	1	0	2	0	2	0	2	2	2	5	3	0	1	2	2
TAS1b_695_16	0	2	0	0	1	2	0	8	3	5	8	4	14	8	7	0	10	10
TAS1b_696_0	0	0	1	0	0	0	0	0	0	0	1	0	0	0	0	0	0	0
TAS1b_696_16	0	0	0	1	0	0	0	2	0	0	1	0	0	0	0	0	0	0
TAS1b_697_16	0	0	3	0	0	0	0	1	0	1	0	0	0	0	0	0	2	0
TAS1b_698_16	0	0	0	0	0	0	0	1	0	0	0	0	0	0	0	0	0	0
TAS1b_699_16	0	0	1	0	2	0	0	0	0	0	0	0	0	1	0	0	0	0
TAS1b_7_0	0	0	0	0	0	0	0	0	0	0	0	0	0	0	0	0	0	0
TAS1b_70_0	0	0	0	2	0	0	0	1	0	0	0	0	0	0	0	0	0	0
TAS1b_700_0	0	1	4	0	0	0	0	0	1	1	2	1	1	2	0	0	5	0
TAS1b_700_16	0	0	0	0	0	0	0	0	0	0	0	0	0	0	0	0	0	0
TAS1b_701_16	0	0	0	0	2	0	0	0	0	2	0	0	0	1	0	0	0	0
TAS1b_70_16	0	0	0	0	1	0	1	0	0	0	0	0	0	0	0	0	0	0
TAS1b_702_0	0	0	0	0	0	0	0	0	0	1	0	0	0	0	0	0	0	0
TAS1b_702_16	0	0	0	0	0	0	3	0	0	0	0	0	0	0	0	0	1	0
TAS1b_703_0	0	0	0	0	0	0	0	0	0	0	0	0	0	0	0	0	0	0
TAS1b_703_16	0	0	0	0	0	2	0	0	0	2	2	2	0	2	2	0	1	4
TAS1b_705_16	0	0	0	0	1	0	0	0	0	1	1	0	0	0	0	0	0	0
TAS1b_706_16	0	0	0	0	0	0	0	2	0	4	0	1	0	0	0	0	1	0
TAS1b_707_16	0	0	0	0	0	0	0	0	2	0	0	0	0	1	0	0	0	0
TAS1b_708_16	0	0	0	3	0	0	0	0	0	0	0	0	0	3	0	0	0	0
TAS1b_71_0	0	0	0	0	0	0	0	1	1	4	1	3	4	3	3	0	3	1
TAS1b_710_16	0	0	0	0	1	1	0	0	1	1	0	0	0	0	0	0	0	0
TAS1b_711_0	0	0	0	0	0	1	0	0	0	0	0	0	0	1	0	0	0	0
TAS1b_712_0	0	0	0	0	0	0	0	0	0	0	2	0	3	7	0	3	1	0
TAS1b_715_0	0	0	0	0	0	0	0	0	0	1	0	0	0	0	0	0	0	0
TAS1b_7_16	0	0	0	0	1	0	0	0	0	0	0	0	0	0	0	0	0	0
TAS1b_716_0	1	3	2	1	0	0	0	1	0	1	5	0	0	8	0	4	3	0
TAS1b_717_0	0	0	1	0	0	0	0	0	0	0	0	0	0	0	0	0	0	0
TAS1b_718_0	0	1	0	0	1	0	0	1	0	2	0	0	0	7	0	0	0	0
TAS1b_718_16	0	0	0	0	0	0	0	0	0	1	0	0	0	0	0	0	0	0
TAS1b_719_0	0	0	0	0	0	6	1	0	0	2	2	0	3	9	0	0	0	0
TAS1b_72_0	0	0	0	2	0	0	0	0	0	0	0	0	0	0	0	0	0	0
TAS1b_721_0	0	0	0	0	0	0	0	0	0	0	2	2	0	2	0	0	1	0
TAS1b_72_16	1	1	1	0	0	2	0	0	3	4	3	2	3	3	0	0	2	1
TAS1b_722_0	0	0	0	0	1	0	0	0	0	0	0	0	0	0	2	0	0	0
TAS1b_723_0	0	0	2	0	6	1	0	1	0	0	0	0	1	0	0	0	0	0
TAS1b_723_16	0	0	0	0	0	0	0	0	0	0	0	0	0	0	0	0	0	0
TAS1b_724_0	0	1	0	0	0	2	0	1	1	4	0	0	0	1	1	0	1	0
TAS1b_725_0	0	0	0	0	0	0	0	0	0	0	0	0	0	0	1	0	0	0
TAS1b_726_16	0	0	0	0	0	0	0	0	0	0	0	0	0	0	0	0	0	0
TAS1b_728_0	0	0	0	0	0	0	0	0	2	0	0	0	0	0	0	0	0	0
TAS1b_73_0	0	3	0	0	0	0	0	0	1	0	0	0	0	0	0	0	1	0
TAS1b_730_0	0	0	0	0	0	0	0	0	0	0	0	0	0	2	0	0	0	1
TAS1b_730_16	0	0	0	0	0	0	5	0	0	0	0	0	0	0	0	0	1	0
TAS1b_731_16	0	1	4	0	1	0	0	1	2	5	6	0	10	3	4	6	5	3
TAS1b_73_16	0	4	1	1	4	1	0	2	2	0	1	1	2	0	0	2	2	1
TAS1b_732_0	0	0	0	0	0	0	0	0	0	0	4	0	0	0	0	0	0	0
TAS1b_732_16	0	0	3	1	43	13	0	0	3	0	0	0	0	0	0	0	1	0
TAS1b_733_16	0	0	0	0	0	1	0	0	0	0	0	0	0	0	0	0	0	0
TAS1b_734_16	1	0	0	0	0	0	0	0	0	0	0	0	0	0	0	0	0	0
TAS1b_735_0	0	0	0	0	0	0	0	0	0	2	0	0	0	0	0	0	0	0
TAS1b_737_16	0	0	0	0	0	0	0	0	0	0	0	0	0	0	0	0	0	0
TAS1b_744_0	0	0	0	0	0	0	0	0	0	0	0	0	0	1	0	0	1	0
TAS1b_745_0	0	0	0	0	1	0	0	0	0	0	0	0	0	0	0	0	0	0
TAS1b_747_0	0	0	0	0	0	0	0	0	0	0	1	0	0	0	0	0	0	0
TAS1b_749_16	3	0	1	1	0	2	0	2	1	0	0	0	0	0	0	0	0	0
TAS1b_75_0	0	0	0	0	1	0	0	2	0	0	0	0	0	0	0	0	0	0
TAS1b_750_0	0	0	0	0	0	0	0	0	0	0	0	0	0	0	0	0	0	0
TAS1b_75_16	0	0	0	0	0	0	0	0	0	0	0	0	0	0	0	0	0	0
TAS1b_752_0	0	0	0	0	0	0	0	0	0	0	0	0	0	0	0	0	0	0
TAS1b_753_16	0	0	0	0	1	0	0	0	0	0	0	0	0	0	0	0	0	0
TAS1b_754_16	0	0	0	0	0	1	0	0	0	0	0	0	0	0	0	0	0	0
TAS1b_755_16	0	0	1	0	0	0	0	0	0	0	0	0	0	0	0	0	0	0
TAS1b_756_0	0	0	0	0	0	0	0	0	1	0	0	0	0	0	0	0	0	0
TAS1b_756_16	0	0	0	0	0	0	0	0	0	0	0	0	0	0	0	0	0	0
TAS1b_76_0	0	0	0	0	0	0	0	0	0	0	0	0	0	0	0	0	0	1
TAS1b_760_16	0	0	0	0	0	0	0	1	0	0	0	0	0	0	0	0	0	0
TAS1b_761_0	0	0	0	0	0	0	0	0	0	1	0	0	0	0	0	0	0	0
TAS1b_761_16	0	0	0	0	0	0	0	0	0	0	0	0	0	0	0	0	0	0
TAS1b_763_16	0	0	0	0	0	0	0	0	2	0	0	0	0	0	0	0	0	0
[truncated: 4,243 more rows]
