# Supplementary material for: Heat stress promotes Arabidopsis AGO1 phase separation and association with stress granule components
Source: iScience. 2024 Feb 6;27(3):109151. doi: 10.1016/j.isci.2024.109151 (PMC10879784; doi:10.1016/j.isci.2024.109151)
Supplement: Table S7. NanoPARE summary, related to Figures 4 and S6 [file mmc5.xlsx]

## Sheet: Control
Replicate 1									Replicate 2									Replicate 3
target.transcript	sRNA	slice.site	Allen.score	slice.site.rpm	fold.change	interaction	adj.p.val		target.transcript	sRNA	slice.site	Allen.score	slice.site.rpm	fold.change	interaction	adj.p.val		target.transcript	sRNA	slice.site	Allen.score	slice.site.rpm	fold.change	interaction	adj.p.val
AT2G28350.1	25	1339	2	5.57516	4.60169	ath-miR160a-5p:AT2G28350.1	0		AT1G77850.1	24	1419	0.5	6.62681	7.62681	ath-miR160a-5p:AT1G77850.1	0		AT1G77850.1	28	1419	0.5	4.42014	5.42014	ath-miR160a-5p:AT1G77850.1	0
AT2G45160.1	40	1013	0	3.43087	4.43087	ath-miR171a-3p:AT2G45160.1	0		AT2G28350.1	24	1339	2	4.53414	5.53414	ath-miR160a-5p:AT2G28350.1	0		AT2G36400.1	87	756	4	4.42014	5.42014	ath-miR396a-5p:AT2G36400.1	0
AT1G77850.1	25	1419	0.5	1.71544	2.71544	ath-miR160a-5p:AT1G77850.1	0		AT2G45160.1	45	1013	0	2.09268	3.09268	ath-miR171a-3p:AT2G45160.1	0		AT2G28350.1	28	1339	2	4.10442	5.10442	ath-miR160a-5p:AT2G28350.1	0
AT1G65080.1	44	1292	5	1.28658	2.28658	ath-miR172d-5p:AT1G65080.1	0		AT2G36400.1	66	756	4	3.13902	3.06871	ath-miR396a-5p:AT2G36400.1	0		AT2G45160.1	51	1013	0	2.52579	3.52579	ath-miR171a-3p:AT2G45160.1	0
AT3G60630.1	40	1055	0	2.14429	2.20056	ath-miR171a-3p:AT3G60630.1	0		AT5G43270.3	12	1111	0	1.39512	2.35407	ath-miR156j:AT5G43270.3	0		AT3G60630.1	51	1055	0	1.2629	2.2629	ath-miR171a-3p:AT3G60630.1	0
AT1G31280.1	72	3232	1	1.71544	1.90043	ath-miR403-3p:AT1G31280.1	0		AT2G23130.2	39	548	5	1.04634	2.04634	ath-miR168a-5p:AT2G23130.2	0		AT4G00150.1	51	866	0	1.2629	2.2629	ath-miR171a-3p:AT4G00150.1	0
AT5G43270.3	14	1111	0	0.857718	1.85772	ath-miR156j:AT5G43270.3	0		AT3G60630.1	45	1055	0	1.04634	2.04634	ath-miR171a-3p:AT3G60630.1	0		AT1G31280.1	91	3232	1	1.89435	2.19982	ath-miR403-3p:AT1G31280.1	0
AT1G56010.2	30	812	2	0.428859	1.42886	ath-miR164a:AT1G56010.2	0		AT1G31280.1	78	3232	1	1.7439	2.03436	ath-miR403-3p:AT1G31280.1	0		AT3G23160.1	95	1347	1	0.631449	1.63145	ath-miR414:AT3G23160.1	0
AT4G00150.1	40	866	0	0.428859	1.42886	ath-miR171a-3p:AT4G00150.1	0		AT4G00150.1	45	866	0	0.697559	1.69756	ath-miR171a-3p:AT4G00150.1	0		AT1G66700.3	34	345	1	0.315724	1.31572	ath-miR163:AT1G66700.3	0
AT4G29520.1	74	779	1.5	0.428859	0.769147	ath-miR414:AT4G29520.1	0		AT4G30080.1	24	1518	2.5	0.697559	1.69756	ath-miR160a-5p:AT4G30080.1	0		AT2G42200.1	15	946	0	0.315724	1.31572	ath-miR156j:AT2G42200.1	0
AT2G24550.1	74	895	1	1.28658	0.639934	ath-miR414:AT2G24550.1	0		AT4G34060.2	77	265	3	0.697559	1.69756	ath-miR402:AT4G34060.2	0		AT5G43270.3	15	1111	0	0.315724	1.31572	ath-miR156j:AT5G43270.3	0
AT5G04980.2	74	683	2	1.28658	1.60028	ath-miR414:AT5G04980.2	0.00633522		AT1G56010.2	31	812	2	1.04634	1.51718	ath-miR164a:AT1G56010.2	0		AT3G61310.1	44	1217	2.5	0.631449	1.23996	ath-miR167d:AT3G61310.1	0
AT4G30080.1	25	1518	2.5	0.428859	1.42886	ath-miR160a-5p:AT4G30080.1	0.0167152		AT3G23160.1	84	1347	1	0.34878	1.34878	ath-miR414:AT3G23160.1	0		AT5G43740.2	108	642	1	0.157862	1.15786	ath-miR472-3p:AT5G43740.2	0
AT2G21470.3	76	1796	4.5	1.28658	2.28658	ath-miR4221:AT2G21470.3	0.0333257		AT5G43740.2	95	642	1	0.34878	1.34878	ath-miR472-3p:AT5G43740.2	0		AT1G56010.2	35	812	2	0.315724	1	ath-miR164a:AT1G56010.2	0
AT4G34060.2	71	265	3	0.428859	1.42886	ath-miR402:AT4G34060.2	0.0338689		AT3G62980.1	63	1721	2	0.34878	0.659118	ath-miR393a-5p:AT3G62980.1	0		AT4G30080.1	28	1518	2.5	0.315724	1	ath-miR160a-5p:AT4G30080.1	0
AT3G57870.1	67	279	3.5	2.57315	1.92341	ath-miR397b:AT3G57870.1	0.0431018		AT2G24550.1	84	895	1	0.697559	0.618666	ath-miR414:AT2G24550.1	0		AT5G57580.1	95	2139	1	0.315724	1	ath-miR414:AT5G57580.1	0
AT2G39795.1	74	445	2.5	0.428859	1	ath-miR414:AT2G39795.1	0.0665418		AT5G39610.1	34	780	3	1.04634	1.51718	ath-miR164c-5p:AT5G39610.1	0.00737386		AT1G27340.1	85	1382	1	0.631449	0.837855	ath-miR394a:AT1G27340.1	0
AT3G11200.2	74	1081	2.5	0.428859	1	ath-miR414:AT3G11200.2	0.0665418		AT5G06100.3	20	1259	3.5	0.697559	1.69756	ath-miR159a:AT5G06100.3	0.00982475		AT1G63800.1	95	594	2	0.631449	0.837855	ath-miR414:AT1G63800.1	0
AT5G18420.3	66	1070	3.5	1.28658	1.60028	ath-miR397a:AT5G18420.3	0.0772896		AT5G37020.2	36	2380	4	3.83658	2.01935	ath-miR167a-5p:AT5G37020.2	0.0288543		AT2G24550.1	95	895	1	0.631449	0.720955	ath-miR414:AT2G24550.1	0
AT3G44110.2	74	1237	2.5	0.428859	0.769147	ath-miR414:AT3G44110.2	0.0879417		AT1G60870.1	84	693	3	1.7439	1.61638	ath-miR414:AT1G60870.1	0.0317495		AT5G39740.2	95	997	1.5	0.315724	0.457579	ath-miR414:AT5G39740.2	0
AT1G78230.1	86	763	4	1.28658	2.28658	ath-miR5017-5p:AT1G78230.1	0.109371		AT2G47460.1	183	400	2.5	0.697559	1	ath-miR858b:AT2G47460.1	0.041084		AT5G27660.1	141	1534	0	0.315724	0.0883517	ath-miR5657:AT5G27660.1	0
AT3G13200.1	74	505	3	1.28658	1.23085	ath-miR414:AT3G13200.1	0.116704		AT1G63800.1	84	594	2	0.34878	0.794541	ath-miR414:AT1G63800.1	0.0572598		AT5G20670.1	161	466	2.5	0.315724	1.31572	ath-miR8175:AT5G20670.1	0.0125442
AT1G63980.2	74	889	2.5	0.428859	0.624889	ath-miR414:AT1G63980.2	0.116704		AT4G37740.1	66	920	4	0.34878	1.34878	ath-miR396a-5p:AT4G37740.1	0.15647		AT5G41340.1	95	697	3	0.947173	1.8704	ath-miR414:AT5G41340.1	0.0157123
AT1G13220.2	74	3310	3.5	0.428859	1.42886	ath-miR414:AT1G13220.2	0.118332		AT3G11200.2	84	1081	2.5	0.697559	0.829559	ath-miR414:AT3G11200.2	0.15647		AT5G08280.1	90	652	3.5	1.2629	1.71989	ath-miR397b:AT5G08280.1	0.0422568
AT2G34970.1	74	2194	2.5	0.0900603	0.558414	ath-miR414:AT2G34970.1	0.11916		AT3G25910.1	84	1319	2.5	0.34878	0.794541	ath-miR414:AT3G25910.1	0.16234		AT3G47780.1	107	2617	4	0.631449	1.63145	ath-miR447c-3p:AT3G47780.1	0.0422568
AT5G37780.3	74	638	2.5	0.428859	0.549637	ath-miR414:AT5G37780.3	0.124129		AT2G43970.2	131	1617	2	0.34878	0.563137	ath-miR5658:AT2G43970.2	0.202639		AT5G37020.2	41	2380	4	1.2629	1.71989	ath-miR167a-5p:AT5G37020.2	0.0497496
AT2G35680.1	74	1517	5.5	3.43087	2.38511	ath-miR414:AT2G35680.1	0.134988		AT3G02340.1	189	868	3.5	0.34878	1.34878	ath-miR865-3p:AT3G02340.1	0.217813		AT3G20150.1	176	3258	4	0.631449	1.63145	ath-miR838:AT3G20150.1	0.0570232
AT5G43470.2	44	1436	4	0.857718	1.85772	ath-miR172d-5p:AT5G43470.2	0.138113		AT4G21800.2	84	1284	4.5	1.04634	1.5055	ath-miR414:AT4G21800.2	0.282247		AT1G30210.2	68	1022	2.5	0.315724	0.806476	ath-miR319a:AT1G30210.2	0.0742692
AT2G05170.1	66	2740	4	0.857718	1.85772	ath-miR397a:AT2G05170.1	0.138281		AT3G53720.1	146	1682	5.5	0.697559	1.69756	ath-miR776:AT3G53720.1	0.299768		AT2G42790.1	164	1264	4.5	1.57862	1.95985	ath-miR8178:AT2G42790.1	0.0891175
AT5G37020.2	35	2380	4	0.857718	1.85772	ath-miR167a-5p:AT5G37020.2	0.138521		AT1G63640.2	84	3005	4.5	0.34878	1.34878	ath-miR414:AT1G63640.2	0.299768		AT3G62690.1	115	1201	2.5	0.631449	1.36799	ath-miR5021:AT3G62690.1	0.0940998
AT1G72740.2	97	934	5.5	1.28658	2.28658	ath-miR5642a:AT1G72740.2	0.148295		AT3G57870.1	69	279	3.5	1.39512	1	ath-miR397b:AT3G57870.1	0.299768		AT1G60870.1	95	693	3	1.0482	1.05188	ath-miR414:AT1G60870.1	0.108289
AT5G02050.1	74	500	4.5	0.857718	1.85772	ath-miR414:AT5G02050.1	0.162714		AT5G37780.3	84	638	2.5	0.34878	0.491556	ath-miR414:AT5G37780.3	0.327949		AT5G04810.1	95	2809	3	0.631449	1	ath-miR414:AT5G04810.1	0.108289
AT3G26810.1	58	2009	4	1.28658	1.60028	ath-miR393a-5p:AT3G26810.1	0.188669		AT3G11250.1	132	764	4	0.34878	1.34878	ath-miR5662:AT3G11250.1	0.33016		AT3G57870.1	90	279	3.5	1.89435	1.48644	ath-miR397b:AT3G57870.1	0.113047
AT5G49330.1	143	384	4	0.428859	1.42886	ath-miR858b:AT5G49330.1	0.211716		AT4G12650.1	89	625	3.5	0.34878	1	ath-miR4227:AT4G12650.1	0.330528		AT4G12650.1	102	625	3.5	0.947173	1.47993	ath-miR4227:AT4G12650.1	0.138593
AT2G11910.2	74	502	3	0.428859	0.526198	ath-miR414:AT2G11910.2	0.235498		AT5G04810.1	84	2809	3	0.34878	0.794541	ath-miR414:AT5G04810.1	0.330528		AT3G06160.2	160	860	4	0.631449	1.63145	ath-miR8172:AT3G06160.2	0.147853
AT5G08280.1	67	652	3.5	1.28658	1.23085	ath-miR397b:AT5G08280.1	0.235852		AT2G22840.1	66	791	4	0.697559	1.25859	ath-miR396a-5p:AT2G22840.1	0.342568		AT1G30470.3	95	1924	3	0.631449	1	ath-miR414:AT1G30470.3	0.151333
AT3G42790.1	74	725	3.5	0.857718	1	ath-miR414:AT3G42790.1	0.254368		AT3G26810.1	63	2009	4	1.7439	1.34088	ath-miR393a-5p:AT3G26810.1	0.365819		AT4G32590.4	115	211	2	0.315724	1	ath-miR5021:AT4G32590.4	0.151333
AT3G53110.1	74	267	3.5	0.857718	1	ath-miR414:AT3G53110.1	0.254368		AT3G22300.1	174	234	5.5	0.697559	1.69756	ath-miR845b:AT3G22300.1	0.39059		AT3G44120.1	193	749	4	0.315724	1.31572	ath-miR859:AT3G44120.1	0.187153
AT4G02725.2	79	351	4	1.71544	1.46171	ath-miR4240:AT4G02725.2	0.275981		AT1G10890.1	163	270	5	0.34878	1.34878	ath-miR831-3p:AT1G10890.1	0.39059		AT5G12240.2	162	126	6	1.57862	1.95985	ath-miR8176:AT5G12240.2	0.219357
AT2G36400.1	64	756	4	0.428859	1.42886	ath-miR396a-5p:AT2G36400.1	0.280714		AT3G56000.1	101	1746	4	0.34878	1.34878	ath-miR5021:AT3G56000.1	0.39059		AT3G24506.1	175	440	5	1.2629	1.71989	ath-miR837-5p:AT3G24506.1	0.219357
AT5G62460.1	143	371	5.5	0.857718	1.85772	ath-miR858b:AT5G62460.1	0.280776		AT3G49010.5	132	83	3.5	1.7439	0.887224	ath-miR5662:AT3G49010.5	0.39059		AT2G46030.1	95	561	4.5	1.2629	1.38705	ath-miR414:AT2G46030.1	0.225299
AT5G18520.1	74	1334	3.5	2.14429	1.16529	ath-miR414:AT5G18520.1	0.292608		AT1G63130.1	28	1111	3	0.34878	0.794541	ath-miR161.2:AT1G63130.1	0.39059		AT3G02750.3	117	2114	4	1.2629	1.38705	ath-miR5024-5p:AT3G02750.3	0.232061
AT4G00450.1	93	6797	3	0.428859	1	ath-miR5633:AT4G00450.1	0.310408		AT3G24760.1	84	906	3	0.697559	0.708757	ath-miR414:AT3G24760.1	0.39059		AT4G00780.1	90	720	4.5	1.2629	1.38705	ath-miR397b:AT4G00780.1	0.24891
AT5G07400.1	134	3287	5	0.857718	1.73148	ath-miR838:AT5G07400.1	0.353685		AT2G44130.1	84	1246	3	0.34878	0.659118	ath-miR414:AT2G44130.1	0.39059		AT3G51990.1	121	586	5	0.631449	1.63145	ath-miR5632-5p:AT3G51990.1	0.256309
AT3G58850.1	74	181	4	1.28658	1.23085	ath-miR414:AT3G58850.1	0.415679		AT2G24500.1	84	904	3.5	0.34878	0.794541	ath-miR414:AT2G24500.1	0.398185		AT1G30330.2	41	3246	5	1.57862	1.58057	ath-miR167a-5p:AT1G30330.2	0.268386
AT2G45720.2	134	1978	4	0.857718	1	ath-miR838:AT2G45720.2	0.424844		AT3G23690.1	63	416	3	0.34878	0.659118	ath-miR393a-5p:AT3G23690.1	0.398185		AT3G44940.1	73	21	4	0.631449	1.23996	ath-miR3440b-3p:AT3G44940.1	0.268386
AT4G32410.1	127	1654	6	0.857718	1.85772	ath-miR831-3p:AT4G32410.1	0.427824		AT3G17880.2	68	900	3.5	0.34878	1	ath-miR397a:AT3G17880.2	0.400004		AT1G71040.1	113	651	5	0.631449	1.63145	ath-miR5015:AT1G71040.1	0.268913
AT3G17840.1	64	1071	4	0.428859	1	ath-miR396a-5p:AT3G17840.1	0.427824		AT2G11910.2	84	313	3	0.34878	0.794541	ath-miR414:AT2G11910.2	0.410485		AT2G30260.1	190	329	4.5	0.315724	1.31572	ath-miR857:AT2G30260.1	0.269896
AT1G18740.1	106	1041	5.5	2.14429	2.20056	ath-miR5662:AT1G18740.1	0.443984		AT3G13200.1	84	505	3	0.34878	0.794541	ath-miR414:AT3G13200.1	0.410485		AT3G15357.1	95	436	4	0.631449	1.23996	ath-miR414:AT3G15357.1	0.269896
AT5G24850.1	44	1191	6	0.857718	1.85772	ath-miR172d-5p:AT5G24850.1	0.443984		AT1G53870.2	48	589	4.5	0.697559	1.25859	ath-miR172d-5p:AT1G53870.2	0.428504		AT5G16650.1	23	882	3.5	0.315724	1	ath-miR158a-5p:AT5G16650.1	0.269896
AT1G17070.1	55	2361	6	0.857718	1.85772	ath-miR390a-3p:AT1G17070.1	0.471341		AT1G53890.3	48	537	4.5	0.697559	1.25859	ath-miR172d-5p:AT1G53890.3	0.428504		AT3G05220.2	95	638	3	0.315724	0.732739	ath-miR414:AT3G05220.2	0.269896
AT5G10960.1	102	926	3	0.857718	0.684131	ath-miR5654-5p:AT5G10960.1	0.471832		AT3G11830.2	101	1811	3	1.04634	1	ath-miR5021:AT3G11830.2	0.428504		AT2G11910.2	95	502	3	0.315724	0.67571	ath-miR414:AT2G11910.2	0.269896
AT5G19030.3	59	104	5	0.428859	1.42886	ath-miR393b-3p:AT5G19030.3	0.47205		AT4G02725.2	91	351	4	0.34878	1	ath-miR4240:AT4G02725.2	0.428504		AT3G59080.2	100	1491	4	0.315724	1.31572	ath-miR419:AT3G59080.2	0.271242
AT3G56910.1	88	151	3.5	1.28658	1.23085	ath-miR5021:AT3G56910.1	0.47205		AT1G70200.1	84	302	3	0.0034878	0.591136	ath-miR414:AT1G70200.1	0.428504		AT4G32770.1	115	56	3	0.315724	1.31572	ath-miR5021:AT4G32770.1	0.288152
AT3G49010.5	106	83	3.5	1.71544	1.13032	ath-miR5662:AT3G49010.5	0.488221		AT2G38950.1	169	2146	4.5	0.34878	1.34878	ath-miR840-3p:AT2G38950.1	0.440578		AT4G34990.1	191	378	5	0.631449	1.42849	ath-miR858a:AT4G34990.1	0.290892
AT1G73100.1	88	2329	5.5	0.428859	1.42886	ath-miR5021:AT1G73100.1	0.491001		AT3G11220.2	101	1359	3.5	0.34878	1.34878	ath-miR5021:AT3G11220.2	0.440578		AT5G62700.1	150	138	5	1.2629	1.38705	ath-miR774a:AT5G62700.1	0.290892
AT5G64490.1	125	555	5	0.428859	1.42886	ath-miR829-3p.2:AT5G64490.1	0.502032		AT2G11910.2	84	502	3	0.34878	0.491556	ath-miR414:AT2G11910.2	0.443548		AT4G26580.2	169	420	5	0.315724	1.31572	ath-miR829-3p.1:AT4G26580.2	0.290892
AT3G50340.1	97	564	5.5	0.428859	1.42886	ath-miR5642a:AT3G50340.1	0.517525		AT3G20770.1	99	1976	3.5	0.697559	0.708757	ath-miR5015:AT3G20770.1	0.452396		AT1G56140.1	109	2237	4	0.315724	1	ath-miR5012:AT1G56140.1	0.290892
AT4G35310.1	38	541	5	0.857718	1.30014	ath-miR169f-3p:AT4G35310.1	0.517525		AT3G09200.2	132	663	3.5	1.04634	0.745778	ath-miR5662:AT3G09200.2	0.457287		AT1G69935.1	95	306	3	0.315724	0.581433	ath-miR414:AT1G69935.1	0.291412
AT2G27100.1	129	625	4.5	0.428859	1	ath-miR833b:AT2G27100.1	0.517525		AT5G01810.3	128	1728	3.5	0.34878	1	ath-miR5655:AT5G01810.3	0.460095		AT5G45670.1	112	979	5.5	1.57862	1.78821	ath-miR5014b:AT5G45670.1	0.309449
AT2G38950.1	135	2146	4.5	0.428859	1	ath-miR840-3p:AT2G38950.1	0.517525		AT4G12910.1	109	944	5.5	0.34878	1.34878	ath-miR5637:AT4G12910.1	0.484454		AT4G33380.2	125	1079	6	0.631449	1.63145	ath-miR5640:AT4G33380.2	0.309449
AT3G02750.3	90	2114	4	0.428859	1	ath-miR5024-5p:AT3G02750.3	0.517525		AT2G19740.1	175	414	3.5	0.697559	0.829559	ath-miR847:AT2G19740.1	0.4936		AT5G27640.2	57	345	5.5	0.631449	1.63145	ath-miR172d-5p:AT5G27640.2	0.335252
AT4G17215.1	74	134	5	1.28658	1.70794	ath-miR414:AT4G17215.1	0.51998		AT4G18600.1	35	5591	5	0.34878	1.34878	ath-miR167a-3p:AT4G18600.1	0.509428		AT1G21890.1	95	1111	6	0.631449	1.63145	ath-miR414:AT1G21890.1	0.336077
AT4G37010.2	127	94	5	0.428859	1.42886	ath-miR831-3p:AT4G37010.2	0.522756		AT1G50732.1	176	199	3.5	0.34878	0.794541	ath-miR854a:AT1G50732.1	0.510285		AT2G16640.1	105	3245	6	0.631449	1.63145	ath-miR4243:AT2G16640.1	0.341905
AT3G22968.1	88	249	4	0.428859	1.42886	ath-miR5021:AT3G22968.1	0.523395		AT1G12530.1	90	495	4.5	0.34878	1	ath-miR4239:AT1G12530.1	0.521655		AT4G02940.1	96	1936	3	0.631449	1.23996	ath-miR415:AT4G02940.1	0.368609
AT3G22970.2	88	249	4	0.428859	1.42886	ath-miR5021:AT3G22970.2	0.523395		AT2G31660.1	84	3072	4.5	0.34878	1	ath-miR414:AT2G31660.1	0.521655		AT1G80350.1	95	786	4.5	0.631449	1.23996	ath-miR414:AT1G80350.1	0.380277
AT5G60160.1	57	1282	5	0.428859	1.42886	ath-miR393a-3p:AT5G60160.1	0.523395		AT5G43280.2	75	807	4.5	0.34878	1	ath-miR399e:AT5G43280.2	0.521655		AT2G43018.1	138	1458	3.5	0.315724	0.67571	ath-miR5651:AT2G43018.1	0.380277
AT1G67230.1	74	3610	4	0.428859	1	ath-miR414:AT1G67230.1	0.523395		AT5G62460.1	84	398	4.5	0.697559	1	ath-miR414:AT5G62460.1	0.521655		AT2G43020.1	138	1459	3.5	0.315724	0.67571	ath-miR5651:AT2G43020.1	0.380277
AT2G25520.1	126	332	4	0.428859	1	ath-miR829-5p:AT2G25520.1	0.523395		AT5G61660.1	33	350	5.5	1.04634	1.51718	ath-miR164c-3p:AT5G61660.1	0.522259		AT5G23670.2	66	79	4.5	1.2629	1.38705	ath-miR2936:AT5G23670.2	0.381635
AT2G33340.3	106	1769	6	0.857718	1.85772	ath-miR5662:AT2G33340.3	0.543273		AT5G11380.2	9	1936	5	0.34878	1.34878	ath-miR156g:AT5G11380.2	0.522259		AT5G54430.1	95	735	3.5	0.631449	0.837855	ath-miR414:AT5G54430.1	0.382835
AT4G35070.2	74	871	4.5	0.428859	1.39886	ath-miR414:AT4G35070.2	0.543273		AT1G53280.1	114	1320	4.5	0.34878	1	ath-miR5642a:AT1G53280.1	0.525185		AT1G13790.1	156	1265	5	0.315724	1.31572	ath-miR780.2:AT1G13790.1	0.418799
AT1G06380.1	77	798	5	0.428859	1.42886	ath-miR4227:AT1G06380.1	0.543871		AT1G60140.1	67	2296	3.5	0.34878	0.659118	ath-miR396b-5p:AT1G60140.1	0.532527		AT3G52610.1	59	791	5.5	0.315724	1.31572	ath-miR173-3p:AT3G52610.1	0.445889
AT4G22900.1	74	893	5.5	0.428859	1.42886	ath-miR414:AT4G22900.1	0.549408		AT1G53510.1	109	346	6	0.34878	1.34878	ath-miR5637:AT1G53510.1	0.543287		AT3G26810.1	82	2009	4	0.631449	1	ath-miR393a-5p:AT3G26810.1	0.445889
AT5G56600.2	67	138	5	0.857718	1.30014	ath-miR397b:AT5G56600.2	0.549408		AT4G39420.2	42	3300	6	0.34878	1.34878	ath-miR169a-3p:AT4G39420.2	0.543287		AT3G42790.1	95	725	3.5	0.315724	0.67571	ath-miR414:AT3G42790.1	0.445889
AT5G39210.1	134	322	4.5	0.428859	1	ath-miR838:AT5G39210.1	0.549408		AT5G24910.1	18	725	6	0.34878	1.34878	ath-miR158a-5p:AT5G24910.1	0.543287		AT5G20190.1	95	448	3.5	0.315724	0.67571	ath-miR414:AT5G20190.1	0.445889
AT5G54810.1	97	470	4	0.428859	0.769147	ath-miR5642a:AT5G54810.1	0.551558		AT1G09660.2	135	682	4.5	0.34878	1	ath-miR5666:AT1G09660.2	0.543287		AT3G09360.1	95	1904	5.5	0.315724	1.31572	ath-miR414:AT3G09360.1	0.452602
AT3G52120.2	74	418	4.5	0.428859	1	ath-miR414:AT3G52120.2	0.557653		AT5G42240.1	53	779	4.5	1.04634	1	ath-miR3434-3p:AT5G42240.1	0.543287		AT5G26360.1	191	1741	4.5	2.84152	1.08955	ath-miR858a:AT5G26360.1	0.452602
AT5G56860.1	105	214	4.5	0.428859	1	ath-miR5658:AT5G56860.1	0.557653		AT3G60250.2	69	242	4	0.697559	0.829559	ath-miR397b:AT3G60250.2	0.543287		AT1G71030.1	191	342	4.5	2.52579	1	ath-miR858a:AT1G71030.1	0.452602
AT5G24690.1	74	701	4	0.428859	0.769147	ath-miR414:AT5G24690.1	0.564951		AT1G67080.1	36	303	4	0.34878	0.794541	ath-miR167a-5p:AT1G67080.1	0.543287		AT1G25211.1	193	780	4	0.00315724	0.996863	ath-miR859:AT1G25211.1	0.452602
AT1G12820.1	58	1894	4	0.857718	0.684131	ath-miR393a-5p:AT1G12820.1	0.564951		AT1G47970.1	84	638	3.5	0.34878	0.491556	ath-miR414:AT1G47970.1	0.543287		AT1G24800.1	193	842	4	0.0789311	0.874594	ath-miR859:AT1G24800.1	0.452602
AT3G62460.1	39	329	5	0.857718	1.30014	ath-miR170-3p:AT3G62460.1	0.569196		AT3G47390.2	102	1725	6	0.34878	1.34878	ath-miR5022:AT3G47390.2	0.557014		AT1G24881.1	193	845	4	0.0789311	0.874594	ath-miR859:AT1G24881.1	0.452602
AT4G10710.1	74	3172	5	0.857718	1.30014	ath-miR414:AT4G10710.1	0.582017		AT3G44940.1	55	21	4	0.34878	0.794541	ath-miR3440b-3p:AT3G44940.1	0.557014		AT1G25055.1	193	803	4	0.0789311	0.874594	ath-miR859:AT1G25055.1	0.452602
AT4G37760.1	88	1759	5	1.28658	1.60028	ath-miR5021:AT4G37760.1	0.613501		AT5G58870.1	69	2081	4	0.34878	0.794541	ath-miR397b:AT5G58870.1	0.557014		AT1G25150.1	193	780	4	0.0789311	0.874594	ath-miR859:AT1G25150.1	0.452602
AT5G59870.1	101	348	5.5	1.71544	1.46171	ath-miR5654-3p:AT5G59870.1	0.613501		AT4G35920.3	190	820	5	0.34878	1.34878	ath-miR868-3p:AT4G35920.3	0.585554		AT5G15850.1	181	816	3.5	0.0378869	0.636175	ath-miR847:AT5G15850.1	0.46692
AT2G36770.1	65	1371	5.5	0.428859	1.42886	ath-miR396b-5p:AT2G36770.1	0.613501		AT5G22240.1	151	402	6	0.34878	1.34878	ath-miR782:AT5G22240.1	0.597849		AT5G58870.1	90	2081	4	0.631449	0.837855	ath-miR397b:AT5G58870.1	0.471566
AT3G53630.1	134	560	4.5	0.428859	1	ath-miR838:AT3G53630.1	0.613501		AT1G48210.2	144	1179	5	0.34878	1.34878	ath-miR774b-5p:AT1G48210.2	0.607744		AT4G22745.1	171	343	4	0.315724	0.806476	ath-miR831-3p:AT4G22745.1	0.472618
AT5G10160.1	74	607	4.5	0.428859	1	ath-miR414:AT5G10160.1	0.613501		AT5G52060.1	102	1452	4	0.697559	0.708757	ath-miR5022:AT5G52060.1	0.611651		AT4G39420.2	157	9620	4.5	0.315724	1	ath-miR782:AT4G39420.2	0.474898
AT1G08340.1	74	1045	4	0.00428859	0.991532	ath-miR414:AT1G08340.1	0.613501		AT3G08650.2	168	704	5.5	0.34878	1.34878	ath-miR839-5p:AT3G08650.2	0.647871		AT2G31390.1	197	319	6	0.631449	1.63145	ath-miR865-3p:AT2G31390.1	0.480827
AT2G19480.3	74	1181	4	0.857718	0.812444	ath-miR414:AT2G19480.3	0.613501		AT4G35580.3	168	1610	5.5	0.34878	1.34878	ath-miR839-5p:AT4G35580.3	0.647871		AT3G49010.5	144	83	3.5	0.631449	0.392436	ath-miR5662:AT3G49010.5	0.496666
AT3G19400.2	65	489	4	0.428859	0.769147	ath-miR396b-5p:AT3G19400.2	0.613501		AT3G53920.1	13	1880	5.5	0.34878	1.34878	ath-miR157a-5p:AT3G53920.1	0.651542		AT3G09200.2	144	663	3.5	0.631449	0.364735	ath-miR5662:AT3G09200.2	0.505044
AT3G23810.1	44	976	3.5	0.0343087	0.660438	ath-miR172d-5p:AT3G23810.1	0.613501		AT1G14670.1	66	404	4.5	0.34878	1	ath-miR396a-5p:AT1G14670.1	0.651542		AT4G02725.2	104	351	4	0.631449	1	ath-miR4240:AT4G02725.2	0.515903
AT1G75380.3	74	477	6	2.57315	1.56266	ath-miR414:AT1G75380.3	0.616237		AT1G26850.3	62	627	4.5	0.34878	1	ath-miR393a-3p:AT1G26850.3	0.651542		AT3G54380.3	170	904	6	0.631449	1.63145	ath-miR829-5p:AT3G54380.3	0.547193
AT5G26000.2	77	851	4	1.71544	0.86361	ath-miR4227:AT5G26000.2	0.629524		AT1G71030.1	182	342	4.5	1.39512	1	ath-miR858a:AT1G71030.1	0.651542		AT2G35940.3	149	2560	4	0.315724	1	ath-miR773b-5p:AT2G35940.3	0.547193
AT5G14740.5	105	1342	3.5	2.14429	0.165384	ath-miR5658:AT5G14740.5	0.629524		AT3G52930.1	188	351	4.5	1.04634	1	ath-miR863-5p:AT3G52930.1	0.651542		AT2G47900.3	110	1440	4.5	0.315724	1	ath-miR5013:AT2G47900.3	0.547193
AT1G72020.1	99	278	6	5.57516	1.64296	ath-miR5651:AT1G72020.1	0.63827		AT5G23405.2	84	475	4.5	0.34878	1	ath-miR414:AT5G23405.2	0.651542		AT1G75000.1	144	334	5	0.315724	1.31572	ath-miR5662:AT1G75000.1	0.555925
AT2G35130.2	52	1859	6	0.428859	1.42886	ath-miR3434-5p:AT2G35130.2	0.647717		AT3G14110.3	67	773	4.5	0.34878	1	ath-miR396b-5p:AT3G14110.3	0.658711		AT5G14740.5	142	1342	3.5	1.89435	0.212367	ath-miR5658:AT5G14740.5	0.555925
AT4G07990.2	46	1191	6	0.428859	1.42886	ath-miR173-5p:AT4G07990.2	0.647717		AT3G15095.3	189	976	4.5	0.697559	1	ath-miR865-3p:AT3G15095.3	0.658711		AT1G19770.1	185	393	5	0.315724	1.31572	ath-miR854a:AT1G19770.1	0.580361
AT5G60890.1	143	637	5.5	0.857718	1.30014	ath-miR858b:AT5G60890.1	0.647717		AT3G62680.1	104	682	4	0.697559	0.829559	ath-miR5595a:AT3G62680.1	0.658711		AT1G52160.1	95	2633	5.5	0.315724	1.31572	ath-miR414:AT1G52160.1	0.580361
AT1G30330.2	35	3246	5	1.28658	1.23085	ath-miR167a-5p:AT1G30330.2	0.647717		AT1G67230.1	84	3610	4	0.34878	0.794541	ath-miR414:AT1G67230.1	0.658711		AT2G31280.4	153	2591	5.5	0.315724	1.31572	ath-miR776:AT2G31280.4	0.580361
AT1G20450.2	92	918	5	0.857718	1	ath-miR5632-5p:AT1G20450.2	0.647717		AT2G11910.2	84	442	4	0.34878	0.794541	ath-miR414:AT2G11910.2	0.658711		AT3G62680.1	119	682	4	0.315724	0.806476	ath-miR5595a:AT3G62680.1	0.580361
AT3G09850.1	77	1049	5	0.428859	1	ath-miR4227:AT3G09850.1	0.647717		AT3G23300.1	84	2102	4	0.34878	0.794541	ath-miR414:AT3G23300.1	0.658711		AT1G51950.1	95	518	6	0.947173	1.47993	ath-miR414:AT1G51950.1	0.596846
AT3G48780.1	134	1726	5	0.857718	1	ath-miR838:AT3G48780.1	0.647717		AT5G14740.5	131	1342	3.5	0.34878	0.260113	ath-miR5658:AT5G14740.5	0.658711		AT3G23810.1	57	976	3.5	0.0410442	0.621278	ath-miR172d-5p:AT3G23810.1	0.596846
AT3G59040.2	74	2053	5	0.428859	1	ath-miR414:AT3G59040.2	0.647717		AT1G77885.1	84	731	5.5	1.7439	1.34088	ath-miR414:AT1G77885.1	0.69183		AT1G04790.1	49	97	6	0.315724	1.31572	ath-miR170-3p:AT1G04790.1	0.607139
AT4G21210.2	56	434	5	0.428859	1	ath-miR390b-3p:AT4G21210.2	0.647717		AT3G26780.1	182	1409	5	0.34878	1	ath-miR858a:AT3G26780.1	0.69183		AT1G62480.1	176	473	5.5	1.89435	1.27904	ath-miR838:AT1G62480.1	0.607139
AT4G37980.2	81	810	5	1.28658	1	ath-miR5012:AT4G37980.2	0.647717		AT1G63830.3	98	974	6	0.34878	1.34878	ath-miR5014b:AT1G63830.3	0.702591		AT1G31335.1	115	109	4.5	0.631449	1.23996	ath-miR5021:AT1G31335.1	0.607139
AT2G04842.1	133	1717	4.5	0.428859	0.769147	ath-miR837-5p:AT2G04842.1	0.647717		AT4G24280.1	169	1194	5	0.697559	1	ath-miR840-3p:AT4G24280.1	0.702606		AT3G58690.1	87	777	5.5	0.631449	1.23996	ath-miR396a-5p:AT3G58690.1	0.607139
AT3G52230.1	74	512	4	1.71544	0.682174	ath-miR414:AT3G52230.1	0.647717		AT1G10120.1	66	1316	5.5	0.697559	1.25859	ath-miR396a-5p:AT1G10120.1	0.708395		AT5G09410.3	25	2769	5	0.947173	1.19352	ath-miR159b-3p:AT5G09410.3	0.607139
AT2G42910.1	51	1124	4	0.428859	0.624889	ath-miR3434-3p:AT2G42910.1	0.647717		AT1G10390.2	84	3414	5	1.04634	1	ath-miR414:AT1G10390.2	0.708395		AT1G01510.1	122	1715	5	0.631449	1	ath-miR5633:AT1G01510.1	0.607139
AT3G51880.4	74	542	4	0.857718	0.590823	ath-miR414:AT3G51880.4	0.647717		AT1G47550.2	84	1721	5	0.34878	1	ath-miR414:AT1G47550.2	0.708395		AT3G56150.2	176	1477	5	0.315724	1	ath-miR838:AT3G56150.2	0.607139
AT2G22080.1	74	598	4	0.428859	0.526198	ath-miR414:AT2G22080.1	0.647717		AT3G21400.1	188	559	5	0.34878	1	ath-miR863-5p:AT3G21400.1	0.708395		AT3G59370.1	176	208	5	0.947173	1	ath-miR838:AT3G59370.1	0.607139
AT4G31290.1	34	649	5.5	1.28658	1.23085	ath-miR167a-3p:AT4G31290.1	0.666733		AT1G62290.2	48	1490	5	0.34878	1	ath-miR172d-5p:AT1G62290.2	0.727796		AT5G07460.1	94	590	5	0.631449	1	ath-miR413:AT5G07460.1	0.607139
AT1G11310.2	53	1235	5.5	0.857718	1	ath-miR3440b-3p:AT1G11310.2	0.666733		AT2G21390.1	132	3150	5	0.697559	1	ath-miR5662:AT2G21390.1	0.729736		AT5G58800.2	177	609	5	0.631449	1	ath-miR839-5p:AT5G58800.2	0.607139
AT1G17480.1	152	1040	5.5	0.428859	1	ath-miR869.2:AT1G17480.1	0.666733		AT2G31960.2	185	5964	5	0.34878	1	ath-miR860:AT2G31960.2	0.729736		AT3G02750.3	57	1823	4	0.947173	0.860477	ath-miR172d-5p:AT3G02750.3	0.607139
AT4G28660.2	16	159	5	0.428859	1	ath-miR157a-5p:AT4G28660.2	0.666733		AT4G28770.2	84	887	4	0.34878	0.659118	ath-miR414:AT4G28770.2	0.729736		AT2G34585.1	158	433	4	0.315724	0.806476	ath-miR8170-5p:AT2G34585.1	0.607139
AT5G22080.2	22	762	5	0.857718	1	ath-miR158a-5p:AT5G22080.2	0.666733		AT2G39570.1	7	1310	4.5	0.34878	0.794541	ath-miR156f-3p:AT2G39570.1	0.743691		AT2G42910.1	71	1124	4	0.315724	0.67571	ath-miR3434-3p:AT2G42910.1	0.607139
AT5G61660.1	32	350	5.5	0.857718	1	ath-miR164c-3p:AT5G61660.1	0.666733		AT5G64130.3	101	119	3	0.34878	0.563137	ath-miR5021:AT5G64130.3	0.749221		AT3G23300.1	95	2102	4	0.315724	0.67571	ath-miR414:AT3G23300.1	0.607139
AT5G64610.1	54	764	5.5	0.857718	1	ath-miR3440b-5p:AT5G64610.1	0.666733		AT1G47400.1	84	213	5.5	0.924266	1.23505	ath-miR414:AT1G47400.1	0.756531		AT3G52230.1	95	512	4	0.315724	0.67571	ath-miR414:AT3G52230.1	0.607139
AT1G53870.2	44	589	4.5	0.428859	0.869512	ath-miR172d-5p:AT1G53870.2	0.666733		AT1G02740.1	76	1167	5	0.697559	1	ath-miR400:AT1G02740.1	0.756531		AT4G27310.1	16	767	4	0.315724	0.67571	ath-miR157a-3p:AT4G27310.1	0.607139
AT1G53890.3	44	537	4.5	0.428859	0.869512	ath-miR172d-5p:AT1G53890.3	0.666733		AT2G14910.2	62	723	6	2.09268	1.29124	ath-miR393a-3p:AT2G14910.2	0.762326		AT5G56950.1	95	1124	4	0.315724	0.67571	ath-miR414:AT5G56950.1	0.607139
AT1G22850.1	74	1074	4.5	0.428859	0.769147	ath-miR414:AT1G22850.1	0.666733		AT2G36090.1	175	902	6	0.697559	1.25859	ath-miR847:AT2G36090.1	0.762326		AT1G06040.2	60	706	3.5	0.947173	0.359248	ath-miR1886.1:AT1G06040.2	0.607139
AT4G27700.1	131	561	4	0.428859	0.769147	ath-miR835-3p:AT4G27700.1	0.666733		AT3G18750.3	167	1666	6	0.697559	1.25859	ath-miR838:AT3G18750.3	0.762326		AT2G20990.3	111	2069	4	0.947173	0.860477	ath-miR5014a-5p:AT2G20990.3	0.61207
AT1G07920.1	74	1280	4.5	2.70181	0.767148	ath-miR414:AT1G07920.1	0.666733		AT5G21930.3	82	2211	6	1.04634	1.20546	ath-miR408-3p:AT5G21930.3	0.762326		AT3G02880.1	115	2148	3	0.296781	0.573062	ath-miR5021:AT3G02880.1	0.628196
AT4G02450.2	74	735	4.5	1.71544	0.759957	ath-miR414:AT4G02450.2	0.666733		AT1G21760.1	182	973	5.5	0.697559	1	ath-miR858a:AT1G21760.1	0.762326		AT2G41890.1	97	1996	5.5	0.315724	1.31572	ath-miR416:AT2G41890.1	0.630888
AT5G19180.1	76	1230	4.5	0.857718	0.684131	ath-miR4221:AT5G19180.1	0.666733		AT1G66130.1	48	532	5.5	0.34878	1	ath-miR172d-5p:AT1G66130.1	0.762326		AT5G01090.1	176	1282	4	0.631449	0.632683	ath-miR838:AT5G01090.1	0.637647
AT4G31480.2	78	3241	4.5	0.428859	0.624889	ath-miR4228-5p:AT4G31480.2	0.666733		AT1G67330.1	58	919	5.5	0.697559	1	ath-miR390b-3p:AT1G67330.1	0.762326		AT1G70660.2	115	123	5	0.315724	1.31572	ath-miR5021:AT1G70660.2	0.645052
AT2G23350.1	9	1923	4	0.428859	0.526198	ath-miR156f-3p:AT2G23350.1	0.666733		AT2G22300.2	40	2990	5.5	0.697559	1	ath-miR168b-3p:AT2G22300.2	0.762326		AT1G72230.1	93	823	6	0.315724	1.31572	ath-miR408-3p:AT1G72230.1	0.645052
AT3G27830.1	75	201	4	0.428859	0.526198	ath-miR418:AT3G27830.1	0.666733		AT2G32060.3	135	435	5.5	1.7439	1	ath-miR5666:AT2G32060.3	0.762326		AT4G28085.2	115	143	5	0.315724	1.31572	ath-miR5021:AT4G28085.2	0.645052
AT1G22030.1	47	20	4	0.00428859	0.43921	ath-miR1886.1:AT1G22030.1	0.666733		AT3G14830.2	152	1734	5	0.34878	1	ath-miR8165:AT3G14830.2	0.762326		AT4G29860.1	123	776	6	0.315724	1.31572	ath-miR5634:AT4G29860.1	0.645052
AT2G20990.3	83	2069	4	0.428859	0.357035	ath-miR5014a-5p:AT2G20990.3	0.666733		AT4G09040.2	64	688	5.5	0.697559	1	ath-miR393b-3p:AT4G09040.2	0.762326		AT2G24500.1	151	561	5	0.631449	1	ath-miR774b-3p:AT2G24500.1	0.647931
AT1G54270.2	134	1447	4	0.0128658	0.322129	ath-miR838:AT1G54270.2	0.666733		AT1G14670.1	10	1102	4	0.34878	0.794541	ath-miR156h:AT1G14670.1	0.762326		AT5G01980.1	101	1529	4.5	0.315724	0.806476	ath-miR4221:AT5G01980.1	0.647931
AT1G15690.2	74	2086	4	1.17507	0.262354	ath-miR414:AT1G15690.2	0.666733		AT2G34585.1	153	433	4	0.697559	0.708757	ath-miR8170-5p:AT2G34585.1	0.762326		AT2G25760.2	148	2002	4.5	0.315724	0.806476	ath-miR773a:AT2G25760.2	0.650991
ATMG00020.1	50	2080	4	3.85973	0.110736	ath-miR2937:ATMG00020.1	0.666733		AT3G52230.1	84	512	4	1.04634	0.594614	ath-miR414:AT3G52230.1	0.762326		AT4G23640.1	120	2027	5	0.631449	1	ath-miR5632-3p:AT4G23640.1	0.657682
AT1G31130.1	113	1216	5.5	2.14429	1	ath-miR776:AT1G31130.1	0.669716		AT3G51880.4	84	542	4	0.34878	0.563137	ath-miR414:AT3G51880.4	0.762326		AT5G56350.1	174	1654	4.5	0.315724	0.806476	ath-miR835-5p:AT5G56350.1	0.657682
AT3G11120.1	127	105	5	3.85973	0.918908	ath-miR831-3p:AT3G11120.1	0.669716		AT5G28770.3	166	429	6	0.697559	1.25859	ath-miR837-5p:AT5G28770.3	0.763138		AT4G06634.3	95	1250	6	0.315724	1.31572	ath-miR414:AT4G06634.3	0.658346
AT1G07940.2	74	1411	4.5	2.20005	0.685084	ath-miR414:AT1G07940.2	0.669716		AT1G52710.2	84	367	5.5	0.34878	1	ath-miR414:AT1G52710.2	0.763138		AT5G11560.1	114	1826	5.5	0.315724	1.31572	ath-miR5020a:AT5G11560.1	0.658346
AT1G63830.3	84	974	6	0.428859	1.42886	ath-miR5014b:AT1G63830.3	0.67069		AT2G20990.3	97	2069	4	0.34878	0.563137	ath-miR5014a-5p:AT2G20990.3	0.763138		AT1G01230.1	12	264	4	0.315724	0.806476	ath-miR156g:AT1G01230.1	0.658346
AT2G39560.1	75	1060	6	0.428859	1.42886	ath-miR418:AT2G39560.1	0.67069		ATMG00020.1	52	2080	4	7.32437	0.200789	ath-miR2937:ATMG00020.1	0.763138		AT1G62480.1	176	428	4	0.315724	0.581433	ath-miR838:AT1G62480.1	0.658346
AT3G52400.1	66	398	6	0.428859	1.42886	ath-miR397a:AT3G52400.1	0.67069		AT2G22080.1	84	598	4	0.34878	0.659118	ath-miR414:AT2G22080.1	0.766704		AT1G20696.3	95	569	4.5	2.21007	0.835625	ath-miR414:AT1G20696.3	0.662407
AT4G14130.1	76	219	6	0.428859	1.42886	ath-miR4221:AT4G14130.1	0.67069		AT3G48420.1	101	148	5	0.34878	1	ath-miR5021:AT3G48420.1	0.779624		AT1G06530.1	95	827	4.5	0.315724	0.806476	ath-miR414:AT1G06530.1	0.662407
AT4G20820.1	104	1117	6	0.428859	1.42886	ath-miR5657:AT4G20820.1	0.67069		AT3G59660.1	67	1838	5.5	0.34878	1	ath-miR396b-5p:AT3G59660.1	0.779624		AT5G04280.1	95	455	4.5	0.315724	0.806476	ath-miR414:AT5G04280.1	0.662407
AT1G20010.1	138	1426	5	2.14429	1	ath-miR847:AT1G20010.1	0.67069		AT4G18060.1	171	929	5.5	0.697559	1	ath-miR841b-5p:AT4G18060.1	0.779624		AT5G58950.1	142	686	5	0.315724	1	ath-miR5658:AT5G58950.1	0.666103
AT1G27400.1	111	591	5	0.428859	1	ath-miR773a:AT1G27400.1	0.67069		AT5G63030.1	188	233	5.5	0.697559	1	ath-miR863-5p:AT5G63030.1	0.779624		AT4G18340.1	53	1201	6	0.315724	1.31572	ath-miR171b-3p:AT4G18340.1	0.672195
AT1G62020.1	54	3286	5	0.428859	1	ath-miR3440b-5p:AT1G62020.1	0.67069		AT1G54270.2	167	1447	4	0.017439	0.3708	ath-miR838:AT1G54270.2	0.779624		ATMG00020.1	67	2080	4	5.36731	0.254743	ath-miR2937:ATMG00020.1	0.672195
AT2G29960.2	92	378	5	0.857718	1	ath-miR5632-5p:AT2G29960.2	0.67069		AT5G24690.1	84	701	4	0.34878	0.355856	ath-miR414:AT5G24690.1	0.779624		AT1G01080.2	107	513	5.5	0.315724	1	ath-miR447c-3p:AT1G01080.2	0.686804
AT1G07930.2	74	1061	4.5	1.53103	0.836923	ath-miR414:AT1G07930.2	0.67069		AT4G00780.1	69	720	4.5	0.34878	0.659118	ath-miR397b:AT4G00780.1	0.779864		AT5G52450.1	20	1313	5.5	0.315724	1	ath-miR157c-3p:AT5G52450.1	0.686804
AT2G39570.1	9	1310	4.5	0.428859	0.769147	ath-miR156f-3p:AT2G39570.1	0.67069		AT3G19590.1	17	963	4.5	0.34878	0.794541	ath-miR158a-3p:AT3G19590.1	0.782801		AT1G27600.2	181	856	6	0.631449	1.23996	ath-miR847:AT1G27600.2	0.691116
AT2G46030.1	74	561	4.5	0.428859	0.769147	ath-miR414:AT2G46030.1	0.67069		AT2G43390.1	161	172	5.5	0.34878	1	ath-miR829-5p:AT2G43390.1	0.787828		AT5G38470.2	115	1273	3.5	0.315724	0.67571	ath-miR5021:AT5G38470.2	0.691116
AT5G03545.1	74	359	4.5	0.428859	0.769147	ath-miR414:AT5G03545.1	0.67069		AT3G14230.3	161	235	5.5	0.697559	1	ath-miR829-5p:AT3G14230.3	0.787828		AT3G46670.1	87	1375	6	0.631449	1.23996	ath-miR396a-5p:AT3G46670.1	0.691701
AT1G58200.2	123	1316	6	0.428859	1.42886	ath-miR827:AT1G58200.2	0.676715		AT5G61340.1	85	506	6	0.34878	1	ath-miR415:AT5G61340.1	0.787828		AT1G52710.2	95	367	5.5	0.315724	1	ath-miR414:AT1G52710.2	0.691701
AT2G18030.2	103	210	4.5	0.428859	1	ath-miR5655:AT2G18030.2	0.676715		AT1G16720.1	190	1851	4	0.34878	0.491556	ath-miR868-3p:AT1G16720.1	0.787828		AT5G50920.1	192	387	5.5	0.315724	1	ath-miR858b:AT5G50920.1	0.691701
AT3G01130.2	126	173	5.5	2.57315	1	ath-miR829-5p:AT3G01130.2	0.678872		AT2G46030.1	84	561	4.5	0.34878	0.659118	ath-miR414:AT2G46030.1	0.799265		AT1G52780.1	65	2726	4.5	0.631449	0.720955	ath-miR2934-5p:AT1G52780.1	0.691701
AT5G65670.2	109	817	6	0.857718	1.30014	ath-miR5998a:AT5G65670.2	0.682481		AT3G05840.2	83	492	4.5	0.34878	0.659118	ath-miR413:AT3G05840.2	0.799265		AT1G15690.2	95	2086	4	1.89435	0.454564	ath-miR414:AT1G15690.2	0.691701
AT3G02540.3	74	164	5.5	0.428859	1	ath-miR414:AT3G02540.3	0.68383		AT2G40900.1	101	410	5.5	0.34878	1	ath-miR5021:AT2G40900.1	0.800815		AT1G07320.4	95	870	4	0.631449	0.424688	ath-miR414:AT1G07320.4	0.691701
AT2G25450.1	74	389	4.5	0.857718	0.684131	ath-miR414:AT2G25450.1	0.719713		AT1G64680.1	130	733	4.5	0.34878	0.659118	ath-miR5657:AT1G64680.1	0.800815		AT2G17120.1	22	811	6	0.315724	1.31572	ath-miR157d:AT2G17120.1	0.692235
AT3G06910.1	134	505	6	0.428859	1.27081	ath-miR838:AT3G06910.1	0.746307		AT1G79530.1	140	412	4.5	0.34878	0.659118	ath-miR773b-3p:AT1G79530.1	0.800815		AT2G32260.1	119	846	6	0.315724	1.31572	ath-miR5595a:AT2G32260.1	0.692235
AT1G54030.1	79	690	5.5	0.857718	1	ath-miR4240:AT1G54030.1	0.746307		AT2G30260.1	181	329	4.5	0.34878	0.659118	ath-miR857:AT2G30260.1	0.800815		AT4G35630.1	152	216	6	0.315724	1.31572	ath-miR774b-5p:AT4G35630.1	0.692235
AT3G02200.2	121	539	5	0.428859	0.769147	ath-miR824-3p:AT3G02200.2	0.746307		AT5G25350.1	113	2345	4.5	0.34878	0.659118	ath-miR5641:AT5G25350.1	0.800815		AT1G27650.2	176	455	5	0.315724	1	ath-miR838:AT1G27650.2	0.692235
AT3G05090.2	88	95	4	0.00428859	0.702861	ath-miR5021:AT3G05090.2	0.746307		AT5G26000.2	89	851	4	0.34878	0.391921	ath-miR4227:AT5G26000.2	0.800815		AT1G24148.2	95	614	4.5	0.315724	0.806476	ath-miR414:AT1G24148.2	0.692235
AT2G03310.1	88	514	4	0.428859	0.624889	ath-miR5021:AT2G03310.1	0.746307		AT5G27690.1	84	450	6	0.115097	1.1151	ath-miR414:AT5G27690.1	0.800927		AT5G13180.1	61	831	4	0.947173	0.278217	ath-miR1886.3:AT5G13180.1	0.692235
AT3G04910.3	138	2120	4.5	0.428859	0.526198	ath-miR847:AT3G04910.3	0.746307		AT1G14120.1	103	783	6	0.697559	1	ath-miR5024-3p:AT1G14120.1	0.800927		AT4G28400.1	144	423	6	0.315724	1.31572	ath-miR5662:AT4G28400.1	0.692254
AT1G20696.3	74	569	4.5	0.857718	0.51991	ath-miR414:AT1G20696.3	0.746307		AT1G19660.2	84	506	6	1.39512	1	ath-miR414:AT1G19660.2	0.800927		AT1G73230.1	16	238	5.5	0.947173	1	ath-miR157a-3p:AT1G73230.1	0.704948
AT4G26230.1	74	332	5	1.71544	0.774835	ath-miR414:AT4G26230.1	0.749059		AT1G69830.1	96	1922	6	0.697559	1	ath-miR5012:AT1G69830.1	0.800927		AT1G63770.5	194	2600	4.5	0.315724	0.67571	ath-miR862-3p:AT1G63770.5	0.704948
AT5G06700.1	54	1555	6	0.857718	1	ath-miR3440b-5p:AT5G06700.1	0.766702		AT2G11910.2	84	286	6	1.04634	1	ath-miR414:AT2G11910.2	0.800927		AT1G07360.1	170	510	6	0.315724	1.31572	ath-miR829-5p:AT1G07360.1	0.728864
AT5G20890.1	107	866	6	0.857718	1	ath-miR5663-5p:AT5G20890.1	0.770321		AT2G44730.1	84	861	6	0.697559	1	ath-miR414:AT2G44730.1	0.800927		AT5G03455.1	135	290	5	0.631449	1	ath-miR5646:AT5G03455.1	0.73196
AT1G44446.3	91	1955	5	0.428859	0.769147	ath-miR5632-3p:AT1G44446.3	0.770321		AT3G25400.1	84	462	6	0.34878	1	ath-miR414:AT3G25400.1	0.800927		AT4G30440.1	31	695	5.5	0.947173	1	ath-miR161.1:AT4G30440.1	0.733159
AT5G05750.1	15	1104	6	0.428859	1	ath-miR157a-3p:AT5G05750.1	0.774717		AT3G45780.2	96	2727	6	1.04634	1	ath-miR5012:AT3G45780.2	0.800927		AT5G66400.2	181	597	4.5	0.947173	0.755122	ath-miR847:AT5G66400.2	0.733159
AT4G17170.1	1	527	5.5	0.857718	1	ath-miR156a-3p:AT4G17170.1	0.778149		AT4G15080.1	148	2604	6	0.34878	1	ath-miR780.1:AT4G15080.1	0.800927		AT1G07920.1	95	1280	4.5	2.23217	0.731378	ath-miR414:AT1G07920.1	0.733159
AT1G10650.2	82	1416	5.5	0.428859	1.3212	ath-miR5014a-3p:AT1G10650.2	0.788314		AT5G48340.2	84	1616	6	0.34878	1	ath-miR414:AT5G48340.2	0.800927		AT1G07940.2	95	1411	4.5	2.78153	0.726456	ath-miR414:AT1G07940.2	0.733159
AT3G27060.1	87	632	4.5	0.857718	0.590823	ath-miR5020b:AT3G27060.1	0.805833		AT5G56650.1	36	723	6	0.34878	1	ath-miR167a-5p:AT5G56650.1	0.800927		AT3G51160.1	177	782	6	0.947173	1.19352	ath-miR839-5p:AT3G51160.1	0.733584
AT4G27310.1	74	582	5	0.639	0.882265	ath-miR414:AT4G27310.1	0.817804		AT5G65940.3	42	1165	6	0.34878	1	ath-miR169a-3p:AT5G65940.3	0.800927		AT1G73680.2	23	1319	5.5	0.315724	1	ath-miR158a-5p:AT1G73680.2	0.733584
AT2G47730.1	88	872	4	0.857718	0.590823	ath-miR5021:AT2G47730.1	0.818872		AT1G66580.1	18	795	5	0.697559	0.829559	ath-miR158a-5p:AT1G66580.1	0.800927		AT1G48490.3	103	4035	5	0.631449	0.837855	ath-miR4239:AT1G48490.3	0.733584
AT3G58730.1	145	884	4.5	0.428859	0.217312	ath-miR861-3p:AT3G58730.1	0.819951		AT1G75780.1	84	1350	5	0.697559	0.829559	ath-miR414:AT1G75780.1	0.800927		AT3G14110.3	88	773	4.5	0.315724	0.67571	ath-miR396b-5p:AT3G14110.3	0.733584
AT3G07080.1	51	980	6	0.857718	1	ath-miR3434-3p:AT3G07080.1	0.825278		AT5G22080.2	18	762	5	0.697559	0.829559	ath-miR158a-5p:AT5G22080.2	0.800927		AT5G26000.2	102	851	4	0.631449	0.508228	ath-miR4227:AT5G26000.2	0.733584
AT1G73110.1	85	1309	6	0.857718	1	ath-miR5016:AT1G73110.1	0.826353		AT1G48490.3	90	4035	5	0.34878	0.794541	ath-miR4239:AT1G48490.3	0.800927		AT3G04810.2	95	1818	6	0.947173	1.19352	ath-miR414:AT3G04810.2	0.746388
AT1G14060.1	74	353	6	0.428859	1	ath-miR414:AT1G14060.1	0.829182		AT1G74850.1	33	1955	5	0.34878	0.794541	ath-miR164c-3p:AT1G74850.1	0.800927		AT3G27830.1	99	201	4	0.631449	0.340688	ath-miR418:AT3G27830.1	0.748452
AT1G22040.1	148	408	6	0.428859	1	ath-miR865-3p:AT1G22040.1	0.829182		AT5G59250.1	112	1634	5	0.34878	0.794541	ath-miR5640:AT5G59250.1	0.800927		AT1G75380.3	95	477	6	1.2629	1.16215	ath-miR414:AT1G75380.3	0.768782
AT3G16640.1	74	276	4.5	7.71946	0.230175	ath-miR414:AT3G16640.1	0.829182		AT3G01120.1	175	722	4.5	0.34878	0.659118	ath-miR847:AT3G01120.1	0.800927		AT1G48380.2	87	1173	6	0.315724	1	ath-miR396a-5p:AT1G48380.2	0.768782
AT5G60360.3	35	738	5.5	2.57315	1.13639	ath-miR167a-5p:AT5G60360.3	0.836236		AT4G02450.2	84	735	4.5	1.39512	0.631918	ath-miR414:AT4G02450.2	0.800927		AT1G53910.3	87	591	6	1.2629	1	ath-miR396a-5p:AT1G53910.3	0.768782
AT3G45310.2	35	639	5.5	0.428859	1	ath-miR167a-5p:AT3G45310.2	0.836236		AT5G26360.1	182	1741	4.5	0.697559	0.618666	ath-miR858a:AT5G26360.1	0.800927		AT1G28320.1	23	1767	5	1.57862	0.890915	ath-miR158a-5p:AT1G28320.1	0.768782
AT3G44590.2	1	153	5	0.428859	0.769147	ath-miR156a-3p:AT3G44590.2	0.836236		AT4G27320.1	84	922	4.5	0.34878	0.563137	ath-miR414:AT4G27320.1	0.800927		AT5G13770.1	95	1280	5	0.631449	0.837855	ath-miR414:AT5G13770.1	0.768782
AT5G53460.3	84	6850	5.5	1.71544	0.86361	ath-miR5014b:AT5G53460.3	0.845968		AT3G27830.1	87	201	4	0.34878	0.355856	ath-miR418:AT3G27830.1	0.800927		AT1G47530.1	93	324	5	0.315724	0.806476	ath-miR408-3p:AT1G47530.1	0.768782
AT1G69200.1	74	1816	5.5	0.857718	0.812444	ath-miR414:AT1G69200.1	0.845968		AT5G09590.1	110	2225	4	0.34878	0.355856	ath-miR5638a:AT5G09590.1	0.800927		AT4G27320.1	95	922	4.5	0.631449	0.632683	ath-miR414:AT4G27320.1	0.768782
AT5G48010.2	74	1350	5.5	0.857718	0.812444	ath-miR414:AT5G48010.2	0.845968		AT1G27530.1	116	398	5	0.34878	0.794541	ath-miR5645a:AT1G27530.1	0.801615		AT3G04730.1	78	784	4.5	0.947173	0.552266	ath-miR391-3p:AT3G04730.1	0.768782
AT2G25670.2	73	1316	5.5	0.428859	0.769147	ath-miR408-3p:AT2G25670.2	0.845968		AT3G59370.1	167	208	5	0.34878	0.794541	ath-miR838:AT3G59370.1	0.801615		AT2G46330.2	14	540	4	0.315724	0.342501	ath-miR156i:AT2G46330.2	0.768782
AT4G14270.2	88	517	5	0.428859	0.769147	ath-miR5021:AT4G14270.2	0.845968		AT2G25670.2	82	1316	5.5	0.697559	1.25859	ath-miR408-3p:AT2G25670.2	0.813456		AT1G66580.1	23	795	5	0.631449	0.837855	ath-miR158a-5p:AT1G66580.1	0.775541
AT2G01860.1	148	1468	5	0.428859	0.624889	ath-miR865-3p:AT2G01860.1	0.845968		AT5G60890.1	182	638	4.5	0.697559	0.829559	ath-miR858a:AT5G60890.1	0.813456		AT5G13140.1	127	344	6	0.631449	1	ath-miR5642a:AT5G13140.1	0.782184
AT2G39770.2	148	646	5	0.428859	0.624889	ath-miR865-3p:AT2G39770.2	0.845968		AT2G26910.1	166	3343	5	0.34878	1	ath-miR837-5p:AT2G26910.1	0.814164		AT3G01820.1	43	834	5	0.315724	0.806476	ath-miR167c-5p:AT3G01820.1	0.782184
AT1G29930.1	137	223	4.5	9.43489	0.164903	ath-miR842:AT1G29930.1	0.845968		AT5G56340.1	101	1342	6	0.697559	1	ath-miR5021:AT5G56340.1	0.82404		AT1G07930.2	95	1061	4.5	1.61335	0.751983	ath-miR414:AT1G07930.2	0.786349
AT4G38570.2	55	631	5.5	0.428859	0.769147	ath-miR390a-3p:AT4G38570.2	0.845984		AT1G56450.1	48	637	4.5	0.34878	0.659118	ath-miR172d-5p:AT1G56450.1	0.82404		AT1G72020.1	138	278	6	2.52579	1	ath-miR5651:AT1G72020.1	0.794078
AT4G38800.1	51	767	5.5	0.428859	1	ath-miR3434-3p:AT4G38800.1	0.847702		AT5G08280.1	175	1357	4.5	0.34878	0.563137	ath-miR847:AT5G08280.1	0.82404		AT2G39570.1	10	1310	4.5	0.947173	0.552266	ath-miR156f-3p:AT2G39570.1	0.801343
AT1G02500.2	143	966	5	1.28658	0.727217	ath-miR858b:AT1G02500.2	0.85213		AT4G34120.1	80	370	6	0.34878	1	ath-miR404:AT4G34120.1	0.825947		AT1G64170.1	101	2182	6	0.315724	1	ath-miR4221:AT1G64170.1	0.808672
AT3G01130.2	88	290	5	1.71544	1	ath-miR5021:AT3G01130.2	0.85722		AT1G22850.1	84	1074	4.5	0.34878	0.491556	ath-miR414:AT1G22850.1	0.825947		AT3G02468.1	185	813	5	1.2629	1.16215	ath-miR854a:AT3G02468.1	0.814892
AT1G77440.2	150	451	5.5	1.28658	0.842066	ath-miR867:AT1G77440.2	0.89149		AT1G54520.1	101	496	4	0.34878	1	ath-miR5021:AT1G54520.1	0.826		AT3G02470.4	185	866	5	1.2629	1.16215	ath-miR854a:AT3G02470.4	0.814892
AT5G49890.1	128	2172	5	0.428859	0.624889	ath-miR831-5p:AT5G49890.1	0.89149		AT4G09650.1	21	88	5.5	1.7439	1.34088	ath-miR159b-3p:AT4G09650.1	0.833484		AT4G17950.1	39	1528	5.5	0.315724	1	ath-miR166a-5p:AT4G17950.1	0.814892
AT4G04960.1	74	1963	5.5	0.428859	0.769147	ath-miR414:AT4G04960.1	0.892348		AT1G23390.1	145	540	4.5	0.697559	0.548896	ath-miR775:AT1G23390.1	0.838767		AT4G30210.2	95	581	5.5	0.315724	1	ath-miR414:AT4G30210.2	0.814892
AT5G18600.1	74	204	5.5	0.428859	0.769147	ath-miR414:AT5G18600.1	0.892348		AT3G53630.1	167	560	4.5	0.0244146	0.500608	ath-miR838:AT3G53630.1	0.838767		AT4G36750.1	74	802	5.5	0.947173	1	ath-miR3440b-5p:AT4G36750.1	0.814892
AT1G08190.1	138	3017	5	0.857718	0.612544	ath-miR847:AT1G08190.1	0.892348		AT5G10200.1	175	2045	6	0.34878	1.34409	ath-miR847:AT5G10200.1	0.872298		AT4G38800.1	71	767	5.5	0.315724	1	ath-miR3434-3p:AT4G38800.1	0.814892
AT5G52650.1	149	155	5	0.857718	0.636859	ath-miR866-3p:AT5G52650.1	0.907352		AT1G21630.2	125	3851	5.5	0.697559	1.25859	ath-miR5652:AT1G21630.2	0.872298		AT5G08139.1	101	1225	5.5	0.631449	1	ath-miR4221:AT5G08139.1	0.814892
AT3G18490.1	138	1195	5	1.28658	0.571358	ath-miR847:AT3G18490.1	0.907352		AT2G32260.1	84	1042	6	0.697559	1.25859	ath-miR414:AT2G32260.1	0.872298		AT1G02500.2	192	966	5	1.89435	0.901647	ath-miR858b:AT1G02500.2	0.814892
AT4G18340.1	41	1201	6	0.428859	1	ath-miR171b-3p:AT4G18340.1	0.916562		AT5G17820.1	19	1212	5.5	0.697559	1.25859	ath-miR158b:AT5G17820.1	0.872298		AT1G54030.1	104	690	5.5	0.315724	1	ath-miR4240:AT1G54030.1	0.815285
AT1G10522.2	51	685	6	0.428859	1	ath-miR3434-3p:AT1G10522.2	0.917396		AT5G60340.1	69	369	6	0.697559	1.25859	ath-miR397b:AT5G60340.1	0.872298		AT3G15450.3	63	170	5.5	0.631449	1	ath-miR2933a:AT3G15450.3	0.815285
AT1G77840.1	46	1055	6	0.428859	1	ath-miR173-5p:AT1G77840.1	0.917396		AT5G42950.1	99	4990	5.5	1.04634	1.20546	ath-miR5015:AT5G42950.1	0.872298		AT1G22850.1	95	1074	4.5	0.315724	0.581433	ath-miR414:AT1G22850.1	0.815285
AT2G37110.1	83	463	6	0.857718	1	ath-miR5014a-5p:AT2G37110.1	0.917396		AT5G52840.1	167	281	5.5	1.04634	1.20546	ath-miR838:AT5G52840.1	0.872298		AT1G74370.1	193	664	6	0.631449	1	ath-miR859:AT1G74370.1	0.817193
AT2G44940.1	88	989	6	0.428859	1	ath-miR5021:AT2G44940.1	0.917396		AT5G16050.1	141	574	5.5	0.181365	1.14155	ath-miR773b-5p:AT5G16050.1	0.872298		AT2G45030.1	175	2075	6	0.315724	1	ath-miR837-5p:AT2G45030.1	0.817193
AT3G19930.1	118	1526	6	0.428859	1	ath-miR8172:AT3G19930.1	0.917396		AT2G17500.4	173	1417	5.5	1.04634	1	ath-miR844-5p:AT2G17500.4	0.872298		AT1G14310.1	190	735	6	0.315724	1	ath-miR857:AT1G14310.1	0.818148
AT3G22530.1	74	806	6	0.428859	1	ath-miR414:AT3G22530.1	0.917396		AT2G23940.1	67	664	5.5	0.34878	1	ath-miR396b-5p:AT2G23940.1	0.872298		AT2G20790.3	7	1615	6	0.631449	1.23996	ath-miR156d-3p:AT2G20790.3	0.825928
AT5G28640.1	115	944	6	0.857718	1	ath-miR779.1:AT5G28640.1	0.917396		AT2G38040.2	66	1994	5.5	0.34878	1	ath-miR396a-5p:AT2G38040.2	0.872298		AT4G29270.1	165	650	5	0.315724	0.806476	ath-miR8182:AT4G29270.1	0.828533
AT5G36880.2	141	1913	6	0.428859	1	ath-miR857:AT5G36880.2	0.917396		AT2G41160.1	159	912	5.5	0.34878	1	ath-miR8183:AT2G41160.1	0.872298		AT3G20960.1	102	1337	5.5	0.315724	1	ath-miR4227:AT3G20960.1	0.837517
AT5G03545.1	120	298	5.5	0.283047	0.897952	ath-miR8177:AT5G03545.1	0.917396		AT4G34100.2	139	2994	5.5	0.697559	1	ath-miR773a:AT4G34100.2	0.872298		AT2G21960.1	74	388	5	0.315724	0.806476	ath-miR3440b-5p:AT2G21960.1	0.856367
AT1G62480.1	134	473	5.5	0.857718	0.812444	ath-miR838:AT1G62480.1	0.917396		AT3G59920.1	97	916	5	0.558047	0.917816	ath-miR5014a-5p:AT3G59920.1	0.872298		AT3G01130.2	170	173	5.5	1.2629	1	ath-miR829-5p:AT3G01130.2	0.856952
AT1G10940.2	138	1460	5.5	0.428859	0.769147	ath-miR847:AT1G10940.2	0.917396		AT1G49760.2	159	2090	5	0.34878	0.794541	ath-miR8183:AT1G49760.2	0.872298		AT3G63140.1	50	524	5	0.631449	0.837855	ath-miR170-5p:AT3G63140.1	0.856952
AT4G09830.1	81	603	5.5	0.428859	0.769147	ath-miR5012:AT4G09830.1	0.917396		AT3G49720.2	166	513	5	0.34878	0.794541	ath-miR837-5p:AT3G49720.2	0.872298		AT3G16640.1	95	276	4.5	9.47173	0.403656	ath-miR414:AT3G16640.1	0.859324
AT5G61410.2	51	568	5.5	0.428859	0.769147	ath-miR3434-3p:AT5G61410.2	0.917396		AT1G07920.1	84	1280	4.5	0.495267	0.551959	ath-miR414:AT1G07920.1	0.872298		AT3G56190.2	145	872	4.5	0.947173	0.436244	ath-miR5663-5p:AT3G56190.2	0.863585
AT2G04390.1	138	328	5	0.197275	0.620149	ath-miR847:AT2G04390.1	0.917396		AT1G07940.2	84	1411	4.5	0.610364	0.514895	ath-miR414:AT1G07940.2	0.872298		AT3G60210.1	90	626	6	0.631449	1.23996	ath-miR397b:AT3G60210.1	0.870017
AT4G37410.1	139	1575	5	0.428859	0.526198	ath-miR849:AT4G37410.1	0.917396		AT1G07930.2	84	1061	4.5	0.285999	0.472884	ath-miR414:AT1G07930.2	0.872298		AT5G36880.2	190	1913	6	0.631449	1.23996	ath-miR857:AT5G36880.2	0.870017
AT5G19950.3	138	1334	5	0.0771946	0.471094	ath-miR847:AT5G19950.3	0.917396		AT3G16640.1	84	276	4.5	9.41705	0.378701	ath-miR414:AT3G16640.1	0.872298		AT1G76090.1	115	1230	5	0.315724	1	ath-miR5021:AT1G76090.1	0.870017
AT1G75780.1	74	1350	5	0.428859	0.45443	ath-miR414:AT1G75780.1	0.917396		AT1G55330.1	84	96	4.5	2.09268	0.318194	ath-miR414:AT1G55330.1	0.872298		AT3G26640.1	144	1029	5.5	0.315724	1	ath-miR5662:AT3G26640.1	0.870017
AT1G80920.1	105	210	5	0.428859	0.45443	ath-miR5658:AT1G80920.1	0.917396		AT3G02200.2	160	539	5	0.34878	0.794541	ath-miR824-3p:AT3G02200.2	0.873599		AT1G44446.3	120	1955	5	0.315724	0.806476	ath-miR5632-3p:AT1G44446.3	0.870017
AT3G09840.1	138	1439	5	0.428859	0.45443	ath-miR847:AT3G09840.1	0.917396		AT5G66400.2	175	597	4.5	0.34878	0.491556	ath-miR847:AT5G66400.2	0.873599		AT1G29930.1	179	223	4.5	17.9963	0.257745	ath-miR842:AT1G29930.1	0.870017
AT4G12420.2	74	2007	5	0.428859	0.45443	ath-miR414:AT4G12420.2	0.917396		AT1G29930.1	172	223	4.5	12.2073	0.152587	ath-miR842:AT1G29930.1	0.873599		AT1G37130.1	72	2652	4.5	0.315724	0.229385	ath-miR3434-5p:AT1G37130.1	0.870017
AT1G45145.1	133	390	5	0.857718	0.419267	ath-miR837-5p:AT1G45145.1	0.917396		AT3G61060.2	44	371	5	0.34878	0.794541	ath-miR170-3p:AT3G61060.2	0.87765		AT2G44920.2	143	603	5	0.315724	0.806476	ath-miR5661:AT2G44920.2	0.870296
AT4G17340.1	53	816	5	0.428859	0.399888	ath-miR3440b-3p:AT4G17340.1	0.917396		AT1G37130.1	54	2652	4.5	0.34878	0.278871	ath-miR3434-5p:AT1G37130.1	0.87765		AT3G07460.2	94	824	6	1.57862	1.13952	ath-miR413:AT3G07460.2	0.872812
AT1G70850.3	112	556	5	0.158678	0.39033	ath-miR773b-3p:AT1G70850.3	0.917396		AT2G37620.2	174	858	6	0.34878	1	ath-miR845b:AT2G37620.2	0.88406		AT1G49730.4	183	1632	6	0.631449	1	ath-miR851-5p:AT1G49730.4	0.872812
ATCG00860.1	81	3828	5	0.214429	0.320635	ath-miR5012:ATCG00860.1	0.917396		AT1G47395.1	84	195	5.5	1.16841	0.905345	ath-miR414:AT1G47395.1	0.885228		AT2G39950.2	10	2023	6	0.315724	1	ath-miR156f-3p:AT2G39950.2	0.872812
ATCG01280.1	81	3828	5	0.214429	0.320635	ath-miR5012:ATCG01280.1	0.917396		AT4G34580.1	67	1669	5.5	0.526657	0.899325	ath-miR396b-5p:AT4G34580.1	0.885228		AT5G57020.1	74	1483	6	0.315724	1	ath-miR3440b-5p:AT5G57020.1	0.872812
AT3G56800.1	133	536	5	0.857718	0.296053	ath-miR837-5p:AT3G56800.1	0.917396		AT1G10720.1	84	1135	5.5	0.697559	0.829559	ath-miR414:AT1G10720.1	0.885228		AT3G59920.1	111	916	5	0.315724	0.806476	ath-miR5014a-5p:AT3G59920.1	0.872812
AT1G31580.1	88	173	4	0.428859	0.16387	ath-miR5021:AT1G31580.1	0.917396		AT4G09830.1	96	603	5.5	0.697559	0.829559	ath-miR5012:AT4G09830.1	0.885228		AT4G22220.1	56	545	5	0.315724	0.806476	ath-miR172b-5p:AT4G22220.1	0.872812
AT2G43945.1	6	191	6	0.287335	0.900953	ath-miR156d-3p:AT2G43945.1	0.926205		AT3G14310.1	191	1295	5.5	0.34878	0.794541	ath-miR869.2:AT3G14310.1	0.885228		AT1G10570.2	171	57	5	0.631449	0.720955	ath-miR831-3p:AT1G10570.2	0.872812
AT4G20300.2	85	920	6	0.857718	0.812444	ath-miR5016:AT4G20300.2	0.926205		AT3G44280.1	128	295	5	0.34878	0.794541	ath-miR5655:AT3G44280.1	0.885228		AT4G37980.2	109	810	5	0.631449	0.720955	ath-miR5012:AT4G37980.2	0.872812
AT5G50920.1	107	1022	6	0.857718	0.812444	ath-miR5663-5p:AT5G50920.1	0.926205		AT5G55180.2	47	1367	5.5	0.34878	0.794541	ath-miR172b-5p:AT5G55180.2	0.885228		AT3G06470.1	89	780	5	0.315724	0.67571	ath-miR397a:AT3G06470.1	0.872812
AT1G12520.3	68	820	6	0.428859	0.769147	ath-miR398a-3p:AT1G12520.3	0.926205		AT4G02380.2	175	350	5	2.44146	0.711548	ath-miR847:AT4G02380.2	0.885228		AT1G56450.1	57	637	4.5	0.947173	0.468381	ath-miR172d-5p:AT1G56450.1	0.872812
AT1G70940.1	136	1651	6	0.428859	0.769147	ath-miR841b-5p:AT1G70940.1	0.926205		AT5G10400.1	84	488	5	0.697559	0.708757	ath-miR414:AT5G10400.1	0.885228		AT1G63830.3	112	974	6	0.631449	1	ath-miR5014b:AT1G63830.3	0.874188
AT1G72230.1	73	823	6	0.428859	0.769147	ath-miR408-3p:AT1G72230.1	0.926205		AT1G12240.1	145	1483	5	0.34878	0.659118	ath-miR775:AT1G12240.1	0.885228		AT5G08690.1	71	385	6	0.315724	1	ath-miR3434-3p:AT5G08690.1	0.878904
AT2G04030.2	128	1986	6	0.428859	0.769147	ath-miR831-5p:AT2G04030.2	0.926205		AT1G22640.1	182	394	5	0.34878	0.659118	ath-miR858a:AT1G22640.1	0.885228		AT5G56550.1	170	572	6	0.947173	1	ath-miR829-5p:AT5G56550.1	0.881794
AT2G17265.1	75	424	5.5	0.428859	0.769147	ath-miR418:AT2G17265.1	0.926205		AT1G75370.2	184	1477	5	0.34878	0.659118	ath-miR859:AT1G75370.2	0.885228		AT5G45350.2	140	132	6	0.631449	1	ath-miR5655:AT5G45350.2	0.890668
AT3G05490.1	151	316	6	0.428859	0.769147	ath-miR868-3p:AT3G05490.1	0.926205		AT3G09840.1	175	1439	5	0.34878	0.659118	ath-miR847:AT3G09840.1	0.885228		AT5G52840.1	176	281	5.5	0.947173	0.860477	ath-miR838:AT5G52840.1	0.890668
AT5G13140.1	53	681	6	0.428859	0.769147	ath-miR3440b-3p:AT5G13140.1	0.926205		AT1G53910.3	66	591	6	1.04634	1.20546	ath-miR396a-5p:AT1G53910.3	0.889216		AT1G19660.2	95	506	6	0.631449	1	ath-miR414:AT1G19660.2	0.891992
AT5G62890.4	77	1337	6	0.428859	0.769147	ath-miR4227:AT5G62890.4	0.926205		AT3G54470.1	62	1504	6	0.34878	1	ath-miR393a-3p:AT3G54470.1	0.889216		AT1G77090.1	16	321	6	0.315724	1	ath-miR157a-3p:AT1G77090.1	0.891992
AT5G22830.1	138	1113	5.5	0.0257315	0.717868	ath-miR847:AT5G22830.1	0.926205		AT5G62890.4	89	1337	6	0.34878	1	ath-miR4227:AT5G62890.4	0.889216		AT4G20440.4	122	960	6	0.631449	1	ath-miR5633:AT4G20440.4	0.891992
AT1G48920.1	74	1280	5.5	0.857718	0.684131	ath-miR414:AT1G48920.1	0.926205		AT5G07870.1	67	1413	5	0.34878	0.659118	ath-miR396b-5p:AT5G07870.1	0.890193		AT4G02380.2	181	350	5	1.57862	0.731359	ath-miR847:AT4G02380.2	0.896321
AT1G17220.1	140	2681	5	0.428859	0.624889	ath-miR855:AT1G17220.1	0.926205		AT4G32600.1	182	1343	6	0.34878	1	ath-miR858a:AT4G32600.1	0.890886		AT3G01120.1	163	1768	6	0.947173	1	ath-miR8177:AT3G01120.1	0.899275
AT1G18980.1	88	201	5	0.428859	0.624889	ath-miR5021:AT1G18980.1	0.926205		AT1G50630.2	84	1241	5.5	0.34878	0.794541	ath-miR414:AT1G50630.2	0.892366		AT2G45980.1	3	783	5	0.315724	0.581433	ath-miR156b-3p:AT2G45980.1	0.899275
AT1G66130.1	44	532	5.5	0.428859	0.624889	ath-miR172d-5p:AT1G66130.1	0.926205		AT3G04670.2	66	1635	5.5	0.34878	0.794541	ath-miR396a-5p:AT3G04670.2	0.892366		AT1G06190.2	95	913	5.5	0.315724	0.806476	ath-miR414:AT1G06190.2	0.900976
AT3G59020.2	74	2829	5.5	0.428859	0.624889	ath-miR414:AT3G59020.2	0.926205		AT3G27200.1	70	268	5.5	0.34878	0.794541	ath-miR398a-3p:AT3G27200.1	0.892366		AT1G56300.1	100	310	5.5	0.315724	0.806476	ath-miR419:AT1G56300.1	0.900976
AT1G80920.1	119	122	5.5	0.428859	0.399888	ath-miR8176:AT1G80920.1	0.926205		AT3G45310.2	36	639	5.5	0.34878	0.794541	ath-miR167a-5p:AT3G45310.2	0.892366		AT1G62390.1	181	1421	5.5	0.315724	0.806476	ath-miR847:AT1G62390.1	0.900976
AT2G05220.2	138	336	5	1.0893	0.30948	ath-miR847:AT2G05220.2	0.926205		AT4G30200.4	154	1181	5.5	0.34878	0.794541	ath-miR8171:AT4G30200.4	0.892366		AT3G52890.2	76	2954	5.5	0.315724	0.806476	ath-miR390a-5p:AT3G52890.2	0.900976
ATMG00020.1	142	1980	5	19.2986	0.201127	ath-miR858a:ATMG00020.1	0.926205		AT2G44100.2	97	870	5	0.139512	0.671265	ath-miR5014a-5p:AT2G44100.2	0.892366		AT4G00400.1	152	364	5.5	0.315724	0.806476	ath-miR774b-5p:AT4G00400.1	0.900976
AT5G22090.2	138	1124	6	0.428859	0.769147	ath-miR847:AT5G22090.2	0.928485		AT1G58030.1	151	1725	5	0.34878	0.659118	ath-miR782:AT1G58030.1	0.892366		AT4G21990.2	95	1442	5.5	0.315724	0.806476	ath-miR414:AT4G21990.2	0.900976
AT3G18035.1	130	910	5.5	0.428859	0.624889	ath-miR834:AT3G18035.1	0.929203		AT3G26744.4	143	918	5.5	0.34878	0.794541	ath-miR774b-3p:AT3G26744.4	0.89336		AT4G24960.3	95	695	5.5	0.315724	0.806476	ath-miR414:AT4G24960.3	0.900976
AT5G52570.2	134	743	6	0.428859	0.769147	ath-miR838:AT5G52570.2	0.931056		AT4G35300.5	166	2294	5.5	0.34878	0.794541	ath-miR837-5p:AT4G35300.5	0.89336		AT5G22000.3	67	305	5.5	0.315724	0.806476	ath-miR2937:AT5G22000.3	0.900976
AT1G66670.1	66	819	5.5	0.428859	0.526198	ath-miR397a:AT1G66670.1	0.932317		ATCG00860.1	96	3828	5	0.17439	0.627362	ath-miR5012:ATCG00860.1	0.89336		AT4G26230.1	95	332	5	1.57862	0.731359	ath-miR414:AT4G26230.1	0.900976
AT1G62430.1	100	1233	6	0.428859	0.769147	ath-miR5652:AT1G62430.1	0.93552		ATCG01280.1	96	3828	5	0.17439	0.627362	ath-miR5012:ATCG01280.1	0.89336		AT1G20010.1	150	135	5	0.315724	0.67571	ath-miR774a:AT1G20010.1	0.900976
AT4G29020.2	43	319	5.5	0.428859	0.769147	ath-miR172b-5p:AT4G29020.2	0.936208		AT5G03220.1	39	467	6	0.219731	1.21973	ath-miR168a-5p:AT5G03220.1	0.909433		AT2G21390.1	144	3150	5	0.315724	0.67571	ath-miR5662:AT2G21390.1	0.900976
AT5G17820.1	23	1212	5.5	0.428859	0.769147	ath-miR158b:AT5G17820.1	0.938591		AT5G47520.1	67	1041	5.5	0.34878	0.794541	ath-miR396b-5p:AT5G47520.1	0.923972		AT5G23100.1	95	975	5	0.315724	0.67571	ath-miR414:AT5G23100.1	0.900976
AT2G20890.1	134	906	5.5	3.00201	0.756725	ath-miR838:AT2G20890.1	0.951769		AT5G45390.1	112	372	5	0.34878	0.563137	ath-miR5640:AT5G45390.1	0.925435		AT1G27400.1	148	591	5	0.631449	0.632683	ath-miR773a:AT1G27400.1	0.900976
AT4G01150.2	53	252	5.5	1.28658	0.639934	ath-miR3440b-3p:AT4G01150.2	0.951769		AT2G24360.1	133	1581	6	0.34878	1	ath-miR5664:AT2G24360.1	0.93358		AT3G11120.1	171	105	5	0.947173	0.606583	ath-miR831-3p:AT3G11120.1	0.900976
AT1G28440.1	80	2719	6	0.428859	0.769147	ath-miR4243:AT1G28440.1	0.96225		AT5G03880.1	71	213	6	0.34878	1	ath-miR398a-5p:AT5G03880.1	0.93358		AT3G61060.2	153	829	5	0.315724	0.581433	ath-miR776:AT3G61060.2	0.900976
AT5G52840.1	134	281	5.5	0.857718	0.590823	ath-miR838:AT5G52840.1	0.96225		AT5G08690.1	53	385	6	0.34878	1	ath-miR3434-3p:AT5G08690.1	0.93358		AT2G24500.1	151	600	5.5	0.315724	0.806476	ath-miR774b-3p:AT2G24500.1	0.901176
AT2G33120.3	121	577	5.5	0.428859	0.624889	ath-miR824-3p:AT2G33120.3	0.974987		AT5G60360.3	36	738	5.5	1.39512	0.872889	ath-miR167a-5p:AT5G60360.3	0.93358		AT4G19110.3	37	1176	5	0.315724	0.67571	ath-miR164c-3p:AT4G19110.3	0.904554
AT1G78830.1	89	1279	6	0.857718	0.695111	ath-miR5024-3p:AT1G78830.1	0.991419		AT1G15340.2	139	1048	5.5	0.697559	0.829559	ath-miR773a:AT1G15340.2	0.93358		AT4G19112.1	37	2260	5	0.315724	0.67571	ath-miR164c-3p:AT4G19112.1	0.904554
AT1G07920.1	146	491	6	1.19652	0.693841	ath-miR861-5p:AT1G07920.1	0.991419		AT3G15480.1	183	227	5.5	0.697559	0.829559	ath-miR858b:AT3G15480.1	0.93358		AT5G01520.2	83	1034	6	0.631449	1	ath-miR393b-3p:AT5G01520.2	0.907361
AT2G47110.2	134	303	6	1.71544	0.678519	ath-miR838:AT2G47110.2	0.991419		AT5G03455.1	121	290	5	0.34878	0.659118	ath-miR5646:AT5G03455.1	0.93358		AT1G31580.1	115	173	4	1.57862	0.36844	ath-miR5021:AT1G31580.1	0.907361
AT3G16850.1	61	815	6	0.218718	0.65603	ath-miR395a:AT3G16850.1	0.991419		AT1G45688.2	50	740	6	0.697559	1	ath-miR1886.1:AT1G45688.2	0.94533		AT5G48180.1	87	697	5.5	0.631449	0.837855	ath-miR396a-5p:AT5G48180.1	0.908001
AT1G53910.3	64	591	6	0.428859	0.624889	ath-miR396a-5p:AT1G53910.3	0.991419		AT2G36060.3	84	299	5.5	0.34878	0.794541	ath-miR414:AT2G36060.3	0.94533		AT5G24520.3	131	1250	5	0.315724	0.67571	ath-miR5645c:AT5G24520.3	0.913305
AT2G11910.2	74	286	6	0.428859	0.624889	ath-miR414:AT2G11910.2	0.991419		AT3G23750.1	167	2602	5.5	0.34878	0.794541	ath-miR838:AT3G23750.1	0.94533		AT5G45390.1	125	372	5	0.315724	0.67571	ath-miR5640:AT5G45390.1	0.917784
AT4G33380.2	96	1079	6	0.428859	0.624889	ath-miR5640:AT4G33380.2	0.991419		AT4G04210.1	73	542	5.5	0.34878	0.794541	ath-miR399c-5p:AT4G04210.1	0.94533		AT1G32450.1	136	1419	5.5	0.315724	0.806476	ath-miR5649a:AT1G32450.1	0.92735
AT5G03170.1	88	740	6	0.428859	0.624889	ath-miR5021:AT5G03170.1	0.991419		AT4G22220.1	47	545	5	0.34878	0.659118	ath-miR172b-5p:AT4G22220.1	0.94533		AT2G04390.1	181	328	5	0.410442	0.58647	ath-miR847:AT2G04390.1	0.92735
AT5G20050.1	81	462	6	0.428859	0.624889	ath-miR5012:AT5G20050.1	0.991419		AT1G16270.2	161	3882	5	0.34878	0.563137	ath-miR829-5p:AT1G16270.2	0.94533		AT5G14790.1	126	1252	6	0.315724	1	ath-miR5641:AT5G14790.1	0.934436
AT5G27990.1	74	543	6	0.428859	0.624889	ath-miR414:AT5G27990.1	0.991419		AT1G02500.2	183	966	5	0.697559	0.447876	ath-miR858b:AT1G02500.2	0.94533		AT5G60360.3	41	738	5.5	0.947173	0.860477	ath-miR167a-5p:AT5G60360.3	0.934436
AT3G61580.1	88	1144	6	0.857718	0.590823	ath-miR5021:AT3G61580.1	0.991419		AT3G53460.4	79	1385	5	1.04634	0.295319	ath-miR403-5p:AT3G53460.4	0.94533		AT1G80380.4	143	829	5.5	0.315724	0.806476	ath-miR5661:AT1G80380.4	0.934436
AT1G20693.3	74	583	5.5	0.857718	0.464196	ath-miR414:AT1G20693.3	0.991419		AT1G31580.1	101	173	4	0.34878	0.162028	ath-miR5021:AT1G31580.1	0.94533		AT2G28910.1	95	876	5.5	0.315724	0.806476	ath-miR414:AT2G28910.1	0.934436
AT1G77885.1	74	731	5.5	0.428859	0.45443	ath-miR414:AT1G77885.1	0.991419		AT3G18490.1	175	1195	5	0.697559	0.493267	ath-miR847:AT3G18490.1	0.962216		AT2G34250.2	26	470	5.5	0.315724	0.806476	ath-miR159b-5p:AT2G34250.2	0.934436
AT2G36530.1	74	723	5.5	0.428859	0.45443	ath-miR414:AT2G36530.1	0.991419		AT1G56300.1	88	310	5.5	0.34878	0.794541	ath-miR419:AT1G56300.1	0.964358		AT4G37760.1	115	1759	5	0.315724	0.806476	ath-miR5021:AT4G37760.1	0.934436
AT1G47395.1	74	195	5.5	0.227295	0.442877	ath-miR414:AT1G47395.1	0.991419		AT2G16600.2	141	405	5	2.09268	0.689131	ath-miR773b-5p:AT2G16600.2	0.964358		AT2G27030.3	175	445	5	0.315724	0.510243	ath-miR837-5p:AT2G27030.3	0.934436
AT2G16600.2	74	538	5.5	0.857718	0.419267	ath-miR414:AT2G16600.2	0.991419		AT3G02468.1	176	813	5	0.34878	0.659118	ath-miR854a:AT3G02468.1	0.964358		AT3G53460.4	92	1385	5	0.315724	0.29415	ath-miR403-5p:AT3G53460.4	0.934436
AT2G44060.2	74	1037	5.5	0.428859	0.399888	ath-miR414:AT2G44060.2	0.991419		AT3G02470.4	176	866	5	0.34878	0.659118	ath-miR854a:AT3G02470.4	0.964358		AT2G05220.2	181	336	5	0.536731	0.56287	ath-miR847:AT2G05220.2	0.940745
AT3G19820.3	67	1251	5.5	0.857718	0.382268	ath-miR397b:AT3G19820.3	0.991419		AT2G04390.1	175	328	5	0.104634	0.473616	ath-miR847:AT2G04390.1	0.964358		AT5G16050.1	149	574	5.5	0.325196	0.812282	ath-miR773b-5p:AT5G16050.1	0.941342
AT1G47400.1	74	213	5.5	0.201564	0.382142	ath-miR414:AT1G47400.1	0.991419		AT1G20010.1	175	1426	5	0.697559	0.447876	ath-miR847:AT1G20010.1	0.964358		AT4G37410.1	182	1575	5	0.315724	0.581433	ath-miR849:AT4G37410.1	0.941342
AT1G20693.3	55	589	5.5	0.428859	0.357035	ath-miR390a-3p:AT1G20693.3	0.991419		ATMG00020.1	182	1980	5	36.6219	0.445977	ath-miR858a:ATMG00020.1	0.964358		AT5G27850.1	88	541	5	0.315724	0.409874	ath-miR396b-5p:AT5G27850.1	0.9657
AT5G60360.3	65	627	5.5	0.428859	0.322478	ath-miR396b-5p:AT5G60360.3	0.991419		AT1G45145.1	166	390	5	1.04634	0.423096	ath-miR837-5p:AT1G45145.1	0.964358		ATMG00020.1	191	1980	5	32.2039	0.390714	ath-miR858a:ATMG00020.1	0.9657
AT1G01050.1	122	483	6	0.428859	0.626064	ath-miR826b:AT1G01050.1	0.991505		AT5G27850.1	67	541	5	0.34878	0.355856	ath-miR396b-5p:AT5G27850.1	0.964358		AT4G09830.1	109	603	5.5	1.2629	0.781834	ath-miR5012:AT4G09830.1	0.973407
AT2G42500.3	132	294	6	0.428859	0.624889	ath-miR835-5p:AT2G42500.3	0.991505		AT3G11120.1	163	105	5	1.04634	0.342564	ath-miR831-3p:AT3G11120.1	0.964358		AT2G41630.1	115	460	5	0.315724	0.67571	ath-miR5021:AT2G41630.1	0.973407
AT1G72750.1	108	445	6	0.428859	0.624889	ath-miR5996:AT1G72750.1	0.99268		AT3G56800.1	166	536	5	0.34878	0.325869	ath-miR837-5p:AT3G56800.1	0.964358		AT5G47550.1	172	188	6	0.631449	0.837855	ath-miR833a-5p:AT5G47550.1	0.977669
AT2G41430.5	52	702	5.5	1.71544	0.283532	ath-miR3434-5p:AT2G41430.5	0.99268		AT3G60530.1	132	368	6	0.697559	0.829559	ath-miR5662:AT3G60530.1	0.97664		AT3G25400.1	95	462	6	0.631449	0.837855	ath-miR414:AT3G25400.1	0.980671
AT1G01620.2	19	320	5.5	0.428859	0.204006	ath-miR157c-3p:AT1G01620.2	0.99268		AT4G12320.1	18	1069	6	0.697559	0.829559	ath-miR158a-5p:AT4G12320.1	0.97664		AT5G20165.3	160	536	6	0.631449	0.837855	ath-miR8172:AT5G20165.3	0.980671
AT3G27160.1	47	90	6	0.428859	0.526198	ath-miR1886.1:AT3G27160.1	0.993093		AT1G23410.1	167	253	6	0.697559	0.826743	ath-miR838:AT1G23410.1	0.97664		AT1G01050.1	168	483	6	0.315724	0.806476	ath-miR826b:AT1G01050.1	0.980671
AT2G19730.3	116	455	6	0.857718	0.464196	ath-miR8168:AT2G19730.3	0.993093		AT1G02280.2	123	645	6	0.34878	0.794541	ath-miR5650:AT1G02280.2	0.97664		AT1G15030.1	94	1261	6	0.315724	0.806476	ath-miR413:AT1G15030.1	0.980671
AT2G13360.2	88	1381	5.5	0.428859	0.232474	ath-miR5021:AT2G13360.2	0.993093		AT3G16190.1	191	549	6	0.34878	0.794541	ath-miR869.2:AT3G16190.1	0.97664		AT2G01720.1	91	849	6	0.315724	0.806476	ath-miR403-3p:AT2G01720.1	0.980671
ATCG00530.1	85	262	5.5	0.857718	0.213054	ath-miR5016:ATCG00530.1	0.993093		AT3G61750.1	192	387	6	0.34878	0.794541	ath-miR870-3p:AT3G61750.1	0.97664		AT2G41260.2	110	979	6	0.315724	0.806476	ath-miR5013:AT2G41260.2	0.980671
AT5G01530.1	106	896	5.5	10.2926	0.167364	ath-miR5662:AT5G01530.1	0.993093		AT5G06700.1	56	1555	6	0.34878	0.794541	ath-miR3440b-5p:AT5G06700.1	0.97664		AT3G08680.2	95	1578	6	0.315724	0.806476	ath-miR414:AT3G08680.2	0.980671
AT5G17330.1	138	1618	6	0.857718	0.590823	ath-miR847:AT5G17330.1	0.994024		AT5G50020.2	84	1387	6	0.34878	0.794541	ath-miR414:AT5G50020.2	0.97664		AT3G46600.3	95	456	6	0.315724	0.806476	ath-miR414:AT3G46600.3	0.980671
AT5G14740.5	24	1243	5.5	0.428859	0.091704	ath-miR159b-5p:AT5G14740.5	0.994024		AT5G62560.1	7	1636	6	0.34878	0.794541	ath-miR156f-3p:AT5G62560.1	0.97664		AT3G60530.1	144	368	6	0.315724	0.806476	ath-miR5662:AT3G60530.1	0.980671
AT4G05180.1	117	365	5.5	0.857718	0.0643348	ath-miR8171:AT4G05180.1	0.994024		AT5G16110.1	127	422	5.5	0.697559	0.708757	ath-miR5654-5p:AT5G16110.1	0.97664		AT4G10030.1	171	812	6	0.315724	0.806476	ath-miR831-3p:AT4G10030.1	0.980671
AT2G33800.1	52	760	6	0.857718	0.590823	ath-miR3434-5p:AT2G33800.1	0.996866		AT1G62480.1	167	473	5.5	1.7439	0.662935	ath-miR838:AT1G62480.1	0.97664		AT4G28080.1	148	5238	6	0.315724	0.806476	ath-miR773a:AT4G28080.1	0.980671
AT1G07930.2	146	503	6	0.0900603	0.586774	ath-miR861-5p:AT1G07930.2	0.996866		AT1G48920.1	84	1280	5.5	1.04634	0.661672	ath-miR414:AT1G48920.1	0.97664		AT5G21930.3	93	2211	6	0.315724	0.806476	ath-miR408-3p:AT5G21930.3	0.980671
AT1G52200.1	153	654	6	0.428859	0.526198	ath-miR870-3p:AT1G52200.1	0.996866		AT4G35300.5	59	2239	5.5	0.34878	0.659118	ath-miR3932a:AT4G35300.5	0.97664		AT1G77885.1	95	731	5.5	0.947173	0.755122	ath-miR414:AT1G77885.1	0.980671
AT5G63050.2	133	653	6	0.428859	0.526198	ath-miR837-5p:AT5G63050.2	0.996866		AT5G04170.1	22	772	5.5	0.34878	0.659118	ath-miR159b-5p:AT5G04170.1	0.97664		AT1G77440.2	199	451	5.5	0.631449	0.720955	ath-miR867:AT1G77440.2	0.980671
AT3G02080.1	88	569	5.5	0.428859	0.113589	ath-miR5021:AT3G02080.1	0.996866		AT1G19770.1	176	393	5	0.34878	0.563137	ath-miR854a:AT1G19770.1	0.97664		AT2G11910.2	175	371	5.5	0.631449	0.720955	ath-miR837-5p:AT2G11910.2	0.980671
AT4G01050.1	67	911	6	0.428859	0.769147	ath-miR397b:AT4G01050.1	0.997908		AT3G27850.1	100	191	5	0.34878	0.491556	ath-miR5020c:AT3G27850.1	0.97664		AT2G35680.1	95	1517	5.5	0.315724	0.67571	ath-miR414:AT2G35680.1	0.980671
AT1G76030.1	144	1241	6	0.428859	0.526198	ath-miR859:AT1G76030.1	0.999367		AT2G05220.2	175	336	5	0.244146	0.320292	ath-miR847:AT2G05220.2	0.97664		AT4G20480.1	109	596	5.5	0.315724	0.67571	ath-miR5012:AT4G20480.1	0.980671
AT3G18680.1	94	1094	6	0.428859	0.526198	ath-miR5638a:AT3G18680.1	0.999367		AT4G31170.4	78	1058	6	0.34878	0.794541	ath-miR403-3p:AT4G31170.4	0.977376		AT5G43330.1	55	640	5.5	0.315724	0.67571	ath-miR171c-5p:AT5G43330.1	0.980671
AT3G46780.1	124	1591	6	0.428859	0.526198	ath-miR828:AT3G46780.1	0.999367		AT2G23350.1	176	2192	5.5	0.34878	0.659118	ath-miR854a:AT2G23350.1	0.977376		AT1G20010.1	181	1426	5	0.315724	0.342501	ath-miR847:AT1G20010.1	0.980671
AT1G52300.1	114	330	6	1.28658	0.516057	ath-miR778:AT1G52300.1	0.999367		AT3G62310.1	106	2271	6	0.34878	0.794541	ath-miR5632-3p:AT3G62310.1	0.978061		AT4G18640.1	153	2283	6	0.315724	0.806476	ath-miR776:AT4G18640.1	0.985103
AT3G52590.1	89	122	6	0.428859	0.455049	ath-miR5024-3p:AT3G52590.1	0.999367		AT5G42470.1	146	639	6	0.34878	0.794541	ath-miR776:AT5G42470.1	0.978061		AT1G63180.1	170	307	6	0.315724	0.806476	ath-miR829-5p:AT1G63180.1	0.993642
AT1G06760.1	130	682	6	0.428859	0.45443	ath-miR834:AT1G06760.1	0.999367		AT1G05230.4	161	2540	5.5	0.34878	0.659118	ath-miR829-5p:AT1G05230.4	0.978061		AT3G07790.1	1	907	6	0.315724	0.806476	ath-miR156a-3p:AT3G07790.1	0.993642
AT1G80440.1	48	1074	6	0.428859	0.45443	ath-miR2111a-5p:AT1G80440.1	0.999367		AT4G30440.1	27	695	5.5	0.34878	0.794541	ath-miR161.1:AT4G30440.1	0.982432		AT5G03545.1	163	298	5.5	0.0536731	0.645851	ath-miR8177:AT5G03545.1	0.997308
AT4G24770.1	1	492	6	0.857718	0.419267	ath-miR156a-3p:AT4G24770.1	0.999367		AT3G62250.1	167	281	6	1.7439	0.887224	ath-miR838:AT3G62250.1	0.999758		AT2G33800.1	72	760	6	1.2629	0.877562	ath-miR3434-5p:AT2G33800.1	0.999909
AT4G38740.1	113	534	6	0.857718	0.419267	ath-miR776:AT4G38740.1	0.999367		AT5G03500.3	39	624	6	0.129048	0.837088	ath-miR168a-5p:AT5G03500.3	0.999758		AT2G43710.2	121	1274	6	0.631449	0.837855	ath-miR5632-5p:AT2G43710.2	0.999909
AT3G01120.1	120	1768	6	1.28658	0.39993	ath-miR8177:AT3G01120.1	0.999367		AT1G07930.2	186	503	6	0.439462	0.811289	ath-miR861-5p:AT1G07930.2	0.999758		AT4G01050.1	90	911	6	0.631449	0.837855	ath-miR397b:AT4G01050.1	0.999909
AT1G67730.1	102	608	6	0.428859	0.399888	ath-miR5654-5p:AT1G67730.1	0.999367		AT1G51070.2	169	715	6	0.34878	0.794541	ath-miR840-3p:AT1G51070.2	0.999758		AT5G47990.1	46	1353	6	0.631449	0.837855	ath-miR169a-3p:AT5G47990.1	0.999909
AT3G56020.1	127	71	6	1.38093	0.375329	ath-miR831-3p:AT3G56020.1	0.999367		AT1G66280.1	54	1551	6	0.34878	0.794541	ath-miR3434-5p:AT1G66280.1	0.999758		AT1G26920.1	71	78	6	0.315724	0.806476	ath-miR3434-3p:AT1G26920.1	0.999909
AT3G01500.3	89	748	6	2.57315	0.342423	ath-miR5024-3p:AT3G01500.3	0.999367		AT2G01490.1	128	1039	6	0.34878	0.794541	ath-miR5655:AT2G01490.1	0.999758		AT1G34000.1	115	658	6	0.315724	0.806476	ath-miR5021:AT1G34000.1	0.999909
AT3G62250.1	134	281	6	0.428859	0.322478	ath-miR838:AT3G62250.1	0.999367		AT2G43510.1	83	224	6	0.34878	0.794541	ath-miR413:AT2G43510.1	0.999758		AT1G55805.1	191	313	6	0.315724	0.806476	ath-miR858a:AT1G55805.1	0.999909
AT3G08520.1	127	29	6	0.33451	0.256709	ath-miR831-3p:AT3G08520.1	0.999367		AT3G14210.1	184	1044	6	0.34878	0.794541	ath-miR859:AT3G14210.1	0.999758		AT2G22230.1	71	667	6	0.315724	0.806476	ath-miR3434-3p:AT2G22230.1	0.999909
AT2G10940.2	147	726	6	1.28658	0.249945	ath-miR862-5p:AT2G10940.2	0.999367		AT4G12390.1	28	629	6	0.34878	0.794541	ath-miR161.2:AT4G12390.1	0.999758		AT4G12320.1	23	1069	6	0.315724	0.806476	ath-miR158a-5p:AT4G12320.1	0.999909
AT1G69530.5	28	941	6	1.28658	0.238753	ath-miR162a-3p:AT1G69530.5	0.999367		AT4G19110.3	107	1174	6	0.34878	0.794541	ath-miR5632-5p:AT4G19110.3	0.999758		AT5G20050.1	109	462	6	0.315724	0.806476	ath-miR5012:AT5G20050.1	0.999909
AT4G04640.1	88	1310	6	0.428859	0.217312	ath-miR5021:AT4G04640.1	0.999367		AT4G19112.1	107	2258	6	0.34878	0.794541	ath-miR5632-5p:AT4G19112.1	0.999758		AT5G30510.1	41	616	6	0.315724	0.806476	ath-miR167a-5p:AT5G30510.1	0.999909
AT3G53420.2	95	946	6	0.428859	0.114565	ath-miR5638b:AT3G53420.2	0.999367		AT4G20440.4	108	960	6	0.34878	0.794541	ath-miR5633:AT4G20440.4	0.999758		AT5G44610.1	176	426	6	0.315724	0.806476	ath-miR838:AT5G44610.1	0.999909
AT1G55670.1	21	654	5.5	0.428859	0.0719111	ath-miR157d:AT1G55670.1	0.999367		AT5G65670.2	137	817	6	0.34878	0.794541	ath-miR5998a:AT5G65670.2	0.999758		AT5G62890.4	102	1337	6	0.315724	0.806476	ath-miR4227:AT5G62890.4	0.999909
									AT3G01500.3	103	748	6	5.23169	0.781345	ath-miR5024-3p:AT3G01500.3	0.999758		AT4G21660.2	181	1356	6	0.0284152	0.781634	ath-miR847:AT4G21660.2	0.999909
									AT3G56020.1	163	71	6	3.02043	0.767088	ath-miR831-3p:AT3G56020.1	0.999758		AT4G14580.1	181	1205	6	0.00315724	0.762437	ath-miR847:AT4G14580.1	0.999909
									AT5G18680.1	164	1214	6	1.04634	0.745778	ath-miR832-5p:AT5G18680.1	0.999758		AT2G07698.1	199	1295	6	0.947173	0.755122	ath-miR867:AT2G07698.1	0.999909
									AT5G30510.1	43	850	6	1.04634	0.745778	ath-miR169f-3p:AT5G30510.1	0.999758		AT1G49300.2	72	515	6	0.631449	0.720955	ath-miR3434-5p:AT1G49300.2	0.999909
									AT1G07940.2	186	622	6	0.310414	0.729947	ath-miR861-5p:AT1G07940.2	0.999758		AT1G52200.1	200	654	6	0.631449	0.720955	ath-miR870-3p:AT1G52200.1	0.999909
									AT1G75380.3	84	477	6	0.697559	0.708757	ath-miR414:AT1G75380.3	0.999758		AT4G24690.1	175	2196	5.5	0.631449	0.720955	ath-miR837-5p:AT4G24690.1	0.999909
									AT3G01130.2	161	173	5.5	0.697559	0.708757	ath-miR829-5p:AT3G01130.2	0.999758		AT2G17390.1	111	691	6	0.157862	0.709714	ath-miR5014a-5p:AT2G17390.1	0.999909
									AT5G11670.1	129	677	6	0.697559	0.708757	ath-miR5656:AT5G11670.1	0.999758		AT1G70940.1	178	1651	6	0.315724	0.67571	ath-miR841b-5p:AT1G70940.1	0.999909
									AT1G07400.1	56	634	6	0.34878	0.694637	ath-miR3440b-5p:AT1G07400.1	0.999758		AT2G25520.1	118	880	6	0.315724	0.67571	ath-miR5029:AT2G25520.1	0.999909
									AT1G07920.1	186	491	6	0.645242	0.69399	ath-miR861-5p:AT1G07920.1	0.999758		AT3G16460.2	24	1288	5.5	0.315724	0.67571	ath-miR159a:AT3G16460.2	0.999909
									AT2G07783.1	166	410	6	0.17439	0.691811	ath-miR837-5p:AT2G07783.1	0.999758		AT3G26100.2	48	2070	6	0.315724	0.67571	ath-miR169f-3p:AT3G26100.2	0.999909
									ATMG00830.1	166	416	6	0.17439	0.691811	ath-miR837-5p:ATMG00830.1	0.999758		AT3G62310.1	120	2271	6	0.315724	0.67571	ath-miR5632-3p:AT3G62310.1	0.999909
									AT1G75180.3	84	1321	5.5	0.20578	0.676923	ath-miR414:AT1G75180.3	0.999758		AT4G02940.1	160	1827	6	0.315724	0.67571	ath-miR8172:AT4G02940.1	0.999909
									AT3G16400.2	116	408	6	1.04634	0.661672	ath-miR5645a:AT3G16400.2	0.999758		AT5G12250.1	150	171	6	0.315724	0.67571	ath-miR774a:AT5G12250.1	0.999909
									AT1G09970.2	167	2837	6	0.34878	0.659118	ath-miR838:AT1G09970.2	0.999758		AT5G28640.1	155	944	6	0.315724	0.67571	ath-miR779.1:AT5G28640.1	0.999909
									AT1G11210.1	55	734	6	0.34878	0.659118	ath-miR3440b-3p:AT1G11210.1	0.999758		AT5G57685.1	103	490	6	0.315724	0.67571	ath-miR4239:AT5G57685.1	0.999909
									AT1G60940.2	182	1020	6	0.34878	0.659118	ath-miR858a:AT1G60940.2	0.999758		AT5G62560.1	10	1636	6	0.315724	0.67571	ath-miR156f-3p:AT5G62560.1	0.999909
									AT1G70940.1	171	1651	6	0.34878	0.659118	ath-miR841b-5p:AT1G70940.1	0.999758		AT3G19820.3	90	1251	5.5	0.947173	0.67275	ath-miR397b:AT3G19820.3	0.999909
									AT1G74340.1	61	139	6	0.34878	0.659118	ath-miR3932b-5p:AT1G74340.1	0.999758		AT1G47400.1	95	213	5.5	0.107346	0.670959	ath-miR414:AT1G47400.1	0.999909
									AT2G18160.1	108	829	5.5	0.34878	0.659118	ath-miR5633:AT2G18160.1	0.999758		AT5G22090.2	181	1124	6	0.303095	0.669224	ath-miR847:AT5G22090.2	0.999909
									AT2G18162.1	108	829	5.5	0.34878	0.659118	ath-miR5633:AT2G18162.1	0.999758		AT1G11910.1	57	1558	6	1.89435	0.647076	ath-miR172d-5p:AT1G11910.1	0.999909
									AT2G46490.1	93	240	6	0.34878	0.659118	ath-miR447a-3p:AT2G46490.1	0.999758		AT4G05180.1	159	365	5.5	1.89435	0.647076	ath-miR8171:AT4G05180.1	0.999909
									AT3G01120.1	157	1768	6	0.34878	0.659118	ath-miR8177:AT3G01120.1	0.999758		AT1G47395.1	95	195	5.5	0.208378	0.626677	ath-miR414:AT1G47395.1	0.999909
									AT3G60210.1	69	626	6	0.34878	0.659118	ath-miR397b:AT3G60210.1	0.999758		AT1G31130.1	153	1216	5.5	0.947173	0.606583	ath-miR776:AT1G31130.1	0.999909
									AT4G28780.1	161	831	6	0.34878	0.659118	ath-miR829-5p:AT4G28780.1	0.999758		AT1G37130.1	75	1622	5.5	0.947173	0.606583	ath-miR390a-3p:AT1G37130.1	0.999909
									AT5G12250.1	142	171	6	0.34878	0.659118	ath-miR774a:AT5G12250.1	0.999758		AT2G20260.1	173	241	6	0.947173	0.606583	ath-miR834:AT2G20260.1	0.999909
									AT5G40770.1	67	496	6	0.34878	0.659118	ath-miR396b-5p:AT5G40770.1	0.999758		AT1G53210.1	184	1134	6	0.315724	0.581433	ath-miR852:AT1G53210.1	0.999909
									AT5G65670.2	57	939	5.5	0.34878	0.659118	ath-miR390a-3p:AT5G65670.2	0.999758		AT1G76890.2	181	1687	6	0.315724	0.581433	ath-miR847:AT1G76890.2	0.999909
									AT1G49140.1	51	386	6	0.697559	0.618666	ath-miR1886.3:AT1G49140.1	0.999758		AT2G17500.4	180	1417	5.5	0.315724	0.581433	ath-miR844-5p:AT2G17500.4	0.999909
									AT3G52560.4	84	784	6	0.697559	0.618666	ath-miR414:AT3G52560.4	0.999758		AT2G23350.1	5	1924	6	0.315724	0.581433	ath-miR156c-3p:AT2G23350.1	0.999909
									AT4G36750.1	56	802	5.5	0.697559	0.618666	ath-miR3440b-5p:AT4G36750.1	0.999758		AT2G33040.1	167	475	5.5	0.315724	0.581433	ath-miR824-5p:AT2G33040.1	0.999909
									AT5G03545.1	157	298	5.5	0.352267	0.600442	ath-miR8177:AT5G03545.1	0.999758		AT2G36530.1	95	723	5.5	0.315724	0.581433	ath-miR414:AT2G36530.1	0.999909
									AT5G44610.1	167	426	6	1.04634	0.594614	ath-miR838:AT5G44610.1	0.999758		AT2G47110.2	176	303	6	0.315724	0.581433	ath-miR838:AT2G47110.2	0.999909
									AT1G18740.1	132	1041	5.5	0.34878	0.563137	ath-miR5662:AT1G18740.1	0.999758		AT3G03050.1	23	3989	6	0.315724	0.581433	ath-miR158a-5p:AT3G03050.1	0.999909
									AT1G20693.3	84	583	5.5	0.34878	0.563137	ath-miR414:AT1G20693.3	0.999758		AT3G13040.2	81	1458	5.5	0.315724	0.581433	ath-miR393a-3p:AT3G13040.2	0.999909
									AT1G76490.1	149	1146	5.5	0.34878	0.563137	ath-miR781a:AT1G76490.1	0.999758		AT3G63130.2	181	1841	6	0.315724	0.581433	ath-miR847:AT3G63130.2	0.999909
									AT2G03820.1	84	1623	6	0.34878	0.563137	ath-miR414:AT2G03820.1	0.999758		AT4G17170.1	1	527	5.5	0.315724	0.581433	ath-miR156a-3p:AT4G17170.1	0.999909
									AT2G20270.2	139	617	6	0.34878	0.563137	ath-miR773a:AT2G20270.2	0.999758		AT4G18970.2	195	1262	6	0.315724	0.581433	ath-miR862-5p:AT4G18970.2	0.999909
									AT2G23350.1	3	1924	6	0.34878	0.563137	ath-miR156c-3p:AT2G23350.1	0.999758		AT4G30660.2	62	224	6	0.315724	0.581433	ath-miR2111b-3p:AT4G30660.2	0.999909
									AT3G03920.1	51	404	6	0.34878	0.563137	ath-miR1886.3:AT3G03920.1	0.999758		AT5G04170.1	148	1048	6	0.315724	0.581433	ath-miR773a:AT5G04170.1	0.999909
									AT4G35090.2	42	957	6	0.34878	0.563137	ath-miR169a-3p:AT4G35090.2	0.999758		AT5G14410.1	181	181	6	0.315724	0.581433	ath-miR847:AT5G14410.1	0.999909
									AT4G39960.1	165	1511	5.5	0.34878	0.563137	ath-miR835-5p:AT4G39960.1	0.999758		AT5G21274.1	45	240	6	0.315724	0.581433	ath-miR168b-3p:AT5G21274.1	0.999909
									AT5G11070.1	158	119	6	0.34878	0.563137	ath-miR8180:AT5G11070.1	0.999758		AT5G48490.1	129	135	6	0.315724	0.581433	ath-miR5645a:AT5G48490.1	0.999909
									AT5G49360.1	86	1966	5.5	0.34878	0.563137	ath-miR417:AT5G49360.1	0.999758		AT5G50920.1	176	2666	5.5	0.315724	0.581433	ath-miR838:AT5G50920.1	0.999909
									AT5G67300.1	183	359	6	0.34878	0.563137	ath-miR858b:AT5G67300.1	0.999758		AT1G75180.3	95	1321	5.5	0.378869	0.578659	ath-miR414:AT1G75180.3	0.999909
									AT5G67390.2	84	443	6	0.34878	0.563137	ath-miR414:AT5G67390.2	0.999758		AT4G29020.2	56	319	5.5	0.631449	0.563667	ath-miR172b-5p:AT4G29020.2	0.999909
									AT1G69530.5	29	941	6	0.697559	0.548896	ath-miR162a-3p:AT1G69530.5	0.999758		AT5G17330.1	181	1618	6	0.947173	0.552266	ath-miR847:AT5G17330.1	0.999909
									AT3G15840.5	90	802	6	0.697559	0.548896	ath-miR4239:AT3G15840.5	0.999758		AT1G20693.3	95	583	5.5	1.2629	0.544327	ath-miR414:AT1G20693.3	0.999909
									AT3G58730.1	40	814	6	0.697559	0.548896	ath-miR168b-3p:AT3G58730.1	0.999758		AT1G76030.1	193	1241	6	0.315724	0.533771	ath-miR859:AT1G76030.1	0.999909
									AT5G49360.1	151	2163	5.5	0.697559	0.548896	ath-miR782:AT5G49360.1	0.999758		AT3G56020.1	171	71	6	1.51863	0.531561	ath-miR831-3p:AT3G56020.1	0.999909
									AT5G61410.2	53	568	5.5	0.697559	0.548896	ath-miR3434-3p:AT5G61410.2	0.999758		AT2G31670.1	88	685	5.5	0.315724	0.510243	ath-miR396b-5p:AT2G31670.1	0.999909
									AT5G57685.1	84	435	6	0.0837071	0.529583	ath-miR414:AT5G57685.1	0.999758		AT2G33120.3	166	577	5.5	0.315724	0.510243	ath-miR824-3p:AT2G33120.3	0.999909
									AT1G72020.1	124	278	6	1.04634	0.494402	ath-miR5651:AT1G72020.1	0.999758		AT3G05590.1	148	398	6	0.315724	0.510243	ath-miR773a:AT3G05590.1	0.999909
									AT1G50570.2	81	1165	6	0.34878	0.491556	ath-miR407:AT1G50570.2	0.999758		AT3G52560.4	95	259	5.5	0.315724	0.510243	ath-miR414:AT3G52560.4	0.999909
									AT4G29020.2	47	319	5.5	0.34878	0.491556	ath-miR172b-5p:AT4G29020.2	0.999758		AT5G59870.1	139	348	5.5	0.315724	0.510243	ath-miR5654-3p:AT5G59870.1	0.999909
									AT5G40950.1	170	261	5.5	0.34878	0.491556	ath-miR841a-3p:AT5G40950.1	0.999758		AT1G04410.1	55	666	6	0.947173	0.506876	ath-miR171c-5p:AT1G04410.1	0.999909
									AT2G47110.2	167	303	6	0.34878	0.477004	ath-miR838:AT2G47110.2	0.999758		AT3G62250.1	176	281	6	0.631449	0.493192	ath-miR838:AT3G62250.1	0.999909
									AT5G59870.1	126	348	5.5	0.34878	0.470047	ath-miR5654-3p:AT5G59870.1	0.999758		AT3G08520.1	171	29	6	0.691436	0.49207	ath-miR831-3p:AT3G08520.1	0.999909
									AT1G02560.1	137	928	6	0.34878	0.43612	ath-miR5998a:AT1G02560.1	0.999758		AT1G52300.1	154	330	6	0.947173	0.468381	ath-miR778:AT1G52300.1	0.999909
									AT3G07460.2	83	824	6	0.34878	0.43612	ath-miR413:AT3G07460.2	0.999758		AT3G12610.1	79	1000	6	0.631449	0.462719	ath-miR3932a:AT3G12610.1	0.999909
									AT3G19820.3	69	1251	5.5	0.34878	0.43612	ath-miR397b:AT3G19820.3	0.999758		AT1G18740.1	197	1282	6	0.315724	0.459598	ath-miR865-3p:AT1G18740.1	0.999909
									AT3G08520.1	163	29	6	2.21126	0.435384	ath-miR831-3p:AT3G08520.1	0.999758		AT4G23470.3	106	1039	6	0.315724	0.454584	ath-miR4245:AT4G23470.3	0.999909
									AT2G20890.1	167	906	5.5	0.697559	0.410135	ath-miR838:AT2G20890.1	0.999758		AT4G24770.1	1	492	6	0.315724	0.454584	ath-miR156a-3p:AT4G24770.1	0.999909
									AT1G04410.1	46	666	6	0.34878	0.391921	ath-miR171c-5p:AT1G04410.1	0.999758		AT5G52650.1	198	155	5	0.315724	0.454584	ath-miR866-3p:AT5G52650.1	0.999909
									AT1G10940.2	84	1489	6	0.34878	0.391921	ath-miR414:AT1G10940.2	0.999758		AT5G57685.1	95	435	6	0.0221007	0.451677	ath-miR414:AT5G57685.1	0.999909
									AT1G20693.3	57	589	5.5	0.34878	0.391921	ath-miR390a-3p:AT1G20693.3	0.999758		AT3G47620.1	95	1602	5.5	1.2629	0.443322	ath-miR414:AT3G47620.1	0.999909
									AT1G75500.2	31	1284	6	0.34878	0.391921	ath-miR164a:AT1G75500.2	0.999758		AT1G68010.2	135	1243	5.5	0.631449	0.424688	ath-miR5646:AT1G68010.2	0.999909
									AT1G77470.1	155	43	6	0.34878	0.391921	ath-miR8175:AT1G77470.1	0.999758		AT3G01500.3	116	748	6	4.42014	0.417014	ath-miR5024-3p:AT3G01500.3	0.999909
									AT2G28910.1	84	876	5.5	0.34878	0.391921	ath-miR414:AT2G28910.1	0.999758		AT1G77470.1	161	43	6	0.315724	0.409874	ath-miR8175:AT1G77470.1	0.999909
									AT3G13750.1	97	2675	6	0.34878	0.391921	ath-miR5014a-5p:AT3G13750.1	0.999758		AT5G53460.3	112	6850	5.5	0.315724	0.409874	ath-miR5014b:AT5G53460.3	0.999909
									AT5G30510.1	36	616	6	0.34878	0.391921	ath-miR167a-5p:AT5G30510.1	0.999758		AT2G16600.2	95	538	5.5	1.2629	0.394517	ath-miR414:AT2G16600.2	0.999909
									AT1G52300.1	147	330	6	1.04634	0.369767	ath-miR778:AT1G52300.1	0.999758		AT3G16420.3	179	156	5.5	1.2629	0.394517	ath-miR842:AT3G16420.3	0.999909
									AT3G47620.1	84	1602	5.5	0.34878	0.355856	ath-miR414:AT3G47620.1	0.999758		AT2G32060.3	146	435	5.5	0.631449	0.392436	ath-miR5666:AT2G32060.3	0.999909
									AT4G35090.2	105	858	6	0.34878	0.355856	ath-miR5629:AT4G35090.2	0.999758		AT5G27700.1	98	258	5.5	0.315724	0.386675	ath-miR417:AT5G27700.1	0.999909
									AT4G01150.2	55	252	5.5	0.697559	0.350983	ath-miR3440b-3p:AT4G01150.2	0.999758		AT5G18600.1	95	204	5.5	0.315724	0.373171	ath-miR414:AT5G18600.1	0.999909
									AT3G46030.1	92	261	5.5	0.34878	0.344753	ath-miR4243:AT3G46030.1	0.999758		AT5G21940.1	142	806	6	0.315724	0.373171	ath-miR5658:AT5G21940.1	0.999909
									AT1G11910.1	48	1558	6	0.34878	0.325869	ath-miR172d-5p:AT1G11910.1	0.999758		AT3G56490.1	145	197	5.5	0.161019	0.36168	ath-miR5663-5p:AT3G56490.1	0.999909
									AT3G13460.4	162	2060	6	0.34878	0.325869	ath-miR830-5p:AT3G13460.4	0.999758		AT3G50820.1	157	1083	6	0.631449	0.340688	ath-miR782:AT3G50820.1	0.999909
									AT5G60360.3	67	627	5.5	0.34878	0.325869	ath-miR396b-5p:AT5G60360.3	0.999758		AT1G69530.5	32	941	6	0.947173	0.339473	ath-miR162a-3p:AT1G69530.5	0.999909
									AT3G16420.3	172	156	5.5	1.04634	0.310972	ath-miR842:AT3G16420.3	0.999758		AT3G46030.1	105	261	5.5	0.0884028	0.319868	ath-miR4243:AT3G46030.1	0.999909
									AT1G37130.1	57	1622	5.5	0.34878	0.300544	ath-miR390a-3p:AT1G37130.1	0.999758		AT3G47620.1	142	1501	6	0.315724	0.31649	ath-miR5658:AT3G47620.1	0.999909
									AT2G16600.2	84	538	5.5	0.34878	0.300544	ath-miR414:AT2G16600.2	0.999758		AT4G01150.2	73	252	5.5	0.315724	0.31649	ath-miR3440b-3p:AT4G01150.2	0.999909
									AT4G05180.1	154	365	5.5	2.09268	0.284594	ath-miR8171:AT4G05180.1	0.999758		AT4G24690.1	26	2026	5.5	0.315724	0.31649	ath-miR159b-5p:AT4G24690.1	0.999909
									AT2G13360.2	101	1381	5.5	0.34878	0.278871	ath-miR5021:AT2G13360.2	0.999758		AT3G56360.1	155	621	6	0.315724	0.29751	ath-miR779.1:AT3G56360.1	0.999909
									AT1G80920.1	156	122	5.5	0.34878	0.260113	ath-miR8176:AT1G80920.1	0.999758		AT5G14740.5	26	1243	5.5	2.21007	0.281119	ath-miR159b-5p:AT5G14740.5	0.999909
									AT5G01530.1	132	896	5.5	5.23169	0.25573	ath-miR5662:AT5G01530.1	0.999758		AT4G14270.2	171	273	6	0.315724	0.275483	ath-miR831-3p:AT4G14270.2	0.999909
									AT1G30230.2	134	662	6	0.34878	0.24372	ath-miR5665:AT1G30230.2	0.999758		AT1G01620.2	20	320	5.5	0.315724	0.274757	ath-miR157c-3p:AT1G01620.2	0.999909
									AT5G14740.5	22	1243	5.5	0.34878	0.24372	ath-miR159b-5p:AT5G14740.5	0.999758		AT4G38740.1	153	534	6	0.315724	0.242747	ath-miR776:AT4G38740.1	0.999909
									AT2G43150.1	122	865	5.5	0.34878	0.229271	ath-miR5648-5p:AT2G43150.1	0.999758		AT2G10940.2	195	726	6	1.57862	0.193689	ath-miR862-5p:AT2G10940.2	0.999909
									AT3G53420.2	111	946	6	1.04634	0.218783	ath-miR5638b:AT3G53420.2	0.999758		AT3G18490.1	181	1195	5	0.315724	0.172436	ath-miR847:AT3G18490.1	0.999909
									AT2G10940.2	187	726	6	0.34878	0.133963	ath-miR862-5p:AT2G10940.2	0.999758		AT2G39730.3	196	420	6	0.315724	0.165584	ath-miR863-5p:AT2G39730.3	0.999909
																		AT5G01530.1	144	896	5.5	12.3132	0.143344	ath-miR5662:AT5G01530.1	0.999909
																		AT3G53420.2	124	946	6	0.631449	0.103002	ath-miR5638b:AT3G53420.2	0.999909

## Sheet: HS
Replicate 1									Replicate 2									Replicate 3
target.transcript	sRNA	slice.site	Allen.score	slice.site.rpm	fold.change	interaction	adj.p.val		target.transcript	sRNA	slice.site	Allen.score	slice.site.rpm	fold.change	interaction	adj.p.val		target.transcript	sRNA	slice.site	Allen.score	slice.site.rpm	fold.change	interaction	adj.p.val
AT1G01030.1	72	1625	4	1.02102	2.02102	ath-miR414:AT1G01030.1	0		AT4G26670.1	105	666	5.5	1.25442	1.80226	ath-miR5659:AT4G26670.1	0		AT1G77850.1	10	1419	0.5	0.651839	1.65184	ath-miR160a-5p:AT1G77850.1	0
AT1G12880.1	70	824	5	1.02102	2.02102	ath-miR408-3p:AT1G12880.1	0		AT2G24550.1	58	895	1	1.25442	1.50118	ath-miR414:AT2G24550.1	0		AT1G06580.1	55	1095	0	0.32592	1.32592	ath-miR400:AT1G06580.1	0
AT1G77850.1	26	1419	0.5	1.02102	2.02102	ath-miR160a-5p:AT1G77850.1	0		AT1G77850.1	13	1419	0.5	0.250884	1.25088	ath-miR160a-5p:AT1G77850.1	0		AT3G60630.1	25	1055	0	0.32592	1.32592	ath-miR171a-3p:AT3G60630.1	0
AT2G33810.1	2	796	1.5	1.02102	2.02102	ath-miR156a-5p:AT2G33810.1	0		AT1G33120.1	79	309	0	0.00250884	1	ath-miR5630a:AT1G33120.1	0		AT2G24550.1	60	895	1	1.30368	1.16479	ath-miR414:AT2G24550.1	0
AT1G31280.1	68	3232	1	1.7017	2.01568	ath-miR403-3p:AT1G31280.1	0		AT5G57580.1	58	2139	1	0.250884	1	ath-miR414:AT5G57580.1	0		AT1G31280.1	56	3232	1	0.651839	1	ath-miR403-3p:AT1G31280.1	0
AT5G52640.1	72	825	2	1.7017	0.294683	ath-miR414:AT5G52640.1	0		AT1G33140.1	79	309	0	0.248376	0.832661	ath-miR5630a:AT1G33140.1	0		AT5G13630.2	45	3577	2.5	0.32592	0.448625	ath-miR395a:AT5G13630.2	0
AT1G67590.2	72	503	4	1.02102	2.02102	ath-miR414:AT1G67590.2	0.0258446		AT5G39740.2	58	997	1.5	0.250884	0.453845	ath-miR414:AT5G39740.2	0		AT5G27660.1	101	1534	0	0.651839	0.194422	ath-miR5657:AT5G27660.1	0
AT2G34970.1	72	2194	2.5	1.02102	1.50784	ath-miR414:AT2G34970.1	0.0456175		AT5G27660.1	103	1534	0	0.250884	0.0106768	ath-miR5657:AT5G27660.1	0		AT2G37650.1	152	984	5	0.651839	1.65184	ath-miR847:AT2G37650.1	0.21965
AT2G17410.2	50	744	3	0.34034	1.34034	ath-miR3434-3p:AT2G17410.2	0.10249		AT5G23420.2	58	390	2	0.250884	1.25088	ath-miR414:AT5G23420.2	0.0326552		AT1G08125.3	37	887	5	0.977759	1.49161	ath-miR390a-3p:AT1G08125.3	0.22587
AT1G28670.1	72	1326	2.5	0.34034	1	ath-miR414:AT1G28670.1	0.10249		AT2G23100.1	58	665	2	0.501769	1.20057	ath-miR414:AT2G23100.1	0.0503097		AT5G54800.1	167	597	4	1.30368	1.39462	ath-miR866-3p:AT5G54800.1	0.22587
AT3G44940.1	51	21	4	0.68068	1.68068	ath-miR3440b-3p:AT3G44940.1	0.128572		AT5G66540.1	58	775	3.5	0.501769	1.49427	ath-miR414:AT5G66540.1	0.153754		AT1G17760.1	160	1731	4	0.32592	1.32592	ath-miR858a:AT1G17760.1	0.22587
AT3G06400.3	142	2587	3	0.34034	1.34034	ath-miR838:AT3G06400.3	0.130952		AT5G41990.1	24	652	5	0.501769	1.50177	ath-miR169f-3p:AT5G41990.1	0.156694		AT2G36400.1	51	756	4	0.32592	1.32592	ath-miR396a-5p:AT2G36400.1	0.22587
AT1G04530.1	72	809	2.5	1.02102	1.2025	ath-miR414:AT1G04530.1	0.130952		AT5G41992.1	24	652	5	0.501769	1.50177	ath-miR169f-3p:AT5G41992.1	0.156694		AT5G37020.2	19	2380	4	0.32592	1.32592	ath-miR167a-5p:AT5G37020.2	0.22587
AT2G39020.1	72	909	2.5	0.34034	0.797499	ath-miR414:AT2G39020.1	0.192224		AT5G18420.3	53	1070	3.5	0.752653	1.40113	ath-miR397a:AT5G18420.3	0.156694		AT2G47460.1	161	400	2.5	0.32592	0.802693	ath-miR858b:AT2G47460.1	0.22587
AT5G04810.1	72	2809	3	0.34034	1	ath-miR414:AT5G04810.1	0.254612		AT3G44110.2	58	1237	2.5	2.00707	1.09102	ath-miR414:AT3G44110.2	0.156694		AT1G63800.1	60	594	2	0.32592	0.670415	ath-miR414:AT1G63800.1	0.22587
AT4G03190.1	59	1597	3	0.68068	1	ath-miR393a-5p:AT4G03190.1	0.287974		AT3G25910.1	58	1319	2.5	0.250884	1	ath-miR414:AT3G25910.1	0.156694		AT2G18030.2	100	210	4.5	0.651839	1.65184	ath-miR5655:AT2G18030.2	0.247803
AT3G62980.1	59	1721	2	0.285885	0.765098	ath-miR393a-5p:AT3G62980.1	0.287974		AT5G52640.1	58	825	2	1.00354	0.399577	ath-miR414:AT5G52640.1	0.156694		AT5G57830.1	14	831	5.5	0.651839	1.65184	ath-miR161.2:AT5G57830.1	0.257617
AT3G44110.2	72	1237	2.5	1.02102	0.350582	ath-miR414:AT3G44110.2	0.290084		AT5G08280.1	54	652	3.5	0.250884	1.25088	ath-miR397b:AT5G08280.1	0.176569		AT2G31660.1	60	3072	4.5	0.977759	1.49161	ath-miR414:AT2G31660.1	0.258946
AT4G22560.1	17	482	4.5	0.34034	1.34034	ath-miR157c-3p:AT4G22560.1	0.306083		AT1G47970.1	58	371	2.5	0.235831	0.987966	ath-miR414:AT1G47970.1	0.176569		AT1G70200.1	60	302	3	0.0032592	1.00326	ath-miR414:AT1G70200.1	0.258946
AT2G24500.1	72	904	3.5	0.34034	1	ath-miR414:AT2G24500.1	0.306083		AT3G05220.2	58	638	3	0.250884	1	ath-miR414:AT3G05220.2	0.217446		AT4G17330.1	54	1442	4.5	0.32592	1.32592	ath-miR397b:AT4G17330.1	0.268109
AT5G59000.1	72	761	3.5	0.34034	1	ath-miR414:AT5G59000.1	0.306083		AT4G23680.1	104	557	2	0.250884	0.713709	ath-miR5658:AT4G23680.1	0.217446		AT5G52640.1	60	825	2	2.28144	0.135932	ath-miR414:AT5G52640.1	0.268109
AT3G01500.3	105	1175	2	0.68068	0.0784617	ath-miR5658:AT3G01500.3	0.306083		AT1G63980.2	58	889	2.5	0.0275973	0.684258	ath-miR414:AT1G63980.2	0.217446		AT3G59080.2	63	1491	4	0.32592	1.32592	ath-miR419:AT3G59080.2	0.27113
AT4G12650.1	75	625	3.5	0.68068	1	ath-miR4227:AT4G12650.1	0.318046		AT1G63980.2	58	898	2.5	0.00501769	0.669223	ath-miR414:AT1G63980.2	0.217446		AT1G25320.1	33	2210	4.5	0.32592	1.32592	ath-miR3434-3p:AT1G25320.1	0.325449
AT4G17360.1	165	224	5	1.02102	2.02102	ath-miR870-5p:AT4G17360.1	0.330147		AT2G36400.1	51	756	4	0.250884	1.25088	ath-miR396a-5p:AT2G36400.1	0.221833		AT4G27640.1	7	1533	6	0.651839	1.65184	ath-miR158a-3p:AT4G27640.1	0.326628
AT2G36400.1	62	756	4	0.68068	1.25392	ath-miR396a-5p:AT2G36400.1	0.330147		AT3G52910.1	51	752	4	0.250884	1.25088	ath-miR396a-5p:AT3G52910.1	0.221833		AT3G60250.2	54	242	4	0.651839	1.24581	ath-miR397b:AT3G60250.2	0.343123
AT5G43780.1	106	935	3	0.34034	0.797499	ath-miR5661:AT5G43780.1	0.330147		AT5G54810.1	91	470	4	0.250884	1.25088	ath-miR5642a:AT5G54810.1	0.221833		AT5G16650.1	8	882	3.5	0.32592	1	ath-miR158a-5p:AT5G16650.1	0.346876
AT1G55140.2	165	125	4	0.34034	1.34034	ath-miR870-5p:AT1G55140.2	0.353153		AT1G60870.1	58	693	3	0.752653	0.874778	ath-miR414:AT1G60870.1	0.221833		AT3G01040.2	51	1286	4	0.32592	1.32592	ath-miR396a-5p:AT3G01040.2	0.358725
AT2G18840.1	90	1035	4.5	0.34034	1.34034	ath-miR5633:AT2G18840.1	0.359218		AT3G11200.2	58	1081	2.5	0.250884	0.554858	ath-miR414:AT3G11200.2	0.221833		AT4G37250.1	109	1331	5.5	0.651839	1.65184	ath-miR773b-3p:AT4G37250.1	0.374733
AT5G24690.1	72	701	4	1.02102	1.2025	ath-miR414:AT5G24690.1	0.393692		AT4G17215.1	58	134	5	0.752653	1.75265	ath-miR414:AT4G17215.1	0.222381		AT2G29510.1	144	2028	5	0.977759	1.49161	ath-miR838:AT2G29510.1	0.375311
AT4G17550.1	138	1407	4	0.34034	1	ath-miR834:AT4G17550.1	0.393692		AT5G27300.2	29	933	6	0.752653	1.75265	ath-miR172d-5p:AT5G27300.2	0.222381		AT1G16030.1	60	590	5	10.4294	1.39891	ath-miR414:AT1G16030.1	0.375311
AT2G45720.2	142	1978	4	0.34034	1.34034	ath-miR838:AT2G45720.2	0.397006		AT1G80930.1	58	860	4	0.250884	1.25088	ath-miR414:AT1G80930.1	0.222381		AT4G24280.1	146	1194	5	1.30368	1.39462	ath-miR840-3p:AT4G24280.1	0.375311
AT2G25760.2	123	2275	3	0.34034	1	ath-miR8170-5p:AT2G25760.2	0.397006		AT5G37780.3	58	638	2.5	0.501769	0.285235	ath-miR414:AT5G37780.3	0.223426		AT1G69935.1	60	306	3	0.32592	0.802693	ath-miR414:AT1G69935.1	0.375311
AT1G14280.1	85	136	6	0.68068	1.68068	ath-miR5021:AT1G14280.1	0.425589		AT5G03650.1	35	2043	3.5	0.250884	1.25088	ath-miR2111a-5p:AT5G03650.1	0.24589		AT3G44110.2	60	1237	2.5	1.30368	0.293675	ath-miR414:AT3G44110.2	0.375311
AT1G10550.1	86	929	5	0.34034	1.34034	ath-miR5024-3p:AT1G10550.1	0.442003		AT3G57870.1	54	279	3.5	0.752653	1.16706	ath-miR397b:AT3G57870.1	0.247701		AT3G59660.1	52	1838	5.5	0.651839	1.65184	ath-miR396b-5p:AT3G59660.1	0.3845
AT3G16940.1	154	2128	5	0.34034	1.34034	ath-miR857:AT3G16940.1	0.442003		AT1G62480.1	137	428	4	1.00354	1.33412	ath-miR838:AT1G62480.1	0.2506		AT3G60400.1	52	1147	5	0.32592	1.32592	ath-miR396b-5p:AT3G60400.1	0.407397
AT3G25150.2	85	100	2.5	0.34034	0.6632	ath-miR5021:AT3G25150.2	0.442003		AT1G19870.1	63	2242	4	0.250884	1.25088	ath-miR4227:AT1G19870.1	0.255507		AT5G17930.1	15	1843	5	0.32592	1.32592	ath-miR162a-3p:AT5G17930.1	0.407397
AT3G08850.1	22	3740	5.5	0.68068	1.68068	ath-miR159a:AT3G08850.1	0.452312		AT5G07580.1	104	450	3	0.250884	0.713709	ath-miR5658:AT5G07580.1	0.255507		AT5G54810.1	85	470	4	0.651839	1	ath-miR5642a:AT5G54810.1	0.407397
AT2G44130.1	72	1246	3	0.68068	0.413649	ath-miR414:AT2G44130.1	0.466334		AT4G39960.1	135	1511	5.5	0.752653	1.75265	ath-miR835-5p:AT4G39960.1	0.265028		AT3G57870.1	54	279	3.5	1.30368	0.876057	ath-miR397b:AT3G57870.1	0.407397
AT5G62680.1	20	2178	4.5	0.34034	1.34034	ath-miR158a-5p:AT5G62680.1	0.471412		AT1G47970.1	58	638	3.5	0.501769	1	ath-miR414:AT1G47970.1	0.265028		AT3G22890.1	45	452	3.5	0.32592	0.802693	ath-miR395a:AT3G22890.1	0.407397
AT4G22745.1	135	343	4	0.34034	1	ath-miR831-3p:AT4G22745.1	0.47752		AT1G20920.2	136	1291	6	0.752653	1.75265	ath-miR837-5p:AT1G20920.2	0.265179		AT3G57470.3	142	1265	5	0.32592	1.32592	ath-miR835-5p:AT3G57470.3	0.413635
AT1G29760.1	110	874	6	0.34034	1.34034	ath-miR5997:AT1G29760.1	0.490411		AT5G46960.1	73	11	4	0.501769	1.50177	ath-miR5021:AT5G46960.1	0.27658		AT4G04940.1	114	1877	5	0.32592	1.32592	ath-miR776:AT4G04940.1	0.413635
AT2G17120.1	2	809	5	0.34034	1.34034	ath-miR156a-5p:AT2G17120.1	0.490411		AT5G12110.1	58	322	3	1.25442	0.562114	ath-miR414:AT5G12110.1	0.27658		AT3G02750.3	26	1823	4	0.32592	1	ath-miR172d-5p:AT3G02750.3	0.413635
AT4G30100.1	141	3778	5.5	1.02102	1.50784	ath-miR837-5p:AT4G30100.1	0.49401		AT2G44130.1	58	1246	3	1.50531	0.47584	ath-miR414:AT2G44130.1	0.28602		AT5G19120.1	102	412	4	0.651839	1	ath-miR5658:AT5G19120.1	0.413635
AT1G66150.1	30	1865	4	0.68068	0.8316	ath-miR165a-5p:AT1G66150.1	0.49401		AT1G49300.2	17	464	5.5	1.25442	1.80226	ath-miR165a-5p:AT1G49300.2	0.289851		AT3G05220.2	60	638	3	0.12059	0.678389	ath-miR414:AT3G05220.2	0.413635
AT1G71340.1	141	1447	5	1.02102	1.50784	ath-miR837-5p:AT1G71340.1	0.497351		AT5G43470.2	29	1436	4	0.250884	1.25088	ath-miR172d-5p:AT5G43470.2	0.29899		AT3G53710.2	64	1038	5.5	1.6296	1.32959	ath-miR4221:AT3G53710.2	0.427753
AT3G51880.4	72	542	4	0.68068	1	ath-miR414:AT3G51880.4	0.527879		AT5G54430.1	58	735	3.5	0.501769	0.856855	ath-miR414:AT5G54430.1	0.317655		AT1G50010.1	122	681	4.5	0.977759	1.19731	ath-miR8167a:AT1G50010.1	0.427753
AT4G31410.2	63	1105	5	0.34034	1.34034	ath-miR396b-5p:AT4G31410.2	0.571956		AT1G42550.1	58	1483	5.5	0.501769	1.50177	ath-miR414:AT1G42550.1	0.371358		AT1G65440.3	60	246	4	0.651839	1	ath-miR414:AT1G65440.3	0.427753
AT3G26810.1	59	2009	4	0.0544544	0.993586	ath-miR393a-5p:AT3G26810.1	0.571956		AT2G02480.1	58	581	5.5	0.501769	1.50177	ath-miR414:AT2G02480.1	0.371358		AT4G34490.1	76	626	4	0.32592	1	ath-miR5595a:AT4G34490.1	0.427753
AT3G09200.2	107	663	3.5	0.34034	0.797499	ath-miR5662:AT3G09200.2	0.571956		AT2G25090.1	58	1385	4	0.250884	1	ath-miR414:AT2G25090.1	0.371358		AT3G49010.5	104	83	3.5	2.28144	0.973883	ath-miR5662:AT3G49010.5	0.427753
AT1G50200.2	29	2577	5.5	1.02102	1.50784	ath-miR161.2:AT1G50200.2	0.577279		AT4G28770.2	58	887	4	0.752653	1	ath-miR414:AT4G28770.2	0.371358		AT2G18570.1	43	1269	6	0.651839	1.65184	ath-miR394a:AT2G18570.1	0.427853
AT3G58220.2	141	1224	5.5	0.34034	1.34034	ath-miR837-5p:AT3G58220.2	0.593793		AT2G36390.1	58	2567	3.5	0.250884	0.713709	ath-miR414:AT2G36390.1	0.371358		AT5G47080.4	94	1248	4.5	0.32592	1.32592	ath-miR5648-3p:AT5G47080.4	0.444819
AT4G18060.1	145	929	5.5	0.34034	1.34034	ath-miR841b-5p:AT4G18060.1	0.593793		AT2G27100.1	151	2322	4	0.250884	1.25088	ath-miR863-3p:AT2G27100.1	0.373527		AT5G62910.1	97	928	4.5	0.32592	1.32592	ath-miR5650:AT5G62910.1	0.444819
AT1G68440.1	72	419	4.5	1.02102	1	ath-miR414:AT1G68440.1	0.593793		AT5G18520.1	58	1334	3.5	0.250884	0.713709	ath-miR414:AT5G18520.1	0.373527		ATMG00470.1	95	23	4.5	0.32592	1.32592	ath-miR5649a:ATMG00470.1	0.444819
AT1G71030.1	155	342	4.5	1.36136	1	ath-miR858a:AT1G71030.1	0.593793		AT3G01130.2	130	173	5.5	2.25796	1.6261	ath-miR829-5p:AT3G01130.2	0.379893		AT3G23070.1	60	2555	5.5	0.32592	1.32592	ath-miR414:AT3G23070.1	0.470017
AT5G15850.1	147	816	3.5	0.017017	0.605122	ath-miR847:AT5G15850.1	0.593793		AT3G07740.4	71	857	5.5	0.501769	1.50177	ath-miR5017-5p:AT3G07740.4	0.388607		AT5G41340.1	60	697	3	0.32592	0.504229	ath-miR414:AT5G41340.1	0.470017
AT5G65380.1	100	250	5	0.34034	1.34034	ath-miR5649a:AT5G65380.1	0.61703		AT3G07810.2	21	1749	5	0.250884	1.25088	ath-miR167d:AT3G07810.2	0.388607		AT5G08280.1	54	652	3.5	0.651839	0.717044	ath-miR397b:AT5G08280.1	0.470643
AT4G17250.2	56	2203	3.5	0.68068	0.451466	ath-miR3932a:AT4G17250.2	0.628066		AT3G51400.1	32	155	5	0.250884	1.25088	ath-miR1886.1:AT3G51400.1	0.42744		AT2G01720.1	56	849	6	0.651839	1.65184	ath-miR403-3p:AT2G01720.1	0.472705
AT4G01330.2	76	561	6	0.34034	1.34034	ath-miR4228-3p:AT4G01330.2	0.646815		AT1G73720.1	117	384	5	0.250884	1.25088	ath-miR779.1:AT1G73720.1	0.441693		AT3G18820.1	68	252	5.5	0.977759	1.49161	ath-miR472-3p:AT3G18820.1	0.472705
AT1G06040.2	45	706	3.5	0.68068	0.622082	ath-miR1886.1:AT1G06040.2	0.646815		AT1G52550.1	58	458	4.5	0.501769	1.20057	ath-miR414:AT1G52550.1	0.442723		AT1G10570.2	137	57	5	0.32592	1.32592	ath-miR831-3p:AT1G10570.2	0.472705
AT2G40300.1	103	886	3.5	0.34034	1	ath-miR5655:AT2G40300.1	0.662512		AT4G24940.1	58	1071	4.5	0.501769	1.20057	ath-miR414:AT4G24940.1	0.442723		AT1G73720.1	116	384	5	0.32592	1.32592	ath-miR779.1:AT1G73720.1	0.472705
AT3G11250.1	107	764	4	0.34034	1	ath-miR5662:AT3G11250.1	0.662512		AT1G20696.3	73	727	2.5	0.501769	0.374449	ath-miR5021:AT1G20696.3	0.442723		AT3G48430.1	60	3190	5	0.32592	1.32592	ath-miR414:AT3G48430.1	0.472705
AT1G31910.2	123	145	5	0.34034	1.34034	ath-miR8170-5p:AT1G31910.2	0.676294		AT5G64490.1	129	555	5	0.250884	1.25088	ath-miR829-3p.2:AT5G64490.1	0.454102		AT4G16530.1	165	2015	5	0.32592	1.32592	ath-miR863-5p:AT4G16530.1	0.472705
AT4G12320.1	20	1069	6	1.02102	1.50784	ath-miR158a-5p:AT4G12320.1	0.677381		AT5G61500.1	152	117	4.5	0.250884	1.25088	ath-miR865-5p:AT5G61500.1	0.45538		AT4G28770.2	60	887	4	0.629025	1.2286	ath-miR414:AT4G28770.2	0.472705
AT4G21350.1	63	824	5.5	0.34034	1.34034	ath-miR396b-5p:AT4G21350.1	0.677381		AT3G49010.5	107	83	3.5	0.250884	0.83294	ath-miR5662:AT3G49010.5	0.45538		AT2G44130.1	60	1246	3	0.32592	0.504229	ath-miR414:AT2G44130.1	0.472705
AT2G27100.1	161	2322	4	0.34034	1	ath-miR863-3p:AT2G27100.1	0.677381		AT1G80380.4	106	829	5.5	0.501769	1.50177	ath-miR5661:AT1G80380.4	0.473555		AT5G12110.1	60	322	3	2.28144	0.346366	ath-miR414:AT5G12110.1	0.476642
AT2G38000.1	71	1025	6	0.34034	1.34034	ath-miR413:AT2G38000.1	0.678705		AT1G07920.1	58	1280	4.5	0.727565	1.03611	ath-miR414:AT1G07920.1	0.493418		AT3G09200.2	104	663	3.5	1.60027	0.879801	ath-miR5662:AT3G09200.2	0.482941
AT4G32600.1	155	1343	6	0.34034	1.34034	ath-miR858a:AT4G32600.1	0.678705		AT1G17220.1	58	1677	4.5	0.250884	1	ath-miR414:AT1G17220.1	0.493418		AT3G50370.1	69	4206	5.5	0.32592	1.32592	ath-miR5012:AT3G50370.1	0.485526
AT4G37080.3	71	1479	6	0.34034	1.34034	ath-miR413:AT4G37080.3	0.678705		AT1G29710.1	126	1331	4.5	0.250884	1	ath-miR8179:AT1G29710.1	0.493418		AT3G48920.1	160	318	6	0.32592	1.32592	ath-miR858a:AT3G48920.1	0.53854
AT2G44190.1	117	1458	6	0.34034	1.34034	ath-miR776:AT2G44190.1	0.67951		AT5G65670.2	28	1057	3.5	0.250884	0.624337	ath-miR172b-5p:AT5G65670.2	0.493418		AT4G31670.1	137	53	5	0.651839	1.24581	ath-miR831-3p:AT4G31670.1	0.53854
AT5G14740.5	105	1342	3.5	1.7017	0.616407	ath-miR5658:AT5G14740.5	0.684202		AT1G56200.2	58	377	5	1.00354	1.33412	ath-miR414:AT1G56200.2	0.506859		AT1G63880.1	52	364	4.5	0.32592	1.14013	ath-miR396b-5p:AT1G63880.1	0.53854
AT5G30495.2	142	616	5.5	0.34034	1.34034	ath-miR838:AT5G30495.2	0.691719		AT4G09460.1	149	352	5	0.250884	1.25088	ath-miR858b:AT4G09460.1	0.506859		AT2G23100.1	60	629	4.5	0.32592	1.30049	ath-miR414:AT2G23100.1	0.552991
AT1G08125.3	53	887	5	0.34034	1	ath-miR390a-3p:AT1G08125.3	0.692651		AT5G44290.4	58	483	5.5	0.250884	1.25088	ath-miR414:AT5G44290.4	0.512923		AT5G14740.5	102	1342	3.5	0.651839	0.202178	ath-miR5658:AT5G14740.5	0.559467
AT1G26110.2	149	1128	6	1.02102	1.50784	ath-miR854a:AT1G26110.2	0.693302		AT5G58130.1	130	2363	5.5	0.250884	1.25088	ath-miR829-5p:AT5G58130.1	0.512923		AT3G14060.1	60	206	6	0.32592	1.32592	ath-miR414:AT3G14060.1	0.580096
AT3G06470.1	98	911	5	0.68068	1	ath-miR5646:AT3G06470.1	0.693302		AT5G60450.1	75	41	5.5	0.250884	1.25088	ath-miR5024-5p:AT5G60450.1	0.512923		AT4G22745.1	137	343	4	0.32592	0.802693	ath-miR831-3p:AT4G22745.1	0.580096
AT1G05180.3	157	1727	4.5	0.34034	0.797499	ath-miR859:AT1G05180.3	0.693302		AT5G48540.1	86	653	5	0.501769	1	ath-miR5636:AT5G48540.1	0.549116		AT3G06380.1	51	1297	4.5	0.32592	1	ath-miR396a-5p:AT3G06380.1	0.5824
AT2G29995.1	13	142	4	0.34034	0.797499	ath-miR156i:AT2G29995.1	0.693302		AT2G19480.3	58	1205	4	0.250884	0.713709	ath-miR414:AT2G19480.3	0.549116		AT5G03160.1	64	1475	4.5	0.32592	1	ath-miR4221:AT5G03160.1	0.5824
AT1G54270.2	142	1447	4	0.36076	0.673304	ath-miR838:AT1G54270.2	0.693302		AT3G09200.2	107	663	3.5	0.250884	0.332706	ath-miR5662:AT3G09200.2	0.549116		AT4G17410.3	102	2902	5.5	0.651839	1.61499	ath-miR5658:AT4G17410.3	0.585788
AT4G25370.1	130	564	4	0.34034	0.567614	ath-miR824-3p:AT4G25370.1	0.693302		AT5G14740.5	104	1342	3.5	0.752653	0.0671813	ath-miR5658:AT5G14740.5	0.549116		AT2G26590.3	149	288	5	0.32592	1.32592	ath-miR841b-5p:AT2G26590.3	0.585788
AT1G62500.1	29	778	5	0.34034	1	ath-miR161.2:AT1G62500.1	0.696208		AT3G05090.2	73	95	4	0.00501769	1.00502	ath-miR5021:AT3G05090.2	0.551256		AT1G16300.1	161	461	6	0.32592	1.32592	ath-miR858b:AT1G16300.1	0.588571
AT5G08280.1	147	1357	4.5	1.34094	0.866469	ath-miR847:AT5G08280.1	0.725537		AT4G27700.1	134	561	4	0.501769	0.856855	ath-miR835-3p:AT4G27700.1	0.551577		AT5G41990.1	23	652	5	0.32592	1	ath-miR169f-3p:AT5G41990.1	0.62495
AT3G18680.1	129	712	4.5	0.34034	0.797499	ath-miR822-5p:AT3G18680.1	0.725537		AT2G36850.1	137	5971	5	0.752653	1.16706	ath-miR838:AT2G36850.1	0.552659		AT5G41992.1	23	652	5	0.32592	1	ath-miR169f-3p:AT5G41992.1	0.62495
AT4G01690.2	38	1412	5	1.36136	1.1684	ath-miR170-3p:AT4G01690.2	0.725792		AT3G09350.3	67	1323	4.5	9.28272	0.953473	ath-miR5013:AT3G09350.3	0.552659		AT2G23370.1	88	1067	6	0.32592	1.32592	ath-miR5645a:AT2G23370.1	0.637338
AT2G25670.2	72	796	5	0.68068	1	ath-miR414:AT2G25670.2	0.725792		AT2G18670.1	24	711	6	0.250884	1.25088	ath-miR169f-3p:AT2G18670.1	0.561676		AT2G44190.1	114	1458	6	0.32592	1.32592	ath-miR776:AT2G44190.1	0.637338
AT5G40440.1	74	1362	5	1.02102	1.2025	ath-miR419:AT5G40440.1	0.76059		AT4G13480.1	148	282	5	0.0501769	1.05018	ath-miR858a:AT4G13480.1	0.571663		AT1G33811.1	8	958	5.5	0.32592	1.32592	ath-miR158a-5p:AT1G33811.1	0.663193
AT3G58730.1	158	884	4.5	1.02102	0.855871	ath-miR861-3p:AT3G58730.1	0.77215		AT1G07930.2	58	1061	4.5	0.76018	1.11613	ath-miR414:AT1G07930.2	0.573744		AT1G20010.1	152	1426	5	1.6296	1	ath-miR847:AT1G20010.1	0.680758
AT1G16720.1	164	1851	4	0.34034	0.396271	ath-miR868-3p:AT1G16720.1	0.77215		AT1G07940.2	58	1411	4.5	1.0211	1.02285	ath-miR414:AT1G07940.2	0.573744		AT1G30330.2	19	3246	5	0.32592	1	ath-miR167a-5p:AT1G30330.2	0.680758
AT1G64200.1	105	335	4	0.34034	0.6632	ath-miR5658:AT1G64200.1	0.782205		AT1G20696.3	58	569	4.5	0.752653	1	ath-miR414:AT1G20696.3	0.573744		AT1G79990.5	152	2732	5	0.32592	1	ath-miR847:AT1G79990.5	0.680758
AT1G15690.2	72	2086	4	0.68068	0.309836	ath-miR414:AT1G15690.2	0.782205		AT4G16760.2	73	2235	3.5	0.250884	1	ath-miR5021:AT4G16760.2	0.573744		AT2G30740.1	51	50	5	0.32592	1	ath-miR396a-5p:AT2G30740.1	0.680758
AT2G40660.1	36	762	5.5	0.34034	1	ath-miR169f-3p:AT2G40660.1	0.787427		AT5G25520.2	58	3004	4.5	0.250884	1	ath-miR414:AT5G25520.2	0.573744		AT4G29270.1	133	650	5	0.32592	1	ath-miR8182:AT4G29270.1	0.680758
AT4G38600.2	85	5771	5	1.02102	1.2025	ath-miR5021:AT4G38600.2	0.788329		AT2G36990.1	46	1611	5	0.752653	1.16706	ath-miR390a-3p:AT2G36990.1	0.574194		AT5G53460.3	26	2128	5	0.32592	1	ath-miR172d-5p:AT5G53460.3	0.680758
AT4G37590.1	132	1977	5.5	0.34034	1	ath-miR827:AT4G37590.1	0.788329		AT1G07670.1	130	2854	5	0.501769	1	ath-miR829-5p:AT1G07670.1	0.593029		AT5G62700.1	111	138	5	0.651839	1	ath-miR774a:AT5G62700.1	0.680758
AT1G61340.2	72	731	4	0.34034	0.219544	ath-miR414:AT1G61340.2	0.788329		AT5G05990.1	58	400	4	0.0526857	0.600624	ath-miR414:AT5G05990.1	0.593029		AT3G14930.3	137	573	4	0.32592	0.670415	ath-miR831-3p:AT3G14930.3	0.680758
AT4G33467.2	72	347	6	0.68068	1.25392	ath-miR414:AT4G33467.2	0.803709		AT1G12240.1	115	1483	5	0.501769	1	ath-miR775:AT1G12240.1	0.607044		AT1G06040.2	28	706	3.5	0.32592	0.289179	ath-miR1886.1:AT1G06040.2	0.680758
AT3G14230.3	133	235	5.5	1.7017	1.14413	ath-miR829-5p:AT3G14230.3	0.803709		AT1G05020.1	82	940	6	0.250884	1.25088	ath-miR5635a:AT1G05020.1	0.608465		AT1G18870.2	57	309	6	0.32592	1.32592	ath-miR403-5p:AT1G18870.2	0.680967
AT5G18680.1	137	1214	6	1.7017	1.14413	ath-miR832-5p:AT5G18680.1	0.803709		AT1G14310.1	147	735	6	0.250884	1.25088	ath-miR857:AT1G14310.1	0.608465		AT5G11450.1	100	168	6	0.32592	1.32592	ath-miR5655:AT5G11450.1	0.680967
AT1G49300.2	30	464	5.5	1.36136	1	ath-miR165a-5p:AT1G49300.2	0.803709		AT1G31650.1	33	1443	6	0.250884	1.25088	ath-miR1886.3:AT1G31650.1	0.608465		AT2G46030.1	60	561	4.5	0.32592	1	ath-miR414:AT2G46030.1	0.680967
AT1G74260.1	87	3488	5.5	0.68068	1	ath-miR5028:AT1G74260.1	0.803709		AT5G66720.2	49	1240	5.5	0.501769	1.20057	ath-miR3932b-5p:AT5G66720.2	0.608465		ATMG00020.1	31	2080	4	6.84431	0.591091	ath-miR2937:ATMG00020.1	0.680967
AT2G39800.4	64	858	5.5	0.34034	1	ath-miR397a:AT2G39800.4	0.803709		AT1G16030.1	58	590	5	1.00354	1.14315	ath-miR414:AT1G16030.1	0.608465		AT1G50620.1	78	1338	6	0.32592	1.32592	ath-miR5632-3p:AT1G50620.1	0.685103
AT4G16490.1	77	526	5.5	0.68068	1	ath-miR4239:AT4G16490.1	0.803709		AT4G10480.2	58	216	5	0.501769	1	ath-miR414:AT4G10480.2	0.608465		AT1G06380.1	65	798	5	0.32592	1	ath-miR4227:AT1G06380.1	0.690253
AT5G52010.1	72	1340	5.5	0.34034	1	ath-miR414:AT5G52010.1	0.803709		AT4G10710.1	58	3172	5	0.250884	1	ath-miR414:AT4G10710.1	0.608465		AT2G29960.2	79	378	5	0.651839	1	ath-miR5632-5p:AT2G29960.2	0.690253
AT1G20010.1	147	1426	5	1.7017	0.888121	ath-miR847:AT1G20010.1	0.803709		AT1G43190.3	59	1551	4	0.501769	0.856855	ath-miR415:AT1G43190.3	0.608465		AT5G13280.1	144	292	5	0.32592	1	ath-miR838:AT5G13280.1	0.690253
AT4G02450.2	72	735	4.5	1.02102	0.664363	ath-miR414:AT4G02450.2	0.803709		AT5G64816.2	42	316	4	0.501769	0.460954	ath-miR2938:AT5G64816.2	0.608465		AT1G28960.5	162	781	5	0.651839	1	ath-miR859:AT1G28960.5	0.699198
AT5G26000.2	75	851	4	0.34034	0.360043	ath-miR4227:AT5G26000.2	0.803709		AT2G24550.1	58	772	4	0.250884	0.415981	ath-miR414:AT2G24550.1	0.608465		AT1G75780.1	60	1350	5	0.651839	1	ath-miR414:AT1G75780.1	0.699198
ATMG00020.1	48	2080	4	11.2312	0.307327	ath-miR2937:ATMG00020.1	0.803709		AT5G08139.1	62	1225	5.5	0.250884	1.25088	ath-miR4221:AT5G08139.1	0.612009		AT4G11820.2	26	280	5.5	0.32592	1	ath-miR172d-5p:AT4G11820.2	0.699198
AT2G02160.1	142	1952	6	0.34034	1.34034	ath-miR838:AT2G02160.1	0.821381		AT1G61340.2	58	731	4	0.752653	0.349541	ath-miR414:AT1G61340.2	0.613592		AT5G38880.1	117	2678	5	0.32592	1	ath-miR780.1:AT5G38880.1	0.699198
AT5G45250.1	155	1585	6	0.34034	1.34034	ath-miR858a:AT5G45250.1	0.821381		AT3G57320.2	130	286	5.5	0.752653	1.40113	ath-miR829-5p:AT3G57320.2	0.617683		AT5G26000.2	65	851	4	1.95552	0.751414	ath-miR4227:AT5G26000.2	0.699198
AT5G46260.1	134	22	5	0.17017	1.17017	ath-miR830-3p:AT5G46260.1	0.821381		AT1G15690.2	58	2086	4	0.963396	0.26999	ath-miR414:AT1G15690.2	0.629174		AT2G19480.3	60	1205	4	0.32592	0.670415	ath-miR414:AT2G19480.3	0.699198
AT5G46490.2	134	94	5	0.17017	1.17017	ath-miR830-3p:AT5G46490.2	0.821381		ATMG00020.1	41	2080	4	1.50531	0.109368	ath-miR2937:ATMG00020.1	0.631171		AT5G44650.1	60	524	4	0.32592	0.670415	ath-miR414:AT5G44650.1	0.699198
AT1G04950.3	63	1117	5	0.34034	1	ath-miR396b-5p:AT1G04950.3	0.821381		AT5G20970.1	111	999	5.5	0.250884	1.25088	ath-miR5997:AT5G20970.1	0.636833		AT1G16720.1	169	1851	4	0.32592	0.575566	ath-miR868-3p:AT1G16720.1	0.699198
AT1G14740.1	154	1883	5	0.34034	1	ath-miR857:AT1G14740.1	0.821381		AT4G36750.1	45	802	5.5	1.00354	1.14315	ath-miR3440b-5p:AT4G36750.1	0.648904		AT5G22360.1	39	139	5.5	0.32592	1	ath-miR391-3p:AT5G22360.1	0.705016
AT3G04730.1	55	784	4.5	0.68068	0.711742	ath-miR391-3p:AT3G04730.1	0.821381		AT1G75380.3	58	477	6	1.50531	1.42944	ath-miR414:AT1G75380.3	0.653921		AT4G15790.1	104	242	6	0.32592	1.32592	ath-miR5662:AT4G15790.1	0.71345
AT4G29020.2	39	319	5.5	0.68068	1.25392	ath-miR172b-5p:AT4G29020.2	0.84035		AT5G58770.1	136	720	5.5	0.752653	1	ath-miR837-5p:AT5G58770.1	0.661802		AT4G20980.4	98	1477	5.5	0.977759	1.19731	ath-miR5651:AT4G20980.4	0.71761
AT1G20010.1	116	135	5	0.34034	0.797499	ath-miR774a:AT1G20010.1	0.848761		AT2G23130.2	22	548	5	0.250884	1	ath-miR168a-5p:AT2G23130.2	0.696188		AT5G65670.2	37	939	5.5	0.651839	1	ath-miR390a-3p:AT5G65670.2	0.728162
AT1G10390.2	72	3414	5	0.68068	0.8316	ath-miR414:AT1G10390.2	0.864313		AT2G21960.1	115	780	5.5	0.501769	1	ath-miR775:AT2G21960.1	0.714965		AT4G00355.4	2	837	5.5	1.30368	1.16479	ath-miR156b-3p:AT4G00355.4	0.741492
AT5G42270.1	54	1256	5	0.34034	0.797499	ath-miR390b-3p:AT5G42270.1	0.864313		AT2G39570.1	3	1310	4.5	0.250884	0.624337	ath-miR156f-3p:AT2G39570.1	0.715425		AT1G74380.1	38	948	5.5	0.651839	1	ath-miR390b-3p:AT1G74380.1	0.741492
AT4G22285.1	72	513	4.5	0.0238238	0.609172	ath-miR414:AT4G22285.1	0.864313		AT2G23030.1	58	1061	6	0.250884	1.25088	ath-miR414:AT2G23030.1	0.7217		AT2G22080.1	60	598	4	0.32592	0.575566	ath-miR414:AT2G22080.1	0.741492
AT5G09590.1	91	2225	4	0.68068	0.00763324	ath-miR5638a:AT5G09590.1	0.864313		AT5G28640.1	117	944	6	0.250884	1.25088	ath-miR779.1:AT5G28640.1	0.7217		AT1G52510.2	69	154	5.5	0.32592	1	ath-miR5012:AT1G52510.2	0.749449
AT1G19660.2	72	506	6	1.02102	1.2025	ath-miR414:AT1G19660.2	0.874178		AT3G56910.1	73	151	3.5	0.501769	0.499413	ath-miR5021:AT3G56910.1	0.723591		AT1G79530.1	69	392	5.5	0.651839	1	ath-miR5012:AT1G79530.1	0.749449
AT5G43300.1	72	1204	6	1.02102	1.2025	ath-miR414:AT5G43300.1	0.874178		AT1G70470.1	137	511	5.5	0.250884	1	ath-miR838:AT1G70470.1	0.724828		AT4G24930.1	152	994	5.5	0.32592	1	ath-miR847:AT4G24930.1	0.749449
AT5G11970.1	85	515	4.5	0.34034	0.797499	ath-miR5021:AT5G11970.1	0.874178		AT1G72740.2	91	934	5.5	0.501769	1	ath-miR5642a:AT1G72740.2	0.724828		AT2G03470.2	60	1122	4.5	0.32592	0.802693	ath-miR414:AT2G03470.2	0.749449
AT2G03310.1	85	514	4	0.68068	0.711742	ath-miR5021:AT2G03310.1	0.874178		AT3G11690.1	58	1007	5	0.250884	1	ath-miR414:AT3G11690.1	0.731257		AT2G11910.2	60	442	4	0.32592	0.559729	ath-miR414:AT2G11910.2	0.749449
AT5G66400.2	147	597	4.5	1.02102	0.597514	ath-miR847:AT5G66400.2	0.874178		AT3G54140.1	58	1668	5	0.250884	1	ath-miR414:AT3G54140.1	0.731257		AT5G18460.1	166	1665	6	0.32592	1.32592	ath-miR865-3p:AT5G18460.1	0.749508
AT1G07920.1	72	1280	4.5	0.544544	0.532143	ath-miR414:AT1G07920.1	0.874178		AT5G10400.1	58	488	5	0.501769	1	ath-miR414:AT5G10400.1	0.731257		AT1G10840.2	143	811	6	0.651839	1.24581	ath-miR837-5p:AT1G10840.2	0.757087
AT3G04790.1	62	213	4.5	0.68068	0.451466	ath-miR396a-5p:AT3G04790.1	0.877656		AT5G09590.1	88	2225	4	1.00354	0.00506847	ath-miR5638a:AT5G09590.1	0.731257		AT3G01130.2	136	173	5.5	0.977759	1.19731	ath-miR829-5p:AT3G01130.2	0.757087
AT4G18580.2	155	321	6	0.34034	1	ath-miR858a:AT4G18580.2	0.877876		AT2G30390.2	73	169	6	0.0150531	1.01505	ath-miR5021:AT2G30390.2	0.74451		AT1G29150.1	2	281	4.5	0.32592	0.670415	ath-miR156b-3p:AT1G29150.1	0.757087
AT1G07940.2	72	1411	4.5	0.694293	0.455122	ath-miR414:AT1G07940.2	0.877876		AT1G20693.3	58	583	5.5	1.00354	1	ath-miR414:AT1G20693.3	0.74451		AT2G21320.1	142	790	6	0.651839	1.24581	ath-miR835-5p:AT2G21320.1	0.767436
AT1G55330.1	72	96	4.5	2.38238	0.45301	ath-miR414:AT1G55330.1	0.877876		AT1G33811.1	11	958	5.5	0.250884	1	ath-miR158a-5p:AT1G33811.1	0.74451		AT5G66880.1	121	1216	6	0.977759	1.19731	ath-miR8166:AT5G66880.1	0.767436
AT1G11910.1	42	1558	6	1.36136	1	ath-miR172d-5p:AT1G11910.1	0.879662		AT1G75460.1	73	254	6	0.752653	1	ath-miR5021:AT1G75460.1	0.74451		AT5G16940.2	13	377	5.5	0.32592	1	ath-miR161.1:AT5G16940.2	0.767436
AT4G19110.3	89	1174	6	0.68068	1	ath-miR5632-5p:AT4G19110.3	0.879662		AT2G01490.1	102	1039	6	1.00354	1	ath-miR5655:AT2G01490.1	0.74451		AT5G18600.1	60	204	5.5	0.651839	1	ath-miR414:AT5G18600.1	0.767436
AT4G19112.1	89	2258	6	0.68068	1	ath-miR5632-5p:AT4G19112.1	0.879662		AT5G47480.1	4	4178	5.5	0.250884	1	ath-miR156i:AT5G47480.1	0.74451		AT5G18661.1	60	34	5.5	0.32592	1	ath-miR414:AT5G18661.1	0.767436
AT5G42950.1	77	4315	6	0.34034	1	ath-miR4239:AT5G42950.1	0.879662		AT2G37860.3	102	1428	5	0.250884	0.83294	ath-miR5655:AT2G37860.3	0.74451		AT5G23290.1	93	286	6	0.651839	1	ath-miR5646:AT5G23290.1	0.767436
AT5G20570.3	115	592	4.5	0.34034	0.567614	ath-miR773b-5p:AT5G20570.3	0.879662		AT5G35570.1	90	28	5	0.250884	0.83294	ath-miR5641:AT5G35570.1	0.74451		AT5G65630.1	113	1042	5.5	0.651839	1	ath-miR774b-5p:AT5G65630.1	0.767436
AT5G26360.1	155	1741	4.5	0.34034	0.440606	ath-miR858a:AT5G26360.1	0.879662		AT1G56450.1	29	637	4.5	0.501769	0.666144	ath-miR172d-5p:AT1G56450.1	0.74451		AT4G12050.1	51	1007	4.5	0.0032592	0.756651	ath-miR396a-5p:AT4G12050.1	0.767436
AT3G09350.3	81	1323	4.5	3.06306	0.298917	ath-miR5013:AT3G09350.3	0.879662		AT2G34585.1	121	433	4	0.250884	0.356495	ath-miR8170-5p:AT2G34585.1	0.74451		AT3G11250.1	104	764	4	0.0293328	0.520454	ath-miR5662:AT3G11250.1	0.767436
AT3G01500.3	105	1200	4	0.68068	0.0784617	ath-miR5658:AT3G01500.3	0.879662		AT3G01500.3	104	1200	4	0.250884	0.0573185	ath-miR5658:AT3G01500.3	0.74451		AT1G07320.4	60	870	4	0.32592	0.448625	ath-miR414:AT1G07320.4	0.767436
AT5G03990.1	154	1004	6	0.68068	1	ath-miR857:AT5G03990.1	0.891488		AT1G27400.1	112	591	5	0.752653	0.77743	ath-miR773a:AT1G27400.1	0.750741		AT1G61340.2	60	731	4	0.977759	0.335851	ath-miR414:AT1G61340.2	0.767436
AT1G66580.1	20	795	5	0.68068	0.711742	ath-miR158a-5p:AT1G66580.1	0.891488		AT5G20165.3	123	536	6	1.25442	1.28629	ath-miR8172:AT5G20165.3	0.755349		AT3G01500.3	102	1200	4	0.32592	0.1353	ath-miR5658:AT3G01500.3	0.767436
AT3G53460.4	69	1385	5	2.04204	0.690839	ath-miR403-5p:AT3G53460.4	0.891488		AT4G30890.3	76	2104	5.5	0.501769	1.20057	ath-miR5026:AT4G30890.3	0.755349		AT4G29670.2	23	704	6	1.6296	1	ath-miR169f-3p:AT4G29670.2	0.778
AT5G24930.1	147	1463	4.5	0.0714714	0.396592	ath-miR847:AT5G24930.1	0.891488		AT1G29930.1	139	223	4.5	3.51238	0.562307	ath-miR842:AT1G29930.1	0.755349		AT1G78080.1	74	653	6	0.651839	1.24581	ath-miR5021:AT1G78080.1	0.78203
AT1G22850.1	72	1074	4.5	0.68068	0.309836	ath-miR414:AT1G22850.1	0.891488		AT4G02940.1	123	1827	6	0.250884	1.25088	ath-miR8172:AT4G02940.1	0.763691		AT1G50600.1	168	786	5.5	0.32592	1	ath-miR867:AT1G50600.1	0.78203
AT1G07930.2	72	1061	4.5	0.462862	0.264862	ath-miR414:AT1G07930.2	0.891488		AT1G16490.1	148	457	6	0.0501769	1.05018	ath-miR858a:AT1G16490.1	0.76979		AT1G08450.3	142	1058	4.5	0.32592	0.670415	ath-miR835-5p:AT1G08450.3	0.78203
AT3G16640.1	72	276	4.5	4.08408	0.226549	ath-miR414:AT3G16640.1	0.891488		AT2G32460.2	148	394	6	0.0501769	1.05018	ath-miR858a:AT2G32460.2	0.76979		AT4G14030.2	42	471	4.5	0.32592	0.670415	ath-miR393b-3p:AT4G14030.2	0.78203
AT1G04130.1	120	243	5.5	0.68068	1.25392	ath-miR781a:AT1G04130.1	0.906192		AT5G12240.2	124	126	6	0.250884	1	ath-miR8176:AT5G12240.2	0.770069		AT5G60840.1	144	507	4.5	0.32592	0.670415	ath-miR838:AT5G60840.1	0.78203
AT1G18740.1	107	1041	5.5	0.68068	1.25392	ath-miR5662:AT1G18740.1	0.906192		AT1G71860.3	112	1162	5	0.250884	0.713709	ath-miR773a:AT1G71860.3	0.770069		AT5G09590.1	82	2225	4	4.23696	0.0142037	ath-miR5638a:AT5G09590.1	0.78203
AT2G23350.1	149	2192	5.5	0.68068	1.25392	ath-miR854a:AT2G23350.1	0.906192		AT1G20190.1	89	924	5	0.501769	0.749558	ath-miR5640:AT1G20190.1	0.776742		AT3G03050.1	110	3531	6	0.32592	1.32592	ath-miR773b-5p:AT3G03050.1	0.782352
AT5G24690.1	72	662	5.5	0.34034	1	ath-miR414:AT5G24690.1	0.906192		AT2G33810.1	73	287	4	0.250884	0.624337	ath-miR5021:AT2G33810.1	0.782589		AT1G47970.1	60	206	5	0.32592	1	ath-miR414:AT1G47970.1	0.782352
AT5G60360.3	32	738	5.5	0.68068	1	ath-miR167a-5p:AT5G60360.3	0.906192		AT3G23810.1	73	1697	4	0.250884	0.83294	ath-miR5021:AT3G23810.1	0.786806		AT3G08970.1	120	856	5	0.651839	1	ath-miR782:AT3G08970.1	0.782352
AT3G11120.1	135	105	5	2.28708	0.860172	ath-miR831-3p:AT3G11120.1	0.906192		AT2G40085.1	118	359	5	0.250884	0.713709	ath-miR781a:AT2G40085.1	0.795867		AT3G11130.1	38	3787	5	0.32592	1	ath-miR390b-3p:AT3G11130.1	0.782352
AT1G21760.1	155	973	5.5	0.68068	0.8316	ath-miR858a:AT1G21760.1	0.906988		AT3G16640.1	58	276	4.5	3.01061	0.266495	ath-miR414:AT3G16640.1	0.798825		AT5G02830.1	59	2493	5	0.32592	1	ath-miR413:AT5G02830.1	0.782352
AT4G37410.1	148	1575	5	0.68068	0.8316	ath-miR849:AT4G37410.1	0.909845		AT2G27020.1	113	231	6	0.250884	1	ath-miR773b-3p:AT2G27020.1	0.816227		AT4G00780.1	54	720	4.5	0.32592	0.802693	ath-miR397b:AT4G00780.1	0.782352
AT1G29930.1	146	223	4.5	8.16816	0.158751	ath-miR842:AT1G29930.1	0.924026		AT4G30780.1	32	1531	6	0.501769	1	ath-miR1886.1:AT4G30780.1	0.816227		AT5G35680.3	60	514	4.5	0.32592	0.802693	ath-miR414:AT5G35680.3	0.800403
AT4G31290.1	31	649	5.5	0.68068	0.8316	ath-miR167a-3p:AT4G31290.1	0.931182		AT1G66670.1	53	819	5.5	0.501769	0.856855	ath-miR397a:AT1G66670.1	0.816227		AT4G37410.1	153	1575	5	0.32592	1	ath-miR849:AT4G37410.1	0.805199
AT4G38760.1	60	5661	5	0.34034	0.6632	ath-miR393b-3p:AT4G38760.1	0.936258		AT1G55330.1	58	96	4.5	0.752653	0.166387	ath-miR414:AT1G55330.1	0.816227		AT1G01510.1	80	1715	5	0.32592	1.13062	ath-miR5633:AT1G01510.1	0.818303
AT1G01430.1	141	1371	5	0.68068	0.622082	ath-miR837-5p:AT1G01430.1	0.936258		AT2G07728.1	58	280	6	0.376327	1	ath-miR414:AT2G07728.1	0.817347		AT2G21390.1	104	3150	5	0.32592	1	ath-miR5662:AT2G21390.1	0.818303
AT5G62700.1	116	138	5	0.34034	0.567614	ath-miR774a:AT5G62700.1	0.936258		AT4G28300.2	1	1915	6	0.501769	1	ath-miR156a-3p:AT4G28300.2	0.817347		AT3G23000.1	61	1392	4.5	0.32592	1	ath-miR415:AT3G23000.1	0.818303
AT5G45390.1	92	372	5	0.68068	0.711742	ath-miR5640:AT5G45390.1	0.945588		AT1G77885.1	58	731	5.5	1.00354	0.888716	ath-miR414:AT1G77885.1	0.817347		AT3G56190.2	105	872	4.5	0.651839	0.717044	ath-miR5663-5p:AT3G56190.2	0.818303
AT4G37980.2	80	810	5	1.02102	0.597514	ath-miR5012:AT4G37980.2	0.946716		AT5G52840.1	137	281	5.5	0.250884	1	ath-miR838:AT5G52840.1	0.825061		AT2G33800.1	34	760	6	1.30368	1.16479	ath-miR3434-5p:AT2G33800.1	0.822224
AT1G79920.2	135	1052	5	0.34034	0.567614	ath-miR831-3p:AT1G79920.2	0.951505		AT4G32590.4	51	429	5	0.250884	0.83294	ath-miR396a-5p:AT4G32590.4	0.825061		AT1G10720.1	74	280	6	0.32592	1.13694	ath-miR5021:AT1G10720.1	0.822224
AT3G11340.1	42	860	6	0.14975	1.14975	ath-miR172d-5p:AT3G11340.1	0.957633		AT1G77610.1	55	1081	5.5	0.250884	1	ath-miR400:AT1G77610.1	0.832763		AT5G01460.1	171	219	6	0.143405	1.01446	ath-miR869.2:AT5G01460.1	0.822224
AT1G53910.3	47	1322	5.5	0.68068	1	ath-miR2936:AT1G53910.3	0.957633		AT3G19450.1	77	366	5.5	0.250884	1	ath-miR5595a:AT3G19450.1	0.832763		AT1G66340.1	30	2058	6	0.32592	1	ath-miR2934-3p:AT1G66340.1	0.822224
AT1G73840.1	109	1170	6	0.34034	1	ath-miR5663-5p:AT1G73840.1	0.957633		AT2G35680.1	58	1517	5.5	0.501769	0.856855	ath-miR414:AT2G35680.1	0.842957		AT4G19880.3	118	494	6	0.32592	1	ath-miR781a:AT4G19880.3	0.822224
AT3G18850.5	107	1004	6	0.34034	1	ath-miR5662:AT3G18850.5	0.957633		AT4G18930.1	62	475	5.5	0.250884	0.83294	ath-miR4221:AT4G18930.1	0.842957		AT5G12250.1	111	171	6	0.651839	1	ath-miR774a:AT5G12250.1	0.822224
AT3G19930.1	75	1502	6	0.34034	1	ath-miR4227:AT3G19930.1	0.957633		AT5G45670.1	18	1107	5	0.250884	0.624337	ath-miR167a-3p:AT5G45670.1	0.842957		AT5G16630.2	152	2394	6	0.32592	1	ath-miR847:AT5G16630.2	0.822224
AT4G20440.4	90	960	6	0.34034	1	ath-miR5633:AT4G20440.4	0.957633		AT1G47395.1	58	195	5.5	0.250884	1	ath-miR414:AT1G47395.1	0.843258		AT5G19350.2	70	516	6	0.32592	1	ath-miR5013:AT5G19350.2	0.822224
AT5G38895.3	78	654	6	0.34034	1	ath-miR4240:AT5G38895.3	0.957633		AT1G10950.1	75	1797	5.5	0.501769	0.856855	ath-miR5024-5p:AT1G10950.1	0.852206		AT5G63650.1	152	1219	6	0.32592	1	ath-miR847:AT5G63650.1	0.822224
AT5G58420.1	46	960	6	0.34034	1	ath-miR1887:AT5G58420.1	0.957633		AT1G25450.1	104	1374	5.5	0.250884	0.83294	ath-miR5658:AT1G25450.1	0.852206		AT1G20010.1	111	135	5	0.651839	0.835207	ath-miR774a:AT1G20010.1	0.822224
AT5G67300.1	156	359	6	1.02102	1	ath-miR858b:AT5G67300.1	0.957633		AT5G61660.1	16	350	5.5	0.250884	0.83294	ath-miR164c-3p:AT5G61660.1	0.852206		AT3G02360.2	162	1605	5	0.651839	0.835207	ath-miR859:AT3G02360.2	0.822224
AT4G01150.2	51	252	5.5	3.06306	0.85651	ath-miR3440b-3p:AT4G01150.2	0.957633		AT1G71500.1	73	313	6	0.501769	1.20057	ath-miR5021:AT1G71500.1	0.854689		AT3G02468.1	154	813	5	0.651839	0.835207	ath-miR854a:AT3G02468.1	0.822224
AT1G10940.2	147	1460	5.5	0.34034	0.797499	ath-miR847:AT1G10940.2	0.957633		AT1G56300.1	61	310	5.5	0.501769	0.856855	ath-miR419:AT1G56300.1	0.857547		AT3G02470.4	154	866	5	0.651839	0.835207	ath-miR854a:AT3G02470.4	0.822224
AT1G16890.3	111	491	5.5	0.34034	0.797499	ath-miR5998a:AT1G16890.3	0.957633		AT2G30110.1	58	3313	5	0.248376	0.712278	ath-miR414:AT2G30110.1	0.857547		AT1G27530.1	88	398	5	0.32592	0.802693	ath-miR5645a:AT1G27530.1	0.822224
AT1G20693.3	53	589	5.5	0.34034	0.797499	ath-miR390a-3p:AT1G20693.3	0.957633		AT3G53260.1	59	2333	6	0.501769	0.856855	ath-miR415:AT3G53260.1	0.870144		AT1G34370.3	60	718	5	0.32592	0.802693	ath-miR414:AT1G34370.3	0.822224
AT2G35040.2	62	1662	5.5	0.34034	0.797499	ath-miR396a-5p:AT2G35040.2	0.957633		AT1G18070.3	73	68	6	0.250884	1	ath-miR5021:AT1G18070.3	0.893914		AT3G22440.1	169	1218	5	0.32592	0.802693	ath-miR868-3p:AT3G22440.1	0.822224
AT4G19640.1	9	742	5.5	0.34034	0.797499	ath-miR156f-3p:AT4G19640.1	0.957633		AT1G79920.2	53	732	6	0.250884	1	ath-miR397a:AT1G79920.2	0.893914		AT5G25510.1	152	1948	5	0.32592	0.802693	ath-miR847:AT5G25510.1	0.822224
AT4G38800.1	50	767	5.5	0.34034	0.797499	ath-miR3434-3p:AT4G38800.1	0.957633		AT5G57020.1	45	1483	6	0.250884	1	ath-miR3440b-5p:AT5G57020.1	0.893914		AT5G60160.1	41	1282	5	0.32592	0.802693	ath-miR393a-3p:AT5G60160.1	0.822224
AT5G46170.1	72	567	5.5	0.34034	0.797499	ath-miR414:AT5G46170.1	0.957633		AT1G20693.3	46	589	5.5	0.752653	0.874778	ath-miR390a-3p:AT1G20693.3	0.893914		AT3G09350.3	70	1323	4.5	9.45167	0.593107	ath-miR5013:AT3G09350.3	0.822224
AT1G16030.1	72	590	5	1.36136	0.698136	ath-miR414:AT1G16030.1	0.957633		AT5G24520.3	95	1250	5	0.250884	0.83294	ath-miR5645c:AT5G24520.3	0.893914		AT1G22850.1	60	1074	4.5	0.32592	0.575566	ath-miR414:AT1G22850.1	0.822224
AT1G20450.2	89	918	5	0.34034	0.6632	ath-miR5632-5p:AT1G20450.2	0.957633		AT5G60360.3	19	738	5.5	0.250884	0.83294	ath-miR167a-5p:AT5G60360.3	0.893914		AT1G66580.1	8	795	5	0.32592	0.802693	ath-miR158a-5p:AT1G66580.1	0.828857
AT4G22220.1	39	545	5	0.34034	0.6632	ath-miR172b-5p:AT4G22220.1	0.957633		AT4G23820.1	155	1356	5	0.501769	0.749558	ath-miR870-5p:AT4G23820.1	0.893914		AT3G04730.1	39	784	4.5	0.32592	0.404067	ath-miR391-3p:AT3G04730.1	0.828857
AT1G78040.2	73	511	4.5	1.7017	0.613549	ath-miR415:AT1G78040.2	0.957633		AT5G58250.1	66	718	5	0.501769	0.749558	ath-miR4245:AT5G58250.1	0.893914		AT3G26420.1	18	398	5.5	0.32592	1	ath-miR167a-3p:AT3G26420.1	0.850246
AT1G74560.3	72	863	5	0.0068068	0.599047	ath-miR414:AT1G74560.3	0.957633		AT2G29500.1	46	294	5	12.2933	0.700351	ath-miR390a-3p:AT2G29500.1	0.893914		AT3G26430.1	18	395	5.5	0.32592	1	ath-miR167a-3p:AT3G26430.1	0.850246
AT5G27850.1	63	541	5	1.36136	0.581178	ath-miR396b-5p:AT5G27850.1	0.957633		AT4G12420.2	58	2007	5	0.250884	0.554858	ath-miR414:AT4G12420.2	0.893914		AT1G78910.1	27	1390	6	0.32592	1	ath-miR173-3p:AT1G78910.1	0.856643
AT3G18490.1	147	1195	5	0.34034	0.567614	ath-miR847:AT3G18490.1	0.957633		AT1G66580.1	11	795	5	0.501769	0.544871	ath-miR158a-5p:AT1G66580.1	0.893914		AT1G29930.1	150	223	4.5	4.56288	0.0936384	ath-miR842:AT1G29930.1	0.867603
AT2G04390.1	147	328	5	0.0850849	0.558533	ath-miR847:AT2G04390.1	0.957633		AT1G20010.1	141	1426	5	0.501769	0.499413	ath-miR847:AT1G20010.1	0.893914		AT3G23750.1	144	2602	5.5	0.32592	1	ath-miR838:AT3G23750.1	0.868232
ATMG00020.1	155	1980	5	38.1181	0.552752	ath-miR858a:ATMG00020.1	0.957633		AT5G14910.1	99	548	5	0.501769	0.499413	ath-miR5647:AT5G14910.1	0.893914		AT1G07930.2	60	1061	4.5	0.479102	0.482882	ath-miR414:AT1G07930.2	0.887384
AT4G27310.1	72	582	5	0.34034	0.541843	ath-miR414:AT4G27310.1	0.957633		AT3G53460.4	56	1385	5	1.25442	0.449612	ath-miR403-5p:AT3G53460.4	0.893914		AT4G19640.1	4	742	5.5	0.651839	0.835207	ath-miR156f-3p:AT4G19640.1	0.887851
AT1G02500.2	156	966	5	0.68068	0.496893	ath-miR858b:AT1G02500.2	0.957633		AT4G02380.2	141	350	5	0.501769	0.427996	ath-miR847:AT4G02380.2	0.893914		AT4G14130.1	81	788	5	0.32592	0.670415	ath-miR5634:AT4G14130.1	0.887851
AT4G02380.2	147	350	5	0.34034	0.49611	ath-miR847:AT4G02380.2	0.957633		AT4G33680.1	93	1492	5	0.250884	0.415981	ath-miR5645a:AT4G33680.1	0.893914		AT5G08280.1	152	1357	4.5	0.32592	0.448625	ath-miR847:AT5G08280.1	0.887851
AT2G43560.1	113	631	5	0.34034	0.440606	ath-miR773a:AT2G43560.1	0.957633		AT1G31580.1	73	173	4	0.752653	0.303921	ath-miR5021:AT1G31580.1	0.893914		AT1G68140.3	45	362	5.5	0.651839	0.835207	ath-miR395a:AT1G68140.3	0.889766
AT4G31670.1	135	53	5	0.34034	0.440606	ath-miR831-3p:AT4G31670.1	0.957633		AT1G50575.1	25	739	5.5	0.250884	0.83294	ath-miR171b-3p:AT1G50575.1	0.907521		AT2G04390.1	152	328	5	0.371549	0.794272	ath-miR847:AT2G04390.1	0.889766
AT1G31580.1	85	173	4	1.02102	0.228938	ath-miR5021:AT1G31580.1	0.957633		AT5G55180.2	28	1367	5.5	0.250884	0.713709	ath-miR172b-5p:AT5G55180.2	0.907521		AT1G75860.1	147	473	5	0.651839	0.717044	ath-miR841a-3p:AT1G75860.1	0.889766
AT5G11450.1	103	168	6	0.34034	1	ath-miR5655:AT5G11450.1	0.969578		AT2G32120.2	135	1301	5	0.501769	0.239571	ath-miR835-5p:AT2G32120.2	0.909011		AT3G09740.1	140	248	5	0.32592	0.670415	ath-miR833b:AT3G09740.1	0.889766
AT5G17820.1	21	1212	5.5	0.34034	0.797499	ath-miR158b:AT5G17820.1	0.969578		AT1G74060.1	134	810	5.5	0.501769	0.856855	ath-miR835-3p:AT1G74060.1	0.910904		AT1G20696.3	60	569	4.5	0.32592	0.404067	ath-miR414:AT1G20696.3	0.889766
AT1G45145.1	141	390	5	0.68068	0.354294	ath-miR837-5p:AT1G45145.1	0.969578		ATMG00020.1	148	1980	5	1.50531	0.262885	ath-miR858a:ATMG00020.1	0.91337		AT1G07940.2	60	1411	4.5	0.765911	0.38514	ath-miR414:AT1G07940.2	0.889766
AT1G59860.1	133	433	5	14.6346	0.333034	ath-miR829-5p:AT1G59860.1	0.969578		AT1G78040.2	59	511	4.5	0.250884	0.277212	ath-miR415:AT1G78040.2	0.923389		AT4G02450.2	60	735	4.5	0.32592	0.36756	ath-miR414:AT4G02450.2	0.889766
AT2G45820.1	85	738	6	0.34034	1	ath-miR5021:AT2G45820.1	0.973284		AT4G02380.2	40	157	5	0.250884	0.415981	ath-miR2936:AT4G02380.2	0.925448		AT3G10300.5	9	689	5.5	0.32592	0.890549	ath-miR159b-5p:AT3G10300.5	0.889986
AT5G03170.1	85	740	6	0.34034	1	ath-miR5021:AT5G03170.1	0.973284		AT1G59860.1	130	433	5	2.25796	0.0832505	ath-miR829-5p:AT1G59860.1	0.933661		AT1G14740.1	159	1883	5	0.32592	0.670415	ath-miR857:AT1G14740.1	0.889986
AT2G32120.2	140	1301	5	1.7017	0.265154	ath-miR835-5p:AT2G32120.2	0.973284		AT2G16600.2	114	405	5	0.752653	0.635897	ath-miR773b-5p:AT2G16600.2	0.940583		AT1G68190.1	66	768	5	0.32592	0.670415	ath-miR4239:AT1G68190.1	0.889986
AT3G01480.2	6	1405	5.5	0.34034	0.6632	ath-miR156d-3p:AT3G01480.2	0.978533		AT1G28440.1	65	2719	6	0.250884	0.83294	ath-miR4243:AT1G28440.1	0.942256		AT1G07920.1	60	1280	4.5	0.710505	0.343286	ath-miR414:AT1G07920.1	0.889986
AT4G17170.1	1	527	5.5	0.34034	0.6632	ath-miR156a-3p:AT4G17170.1	0.978533		AT1G60940.2	149	1019	6	0.250884	0.83294	ath-miR858b:AT1G60940.2	0.942256		AT3G16640.1	60	276	4.5	6.19248	0.286347	ath-miR414:AT3G16640.1	0.889986
AT2G16600.2	115	405	5	0.68068	0.622082	ath-miR773b-5p:AT2G16600.2	0.978533		AT5G03545.1	125	298	5.5	0.0627211	0.717232	ath-miR8177:AT5G03545.1	0.942256		AT3G62250.1	144	281	6	2.28144	1.24789	ath-miR838:AT3G62250.1	0.891434
AT2G29500.1	53	294	5	4.76476	0.346115	ath-miR390a-3p:AT2G29500.1	0.978533		AT5G18600.1	58	204	5.5	0.250884	0.713709	ath-miR414:AT5G18600.1	0.942256		AT1G75180.3	60	1321	5.5	0.651839	1.06069	ath-miR414:AT1G75180.3	0.891434
AT2G05220.2	147	336	5	0.255255	0.344752	ath-miR847:AT2G05220.2	0.978533		AT3G01390.2	136	470	5.5	0.501769	0.666144	ath-miR837-5p:AT3G01390.2	0.942256		AT5G66720.2	40	1240	5.5	0.32592	0.802693	ath-miR3932b-5p:AT5G66720.2	0.895963
AT1G79930.2	64	787	6	0.0068068	0.973669	ath-miR397a:AT1G79930.2	0.980038		AT1G75270.1	132	731	5	0.501769	0.427996	ath-miR832-3p:AT1G75270.1	0.942256		AT4G19110.3	17	1176	5	0.32592	0.670415	ath-miR164c-3p:AT4G19110.3	0.895963
AT1G71970.1	125	398	6	0.34034	0.797499	ath-miR8176:AT1G71970.1	0.980038		AT5G40950.1	138	261	5.5	0.250884	0.624337	ath-miR841a-3p:AT5G40950.1	0.942734		AT4G19112.1	17	2260	5	0.32592	0.670415	ath-miR164c-3p:AT4G19112.1	0.895963
AT5G03545.1	126	298	5.5	0.231431	0.786875	ath-miR8177:AT5G03545.1	0.980038		AT1G05260.1	38	941	6	0.250884	0.83294	ath-miR2933a:AT1G05260.1	0.943249		AT2G07774.1	113	288	5.5	0.0032592	0.968536	ath-miR774b-5p:AT2G07774.1	0.901123
AT1G47395.1	72	195	5.5	0.0408408	0.77655	ath-miR414:AT1G47395.1	0.980038		AT3G61790.1	103	1272	6	0.250884	0.83294	ath-miR5657:AT3G61790.1	0.943249		AT2G22980.4	151	1289	5.5	0.651839	0.835207	ath-miR846-5p:AT2G22980.4	0.901123
AT2G20890.1	142	906	5.5	1.7017	0.725733	ath-miR838:AT2G20890.1	0.980038		AT4G24620.2	154	1840	6	0.250884	0.83294	ath-miR868-3p:AT4G24620.2	0.943249		AT2G35680.1	60	1517	5.5	0.651839	0.835207	ath-miR414:AT2G35680.1	0.901123
AT1G20693.3	72	583	5.5	0.68068	0.711742	ath-miR414:AT1G20693.3	0.980038		AT4G27130.1	81	173	6	0.250884	0.83294	ath-miR5632-3p:AT4G27130.1	0.943249		AT3G01480.2	3	1405	5.5	0.32592	0.802693	ath-miR156d-3p:AT3G01480.2	0.901123
AT5G60360.3	63	627	5.5	0.68068	0.711742	ath-miR396b-5p:AT5G60360.3	0.980038		AT3G19820.3	54	1251	5.5	0.250884	0.624337	ath-miR397b:AT3G19820.3	0.943249		AT4G12340.1	3	357	5.5	0.32592	0.802693	ath-miR156d-3p:AT4G12340.1	0.901123
AT1G47400.1	72	213	5.5	0.299499	0.698257	ath-miR414:AT1G47400.1	0.980038		AT4G24960.3	58	695	5.5	0.250884	0.624337	ath-miR414:AT4G24960.3	0.943249		AT4G27940.1	141	1276	5.5	0.32592	0.802693	ath-miR834:AT4G27940.1	0.901123
AT3G01390.2	141	470	5.5	1.02102	0.664363	ath-miR837-5p:AT3G01390.2	0.980038		AT5G13180.1	72	740	5.5	0.501769	0.599434	ath-miR5020a:AT5G13180.1	0.943249		AT5G24150.2	152	1018	5.5	0.32592	0.802693	ath-miR847:AT5G24150.2	0.901123
AT1G76490.1	120	1146	5.5	0.34034	0.6632	ath-miR781a:AT1G76490.1	0.980038		AT1G01620.2	8	320	5.5	0.250884	0.554858	ath-miR157c-3p:AT1G01620.2	0.943249		AT2G37340.3	29	419	5	0.32592	0.670415	ath-miR2112-3p:AT2G37340.3	0.901123
AT2G33120.3	130	577	5.5	0.34034	0.6632	ath-miR824-3p:AT2G33120.3	0.980038		AT2G13360.2	73	1381	5.5	0.752653	0.466165	ath-miR5021:AT2G13360.2	0.977192		AT5G51430.1	65	1634	5	0.32592	0.670415	ath-miR4227:AT5G51430.1	0.901123
AT3G07220.1	72	584	5.5	0.34034	0.6632	ath-miR414:AT3G07220.1	0.980038		AT5G53460.3	68	6850	5.5	0.250884	0.554858	ath-miR5014b:AT5G53460.3	0.978783		AT4G01150.2	35	252	5.5	1.95552	1.12394	ath-miR3440b-3p:AT4G01150.2	0.903033
AT3G15040.1	72	753	5.5	0.34034	0.6632	ath-miR414:AT3G15040.1	0.980038		AT5G67300.1	149	359	6	0.250884	0.713709	ath-miR858b:AT5G67300.1	0.980231		AT4G30440.1	13	695	5.5	0.651839	1	ath-miR161.1:AT4G30440.1	0.903033
AT4G36750.1	52	802	5.5	0.34034	0.6632	ath-miR3440b-5p:AT4G36750.1	0.980038		AT2G23120.1	124	270	5.5	0.250884	0.554858	ath-miR8176:AT2G23120.1	0.984777		AT5G55910.1	74	1942	4	0.32592	0.802693	ath-miR5021:AT5G55910.1	0.903033
AT5G04280.1	147	909	5.5	0.34034	0.6632	ath-miR847:AT5G04280.1	0.980038		AT4G01150.2	44	252	5.5	0.250884	0.713709	ath-miR3440b-3p:AT4G01150.2	0.991272		AT5G21930.3	58	2211	6	0.32592	1	ath-miR408-3p:AT5G21930.3	0.914057
AT5G52840.1	142	281	5.5	0.34034	0.6632	ath-miR838:AT5G52840.1	0.980038		AT3G50060.1	58	817	6	0.501769	0.749558	ath-miR414:AT3G50060.1	0.992598		AT5G60800.2	18	790	6	0.32592	1	ath-miR167a-3p:AT5G60800.2	0.914057
ATCG00530.1	84	262	5.5	0.34034	0.6632	ath-miR5016:ATCG00530.1	0.980038		AT2G23350.1	2	1924	6	0.250884	0.713709	ath-miR156c-3p:AT2G23350.1	0.992598		AT2G35680.1	129	765	5.5	0.32592	1	ath-miR8172:AT2G35680.1	0.914667
AT5G01020.1	37	1344	5.5	0.34034	0.567614	ath-miR169g-3p:AT5G01020.1	0.980038		AT2G20890.1	137	906	5.5	0.501769	0.427996	ath-miR838:AT2G20890.1	0.992598		AT3G25910.1	107	797	5.5	0.651839	0.835207	ath-miR5666:AT3G25910.1	0.922634
AT1G70940.1	145	1651	6	0.34034	0.797499	ath-miR841b-5p:AT1G70940.1	0.981716		AT5G57685.1	58	435	6	0.0100354	0.997522	ath-miR414:AT5G57685.1	0.994522		AT1G26580.1	59	2307	5.5	0.32592	0.802693	ath-miR413:AT1G26580.1	0.922634
AT1G76880.1	72	1814	6	0.874673	0.927588	ath-miR414:AT1G76880.1	0.982208		AT4G05180.1	122	365	5.5	0.501769	0.666144	ath-miR8171:AT4G05180.1	0.997398		AT3G47620.1	60	1602	5.5	0.32592	0.802693	ath-miR414:AT3G47620.1	0.922634
AT4G34881.1	107	186	5.5	0.333533	0.665436	ath-miR5662:AT4G34881.1	0.982208		AT1G75860.1	67	737	6	0.501769	0.856855	ath-miR5013:AT1G75860.1	0.998265		AT4G14510.1	60	2665	5.5	0.32592	0.802693	ath-miR414:AT4G14510.1	0.922634
AT5G15350.1	127	279	5.5	0.34034	0.567614	ath-miR8182:AT5G15350.1	0.982208		AT5G59850.1	116	311	6	0.250884	0.83294	ath-miR776:AT5G59850.1	0.998265		AT5G46170.1	60	567	5.5	0.32592	0.802693	ath-miR414:AT5G46170.1	0.922634
AT1G12520.3	65	820	6	0.34034	0.797499	ath-miR398a-3p:AT1G12520.3	0.989661		AT2G33800.1	43	760	6	0.250884	0.713709	ath-miR3434-5p:AT2G33800.1	0.998957		AT4G35090.2	22	957	6	1.30368	1	ath-miR169a-3p:AT4G35090.2	0.925748
AT3G59100.1	104	5473	6	0.0272272	0.766393	ath-miR5656:AT3G59100.1	0.999851		AT4G22220.1	101	444	6	0.250884	0.713709	ath-miR5654-3p:AT4G22220.1	0.998957		AT1G21900.1	145	569	6	0.651839	1	ath-miR839-5p:AT1G21900.1	0.927212
AT4G14580.1	147	1205	6	0.0068068	0.751158	ath-miR847:AT4G14580.1	0.999851		AT5G43190.1	87	1217	6	0.250884	0.713709	ath-miR5637:AT5G43190.1	0.998957		AT2G05220.2	152	336	5	0.606211	0.63278	ath-miR847:AT2G05220.2	0.930679
AT5G11670.1	104	677	6	0.68068	0.711742	ath-miR5656:AT5G11670.1	0.999851		AT4G30660.2	36	224	6	0.752653	0.699575	ath-miR2111b-3p:AT4G30660.2	0.998957		AT3G18490.1	152	1195	5	0.651839	0.628171	ath-miR847:AT3G18490.1	0.930679
AT3G62250.1	142	281	6	1.36136	0.698136	ath-miR838:AT3G62250.1	0.999851		AT1G19660.2	58	506	6	0.250884	0.624337	ath-miR414:AT1G19660.2	0.998957		AT3G08930.1	171	254	6	0.508435	1.13765	ath-miR869.2:AT3G08930.1	0.934671
AT4G35090.2	35	957	6	2.04204	0.690839	ath-miR169a-3p:AT4G35090.2	0.999851		AT1G63830.3	68	974	6	0.250884	0.624337	ath-miR5014b:AT1G63830.3	0.998957		AT1G27130.1	104	311	6	0.32592	1	ath-miR5662:AT1G27130.1	0.934671
AT1G07920.1	159	491	6	0.214414	0.664694	ath-miR861-5p:AT1G07920.1	0.999851		AT1G76880.1	58	1814	6	0.250884	0.624337	ath-miR414:AT1G76880.1	0.998957		AT1G31910.2	59	1839	6	0.651839	1	ath-miR413:AT1G31910.2	0.934671
AT3G56360.1	119	621	6	1.02102	0.664363	ath-miR779.1:AT3G56360.1	0.999851		AT3G51520.1	129	1148	6	0.250884	0.624337	ath-miR829-3p.2:AT3G51520.1	0.998957		AT1G76880.1	60	1814	6	0.651839	1	ath-miR414:AT1G76880.1	0.934671
AT1G06760.1	138	682	6	0.34034	0.6632	ath-miR834:AT1G06760.1	0.999851		AT3G55460.1	133	740	6	0.250884	0.624337	ath-miR834:AT3G55460.1	0.998957		AT2G04030.2	138	1986	6	0.977759	1	ath-miR831-5p:AT2G04030.2	0.934671
AT1G75380.3	72	477	6	0.34034	0.6632	ath-miR414:AT1G75380.3	0.999851		AT4G29670.2	24	704	6	0.250884	0.624337	ath-miR169f-3p:AT4G29670.2	0.998957		AT2G16930.3	104	216	6	0.32592	1	ath-miR5662:AT2G16930.3	0.934671
AT2G04030.2	136	1986	6	0.34034	0.6632	ath-miR831-5p:AT2G04030.2	0.999851		AT4G36988.1	132	338	6	0.501769	0.599434	ath-miR832-3p:AT4G36988.1	0.998957		AT2G20260.1	141	241	6	1.6296	1	ath-miR834:AT2G20260.1	0.934671
AT2G23350.1	4	1924	6	0.34034	0.6632	ath-miR156c-3p:AT2G23350.1	0.999851		AT4G36990.1	132	338	6	0.501769	0.599434	ath-miR832-3p:AT4G36990.1	0.998957		AT2G22230.1	33	667	6	0.32592	1	ath-miR3434-3p:AT2G22230.1	0.934671
AT2G35490.1	163	476	6	0.34034	0.6632	ath-miR865-3p:AT2G35490.1	0.999851		AT3G54470.1	50	1504	6	0.250884	0.554858	ath-miR393a-3p:AT3G54470.1	0.998957		AT2G24360.1	106	1581	6	0.32592	1	ath-miR5664:AT2G24360.1	0.934671
AT3G57340.2	40	374	6	0.34034	0.6632	ath-miR172c:AT3G57340.2	0.999851		AT1G72020.1	100	278	6	0.752653	0.499496	ath-miR5651:AT1G72020.1	0.998957		AT2G37920.1	74	741	6	0.32592	1	ath-miR5021:AT2G37920.1	0.934671
AT4G23470.3	79	1039	6	0.34034	0.6632	ath-miR4245:AT4G23470.3	0.999851		AT1G04410.1	27	666	6	0.250884	0.499293	ath-miR171c-5p:AT1G04410.1	0.998957		AT3G07410.1	8	557	6	0.32592	1	ath-miR158a-5p:AT3G07410.1	0.934671
AT1G07930.2	159	503	6	0.051051	0.625372	ath-miR861-5p:AT1G07930.2	0.999851		AT2G47110.2	74	149	6	0.250884	0.499293	ath-miR5024-3p:AT2G47110.2	0.998957		AT4G08980.5	130	623	6	0.32592	1	ath-miR8173:AT4G08980.5	0.934671
AT3G01120.1	126	1768	6	0.68068	0.622082	ath-miR8177:AT3G01120.1	0.999851		AT3G12610.1	47	1000	6	0.250884	0.499293	ath-miR3932a:AT3G12610.1	0.998957		AT4G23470.3	67	1039	6	0.32592	1	ath-miR4245:AT4G23470.3	0.934671
AT1G74060.1	139	810	5.5	0.122522	0.617851	ath-miR835-3p:AT1G74060.1	0.999851		AT2G33590.1	106	1048	6	0.752653	0.411276	ath-miR5661:AT2G33590.1	0.998957		AT5G54580.1	136	209	6	0.32592	1	ath-miR829-5p:AT5G54580.1	0.934671
AT3G01500.3	86	748	6	5.44544	0.592965	ath-miR5024-3p:AT3G01500.3	0.999851		AT2G17500.4	140	1417	5.5	0.250884	0.383947	ath-miR844-5p:AT2G17500.4	0.998957		AT2G36060.3	60	299	5.5	0.977759	0.858522	ath-miR414:AT2G36060.3	0.934671
AT1G07940.2	159	622	6	0.415215	0.570541	ath-miR861-5p:AT1G07940.2	0.999851		AT2G19730.3	120	455	6	0.250884	0.383947	ath-miR8168:AT2G19730.3	0.998957		AT1G62480.1	144	473	5.5	0.651839	0.835207	ath-miR838:AT1G62480.1	0.934671
AT2G11910.2	72	286	6	0.34034	0.567614	ath-miR414:AT2G11910.2	0.999851		AT2G45820.1	73	738	6	0.250884	0.356495	ath-miR5021:AT2G45820.1	0.998957		AT5G53460.3	72	6850	5.5	0.651839	0.835207	ath-miR5014b:AT5G53460.3	0.934671
AT5G48490.1	93	135	6	0.34034	0.567614	ath-miR5645a:AT5G48490.1	0.999851		AT5G17330.1	141	1618	6	0.250884	0.356495	ath-miR847:AT5G17330.1	0.998957		AT3G59920.1	71	916	5	0.32592	0.670415	ath-miR5014a-5p:AT3G59920.1	0.934671
AT1G68300.1	49	621	6	0.68068	0.552485	ath-miR2939:AT1G68300.1	0.999851		AT5G58420.1	34	960	6	0.250884	0.356495	ath-miR1887:AT5G58420.1	0.998957		AT5G45390.1	84	372	5	0.32592	0.670415	ath-miR5640:AT5G45390.1	0.934671
AT3G58730.1	34	814	6	0.68068	0.552485	ath-miR168b-3p:AT3G58730.1	0.999851		AT2G45140.1	142	1048	6	0.501769	0.352404	ath-miR854a:AT2G45140.1	0.998957		AT1G70850.3	109	556	5	0.651839	0.585366	ath-miR773b-3p:AT1G70850.3	0.934671
AT1G16030.1	137	818	6	2.38238	0.524771	ath-miR832-5p:AT1G16030.1	0.999851		AT3G08520.1	131	29	6	0.582052	0.350603	ath-miR831-3p:AT3G08520.1	0.998957		AT1G02500.2	161	966	5	0.651839	0.5589	ath-miR858b:AT1G02500.2	0.934671
AT1G79920.2	64	732	6	0.333533	0.499889	ath-miR397a:AT1G79920.2	0.999851		AT4G14270.2	131	273	6	1.25442	0.345799	ath-miR831-3p:AT4G14270.2	0.998957		AT1G54000.1	170	730	5.5	0.104294	0.832851	ath-miR869.1:AT1G54000.1	0.935877
AT2G35680.1	72	1517	5.5	0.68068	0.496893	ath-miR414:AT2G35680.1	0.999851		AT2G28370.1	73	934	6	0.250884	0.332706	ath-miR5021:AT2G28370.1	0.998957		AT3G09840.1	152	1439	5	0.32592	0.575566	ath-miR847:AT3G09840.1	0.935877
AT1G04250.1	147	591	6	0.34034	0.49611	ath-miR847:AT1G04250.1	0.999851		AT2G32060.3	109	435	5.5	0.250884	0.311894	ath-miR5666:AT2G32060.3	0.998957		AT4G02380.2	152	350	5	0.651839	0.5589	ath-miR847:AT4G02380.2	0.935877
AT2G37920.1	85	741	6	0.34034	0.49611	ath-miR5021:AT2G37920.1	0.999851		AT3G56020.1	131	71	6	0.421486	0.298426	ath-miR831-3p:AT3G56020.1	0.998957		AT3G26740.1	102	208	5	0.977759	0.548257	ath-miR5658:AT3G26740.1	0.935877
AT5G47560.1	143	1259	5.5	0.34034	0.49611	ath-miR840-3p:AT5G47560.1	0.999851		AT5G21940.1	104	806	6	0.250884	0.293531	ath-miR5658:AT5G21940.1	0.998957		AT3G11120.1	137	105	5	0.32592	0.500508	ath-miR831-3p:AT3G11120.1	0.935877
AT5G59850.1	117	311	6	0.34034	0.49611	ath-miR776:AT5G59850.1	0.999851		AT4G38740.1	116	534	6	0.501769	0.285235	ath-miR776:AT4G38740.1	0.998957		AT3G53460.4	57	1385	5	0.32592	0.448625	ath-miR403-5p:AT3G53460.4	0.935877
AT1G07400.1	52	634	6	32.6726	0.480426	ath-miR3440b-5p:AT1G07400.1	0.999851		AT2G10940.2	150	726	6	0.250884	0.277212	ath-miR862-5p:AT2G10940.2	0.998957		AT5G37780.3	144	530	5	0.32592	0.448625	ath-miR838:AT5G37780.3	0.949751
AT4G01850.2	122	303	6	0.34034	0.458562	ath-miR8165:AT4G01850.2	0.999851		AT3G17611.3	131	847	5.5	0.501769	0.249559	ath-miR831-3p:AT3G17611.3	0.998957		AT1G20450.2	79	918	5	0.651839	0.419965	ath-miR5632-5p:AT1G20450.2	0.949751
AT1G72020.1	102	278	6	0.68068	0.451466	ath-miR5651:AT1G72020.1	0.999851		AT2G16600.2	58	538	5.5	1.25442	0.230491	ath-miR414:AT2G16600.2	0.998957		AT5G04140.2	5	5013	5	0.32592	0.448625	ath-miR157c-3p:AT5G04140.2	0.952124
AT5G17330.1	147	1618	6	0.68068	0.451466	ath-miR847:AT5G17330.1	0.999851		AT4G33680.1	104	1468	6	0.250884	0.226777	ath-miR5658:AT4G33680.1	0.998957		ATMG00020.1	160	1980	5	22.4885	0.398018	ath-miR858a:ATMG00020.1	0.952124
AT2G46240.1	63	2223	6	0.34034	0.440606	ath-miR396b-5p:AT2G46240.1	0.999851		AT4G17530.1	128	902	6	0.250884	0.191869	ath-miR826b:AT4G17530.1	0.998957		AT1G45145.1	143	390	5	0.32592	0.289179	ath-miR837-5p:AT1G45145.1	0.952124
AT3G07460.2	71	824	6	0.34034	0.440606	ath-miR413:AT3G07460.2	0.999851		AT1G70890.1	64	437	6	0.250884	0.184759	ath-miR4239:AT1G70890.1	0.998957		AT2G32120.2	142	1301	5	2.28144	0.279143	ath-miR835-5p:AT2G32120.2	0.952124
AT5G61410.2	50	568	5.5	0.34034	0.440606	ath-miR3434-3p:AT5G61410.2	0.999851		AT2G07698.1	153	1295	6	1.50531	0.181609	ath-miR867:AT2G07698.1	0.998957		AT1G59860.1	136	433	5	12.385	0.247298	ath-miR829-5p:AT1G59860.1	0.958919
AT2G41160.1	128	912	5.5	0.68068	0.413649	ath-miR8183:AT2G41160.1	0.999851		ATCG00530.1	70	262	5.5	0.250884	0.172011	ath-miR5016:ATCG00530.1	0.998957		AT2G43945.1	3	191	6	0.319401	0.995083	ath-miR156d-3p:AT2G43945.1	0.962762
AT4G14270.2	135	273	6	2.38238	0.398514	ath-miR831-3p:AT4G14270.2	0.999851		AT3G07460.2	57	824	6	0.250884	0.160909	ath-miR413:AT3G07460.2	0.998957		AT1G07920.1	163	491	6	0.658358	0.984521	ath-miR861-5p:AT1G07920.1	0.962762
AT5G01530.1	107	896	5.5	10.2102	0.397142	ath-miR5662:AT5G01530.1	0.999851		AT5G59720.1	127	252	5.5	0.250884	0.151152	ath-miR826a:AT5G59720.1	0.998957		AT1G02205.3	112	1614	6	0.32592	0.922872	ath-miR774b-3p:AT1G02205.3	0.962762
AT2G20260.1	138	241	6	0.68068	0.381678	ath-miR834:AT2G20260.1	0.999851		AT5G64310.1	60	426	6	0.752653	0.148681	ath-miR417:AT5G64310.1	0.998957		AT1G07940.2	163	622	6	0.602952	0.911082	ath-miR861-5p:AT1G07940.2	0.962762
AT5G40950.1	144	261	5.5	0.68068	0.381678	ath-miR841a-3p:AT5G40950.1	0.999851		AT3G07560.1	73	1233	6	0.250884	0.142593	ath-miR5021:AT3G07560.1	0.998957		AT1G69530.5	15	941	6	0.651839	0.835207	ath-miR162a-3p:AT1G69530.5	0.962762
AT1G75630.2	105	743	5.5	0.34034	0.360043	ath-miR5658:AT1G75630.2	0.999851		AT1G07400.1	45	634	6	12.5442	0.128542	ath-miR3440b-5p:AT1G07400.1	0.998957		AT4G02990.1	160	1542	6	0.651839	0.835207	ath-miR858a:AT4G02990.1	0.962762
AT2G33590.1	106	1048	6	0.34034	0.360043	ath-miR5661:AT2G33590.1	0.999851		AT5G14740.5	12	1243	5.5	0.250884	0.12789	ath-miR159b-5p:AT5G14740.5	0.998957		AT4G27410.3	4	834	6	0.651839	0.835207	ath-miR156f-3p:AT4G27410.3	0.962762
AT3G26100.2	36	2070	6	0.34034	0.360043	ath-miR169f-3p:AT3G26100.2	0.999851		AT4G25200.1	12	379	5.5	2.75973	0.094856	ath-miR159b-5p:AT4G25200.1	0.998957		AT1G53910.3	51	591	6	0.32592	0.802693	ath-miR396a-5p:AT1G53910.3	0.962762
AT4G38740.1	117	534	6	0.34034	0.360043	ath-miR776:AT4G38740.1	0.999851		AT3G51910.1	108	181	6	0.250884	0.0874934	ath-miR5663-3p:AT3G51910.1	0.998957		AT1G59750.4	144	2063	6	0.32592	0.802693	ath-miR838:AT1G59750.4	0.962762
AT5G53460.3	82	6850	5.5	0.34034	0.360043	ath-miR5014b:AT5G53460.3	0.999851		ATMG00020.1	6	1364	5.5	1.25442	0.0824499	ath-miR157a-5p:ATMG00020.1	0.998957		AT1G60650.2	1	627	6	0.32592	0.802693	ath-miR156a-3p:AT1G60650.2	0.962762
AT2G10940.2	160	726	6	2.04204	0.344597	ath-miR862-5p:AT2G10940.2	0.999851		AT3G46230.1	69	407	6	1.00354	0.0798704	ath-miR5015:AT3G46230.1	0.998957		AT3G18680.1	82	1094	6	0.32592	0.802693	ath-miR5638a:AT3G18680.1	0.962762
AT1G52300.1	118	330	6	0.68068	0.330577	ath-miR778:AT1G52300.1	0.999851		AT2G32120.2	78	1614	6	0.501769	0.074837	ath-miR5628:AT2G32120.2	0.998957		AT3G18850.5	104	1004	6	0.32592	0.802693	ath-miR5662:AT3G18850.5	0.962762
AT4G28080.1	113	5238	6	0.34034	0.329884	ath-miR773a:AT4G28080.1	0.999851		AT3G46230.1	31	460	5.5	0.752653	0.0339145	ath-miR173-3p:AT3G46230.1	0.998957		AT5G26742.3	52	642	6	0.32592	0.802693	ath-miR396b-5p:AT5G26742.3	0.962762
AT4G12400.2	99	941	5.5	0.34034	0.304388	ath-miR5648-3p:AT4G12400.2	0.999851		AT5G01530.1	107	896	5.5	1.00354	0.0338406	ath-miR5662:AT5G01530.1	0.998957		AT5G03545.1	132	298	5.5	0.260736	0.763232	ath-miR8177:AT5G03545.1	0.962762
AT1G68010.2	98	1243	5.5	0.34034	0.282549	ath-miR5646:AT1G68010.2	0.999851		AT1G55670.1	10	654	5.5	0.752653	0.0190359	ath-miR157d:AT1G55670.1	0.998957		AT1G18740.1	104	1041	5.5	0.977759	0.752114	ath-miR5662:AT1G18740.1	0.962762
AT2G16600.2	72	538	5.5	0.34034	0.282549	ath-miR414:AT2G16600.2	0.999851											AT1G54010.1	170	744	5.5	0.221625	0.739555	ath-miR869.1:AT1G54010.1	0.962762
AT3G52590.1	86	122	6	0.34034	0.280537	ath-miR5024-3p:AT3G52590.1	0.999851											AT1G06190.2	60	913	5.5	0.32592	0.670415	ath-miR414:AT1G06190.2	0.962762
AT3G16420.3	146	156	5.5	0.34034	0.263635	ath-miR842:AT3G16420.3	0.999851											AT1G56300.1	63	310	5.5	0.32592	0.670415	ath-miR419:AT1G56300.1	0.962762
AT2G39730.3	162	420	6	0.68068	0.260755	ath-miR863-5p:AT2G39730.3	0.999851											AT3G02540.3	60	164	5.5	0.32592	0.670415	ath-miR414:AT3G02540.3	0.962762
AT3G08520.1	135	29	6	0.779378	0.249698	ath-miR831-3p:AT3G08520.1	0.999851											AT3G04290.1	103	669	5.5	0.32592	0.670415	ath-miR5661:AT3G04290.1	0.962762
AT1G60950.1	114	423	5.5	1.36136	0.23976	ath-miR773b-3p:AT1G60950.1	0.999851											AT3G62010.2	98	3584	5.5	0.32592	0.670415	ath-miR5651:AT3G62010.2	0.962762
AT3G56020.1	135	71	6	0.581981	0.227206	ath-miR831-3p:AT3G56020.1	0.999851											AT4G21990.2	60	1442	5.5	0.32592	0.670415	ath-miR414:AT4G21990.2	0.962762
AT3G13470.1	80	1294	6	0.34034	0.207952	ath-miR5012:AT3G13470.1	0.999851											AT4G26230.1	60	332	5	0.32592	0.404067	ath-miR414:AT4G26230.1	0.962762
AT4G05180.1	124	365	5.5	0.34034	0.179515	ath-miR8171:AT4G05180.1	0.999851											AT1G45688.2	28	740	6	0.32592	0.802693	ath-miR1886.1:AT1G45688.2	0.969844
AT2G32120.2	88	1614	6	1.02102	0.174973	ath-miR5628:AT2G32120.2	0.999851											AT1G74370.1	162	664	6	0.32592	0.802693	ath-miR859:AT1G74370.1	0.969844
AT3G51910.1	108	181	6	0.34034	0.140962	ath-miR5663-3p:AT3G51910.1	0.999851											AT2G40290.3	60	240	6	0.32592	0.802693	ath-miR414:AT2G40290.3	0.969844
AT5G14740.5	24	1243	5.5	0.34034	0.119564	ath-miR159b-5p:AT5G14740.5	0.999851											AT3G51520.1	135	1148	6	0.32592	0.802693	ath-miR829-3p.2:AT3G51520.1	0.969844
AT3G46230.1	44	460	5.5	2.72272	0.100408	ath-miR173-3p:AT3G46230.1	0.999851											AT5G56000.1	143	1653	6	0.32592	0.802693	ath-miR837-5p:AT5G56000.1	0.969844
AT3G46230.1	83	407	6	1.02102	0.0958738	ath-miR5015:AT3G46230.1	0.999851											AT2G29500.1	37	294	5	13.3627	0.176932	ath-miR390a-3p:AT2G29500.1	0.969844
AT1G55670.1	19	654	5.5	1.02102	0.0803136	ath-miR157d:AT1G55670.1	0.999851											AT5G09225.1	61	463	6	0.32592	0.802693	ath-miR415:AT5G09225.1	0.976065
AT5G59720.1	131	252	5.5	0.34034	0.0716848	ath-miR826a:AT5G59720.1	0.999851											AT5G52840.1	144	281	5.5	0.977759	0.669175	ath-miR838:AT5G52840.1	0.987679
ATMG00020.1	15	1364	5.5	0.34034	0.0615945	ath-miR157a-5p:ATMG00020.1	0.999851											AT1G66260.2	43	983	5.5	0.32592	0.575566	ath-miR394a:AT1G66260.2	0.987679
AT4G25200.1	24	379	5.5	0.68068	0.0595412	ath-miR159b-5p:AT4G25200.1	0.999851											AT2G33120.3	134	577	5.5	0.32592	0.575566	ath-miR824-3p:AT2G33120.3	0.987679
																		AT2G20890.1	144	906	5.5	0.977759	0.602711	ath-miR838:AT2G20890.1	0.99755
																		AT2G11910.2	143	371	5.5	0.32592	0.575566	ath-miR837-5p:AT2G11910.2	0.99755
																		AT3G01390.2	143	470	5.5	0.32592	0.575566	ath-miR837-5p:AT3G01390.2	0.99755
																		AT2G23120.1	131	270	5.5	0.32592	0.337103	ath-miR8176:AT2G23120.1	0.99755
																		AT5G22090.2	152	1124	6	0.32592	0.79022	ath-miR847:AT5G22090.2	0.999989
																		AT4G14580.1	152	1205	6	0.0032592	0.756651	ath-miR847:AT4G14580.1	0.999989
																		AT3G13470.1	69	1294	6	2.93328	0.751062	ath-miR5012:AT3G13470.1	0.999989
																		AT1G72020.1	98	278	6	1.30368	0.702033	ath-miR5651:AT1G72020.1	0.999989
																		AT1G75860.1	70	737	6	1.30368	0.702033	ath-miR5013:AT1G75860.1	0.999989
																		AT1G02305.1	72	956	6	0.32592	0.670415	ath-miR5014b:AT1G02305.1	0.999989
																		AT1G08460.1	160	963	6	0.32592	0.670415	ath-miR858a:AT1G08460.1	0.999989
																		AT1G53580.2	79	815	6	0.32592	0.670415	ath-miR5632-5p:AT1G53580.2	0.999989
																		AT2G04030.2	3	1007	6	0.32592	0.670415	ath-miR156d-3p:AT2G04030.2	0.999989
																		AT3G01120.1	132	1768	6	0.32592	0.670415	ath-miR8177:AT3G01120.1	0.999989
																		AT3G07150.1	54	141	6	0.32592	0.670415	ath-miR397b:AT3G07150.1	0.999989
																		AT3G49490.1	143	2690	6	0.32592	0.670415	ath-miR837-5p:AT3G49490.1	0.999989
																		AT4G17250.2	114	1820	6	0.32592	0.670415	ath-miR776:AT4G17250.2	0.999989
																		AT5G13240.1	137	772	6	0.32592	0.670415	ath-miR831-3p:AT5G13240.1	0.999989
																		AT5G13810.1	84	472	6	0.32592	0.670415	ath-miR5640:AT5G13810.1	0.999989
																		AT5G30510.1	19	616	6	0.977759	0.669175	ath-miR167a-5p:AT5G30510.1	0.999989
																		AT1G52300.1	115	330	6	1.30368	0.638606	ath-miR778:AT1G52300.1	0.999989
																		AT1G07930.2	163	503	6	0.0391104	0.606332	ath-miR861-5p:AT1G07930.2	0.999989
																		AT1G19660.2	60	506	6	0.32592	0.575566	ath-miR414:AT1G19660.2	0.999989
																		AT1G49300.2	34	515	6	0.32592	0.575566	ath-miR3434-5p:AT1G49300.2	0.999989
																		AT2G21790.1	144	2624	6	0.32592	0.575566	ath-miR838:AT2G21790.1	0.999989
																		AT3G01390.2	64	411	6	0.32592	0.575566	ath-miR4221:AT3G01390.2	0.999989
																		AT4G01050.1	54	911	6	0.32592	0.575566	ath-miR397b:AT4G01050.1	0.999989
																		AT4G22220.1	99	444	6	0.32592	0.575566	ath-miR5654-3p:AT4G22220.1	0.999989
																		AT4G22740.2	144	531	5.5	0.32592	0.575566	ath-miR838:AT4G22740.2	0.999989
																		AT5G05010.2	148	1436	6	0.32592	0.575566	ath-miR841b-3p:AT5G05010.2	0.999989
																		AT1G75380.3	60	477	6	0.651839	0.5589	ath-miR414:AT1G75380.3	0.999989
																		AT2G17420.1	60	817	6	0.651839	0.5589	ath-miR414:AT2G17420.1	0.999989
																		AT3G19820.3	54	1251	5.5	0.651839	0.5589	ath-miR397b:AT3G19820.3	0.999989
																		AT2G17390.1	71	691	6	0.0782207	0.545173	ath-miR5014a-5p:AT2G17390.1	0.999989
																		AT2G21240.2	68	853	6	0.32592	0.504229	ath-miR472-3p:AT2G21240.2	0.999989
																		AT5G60360.3	19	738	5.5	0.32592	0.504229	ath-miR167a-5p:AT5G60360.3	0.999989
																		AT5G67300.1	161	359	6	0.32592	0.504229	ath-miR858b:AT5G67300.1	0.999989
																		AT1G20693.3	37	589	5.5	0.651839	0.503388	ath-miR390a-3p:AT1G20693.3	0.999989
																		AT1G72510.2	74	209	6	0.651839	0.503388	ath-miR5021:AT1G72510.2	0.999989
																		AT2G13360.2	74	1381	5.5	0.977759	0.502827	ath-miR5021:AT2G13360.2	0.999989
																		AT1G11910.1	26	1558	6	0.651839	0.457908	ath-miR172d-5p:AT1G11910.1	0.999989
																		AT1G55530.1	152	1242	6	0.651839	0.457908	ath-miR847:AT1G55530.1	0.999989
																		AT4G12400.2	94	941	5.5	0.651839	0.457908	ath-miR5648-3p:AT4G12400.2	0.999989
																		AT1G48920.1	60	1280	5.5	0.32592	0.448625	ath-miR414:AT1G48920.1	0.999989
																		AT2G43710.2	79	1274	6	0.32592	0.448625	ath-miR5632-5p:AT2G43710.2	0.999989
																		AT3G59940.1	145	362	5.5	0.32592	0.448625	ath-miR839-5p:AT3G59940.1	0.999989
																		AT4G24690.1	9	2026	5.5	0.32592	0.448625	ath-miR159b-5p:AT4G24690.1	0.999989
																		AT3G08520.1	137	29	6	0.218366	0.444593	ath-miR831-3p:AT3G08520.1	0.999989
																		AT3G01500.3	75	748	6	3.91104	0.429685	ath-miR5024-3p:AT3G01500.3	0.999989
																		AT1G07400.1	36	634	6	32.9179	0.421213	ath-miR3440b-5p:AT1G07400.1	0.999989
																		AT4G16720.1	87	520	5.5	0.32592	0.404067	ath-miR5644:AT4G16720.1	0.999989
																		AT5G49360.1	62	1966	5.5	0.32592	0.404067	ath-miR417:AT5G49360.1	0.999989
																		AT3G52590.1	75	122	6	0.651839	0.394163	ath-miR5024-3p:AT3G52590.1	0.999989
																		AT3G56020.1	137	71	6	0.433473	0.393113	ath-miR831-3p:AT3G56020.1	0.999989
																		AT3G16420.3	150	156	5.5	1.30368	0.391197	ath-miR842:AT3G16420.3	0.999989
																		AT1G16030.1	139	818	6	3.91104	0.376066	ath-miR832-5p:AT1G16030.1	0.999989
																		AT1G68300.1	32	621	6	0.32592	0.36756	ath-miR2939:AT1G68300.1	0.999989
																		AT4G24690.1	143	2196	5.5	0.32592	0.36756	ath-miR837-5p:AT4G24690.1	0.999989
																		AT5G15350.1	133	279	5.5	0.32592	0.36756	ath-miR8182:AT5G15350.1	0.999989
																		AT5G27700.1	62	258	5.5	0.32592	0.36756	ath-miR417:AT5G27700.1	0.999989
																		ATCG00500.1	82	1234	6	0.32592	0.36756	ath-miR5638a:ATCG00500.1	0.999989
																		AT3G14200.1	64	879	5.5	0.977759	0.355528	ath-miR4221:AT3G14200.1	0.999989
																		AT2G47110.2	144	303	6	0.32592	0.355359	ath-miR838:AT2G47110.2	0.999989
																		AT3G17611.3	137	847	5.5	0.32592	0.337103	ath-miR831-3p:AT3G17611.3	0.999989
																		AT1G01620.2	5	320	5.5	0.651839	0.336352	ath-miR157c-3p:AT1G01620.2	0.999989
																		AT4G14270.2	137	273	6	3.91104	0.320136	ath-miR831-3p:AT4G14270.2	0.999989
																		AT4G38740.1	114	534	6	0.32592	0.311307	ath-miR776:AT4G38740.1	0.999989
																		AT5G01530.1	104	896	5.5	8.14799	0.29217	ath-miR5662:AT5G01530.1	0.999989
																		AT2G33590.1	103	1048	6	0.32592	0.290004	ath-miR5661:AT2G33590.1	0.999989
																		AT5G58770.1	143	720	5.5	0.32592	0.289179	ath-miR837-5p:AT5G58770.1	0.999989
																		AT1G02090.3	144	725	6	0.32592	0.269988	ath-miR838:AT1G02090.3	0.999989
																		AT5G14740.5	9	1243	5.5	0.977759	0.263056	ath-miR159b-5p:AT5G14740.5	0.999989
																		AT2G16600.2	110	405	5	0.32592	0.238351	ath-miR773b-5p:AT2G16600.2	0.999989
																		AT2G10940.2	164	726	6	0.977759	0.216196	ath-miR862-5p:AT2G10940.2	0.999989
																		AT2G39730.3	165	420	6	0.32592	0.213352	ath-miR863-5p:AT2G39730.3	0.999989
																		AT2G37180.1	83	802	6	0.32592	0.213017	ath-miR5638b:AT2G37180.1	0.999989
																		AT1G60950.1	109	423	5.5	0.651839	0.194422	ath-miR773b-3p:AT1G60950.1	0.999989
																		AT5G64310.1	62	426	6	0.32592	0.193098	ath-miR417:AT5G64310.1	0.999989
																		AT2G41430.5	34	702	5.5	0.651839	0.187516	ath-miR3434-5p:AT2G41430.5	0.999989
																		AT2G32120.2	77	1614	6	3.58512	0.180204	ath-miR5628:AT2G32120.2	0.999989
																		AT1G16030.1	22	1016	6	0.651839	0.12341	ath-miR169a-3p:AT1G16030.1	0.999989
																		AT1G55670.1	6	654	5.5	0.651839	0.110016	ath-miR157d:AT1G55670.1	0.999989
																		AT4G05180.1	128	365	5.5	0.32592	0.104132	ath-miR8171:AT4G05180.1	0.999989
																		AT3G46230.1	27	460	5.5	6.19248	0.0845306	ath-miR173-3p:AT3G46230.1	0.999989
																		AT2G07698.1	168	1295	6	0.32592	0.0677271	ath-miR867:AT2G07698.1	0.999989
																		AT4G25200.1	9	379	5.5	2.28144	0.0657761	ath-miR159b-5p:AT4G25200.1	0.999989
																		AT3G46230.1	73	407	6	0.977759	0.0354726	ath-miR5015:AT3G46230.1	0.999989

## Sheet: Sheet3
Replicate 1									Replicate 2									Replicate 3
target.transcript	sRNA	slice.site	Allen.score	slice.site.rpm	fold.change	interaction	adj.p.val		target.transcript	sRNA	slice.site	Allen.score	slice.site.rpm	fold.change	interaction	adj.p.val		target.transcript	sRNA	slice.site	Allen.score	slice.site.rpm	fold.change	interaction	adj.p.val
AT1G77850.1	20	1419	0.5	0.291077	1.29108	ath-miR160a-5p:AT1G77850.1	0		AT2G45160.1	42	1013	0	1.85408	1.76392	ath-miR171a-3p:AT2G45160.1	0		AT1G77850.1	23	1419	0.5	1.30159	2.30159	ath-miR160a-5p:AT1G77850.1	0
AT3G28850.1	77	1177	1.5	0.291077	1.29108	ath-miR414:AT3G28850.1	0		AT5G50570.2	12	976	0	0.463521	1.43688	ath-miR156j:AT5G50570.2	0		AT4G37150.1	90	748	2	0.86773	1.86773	ath-miR5595a:AT4G37150.1	0
AT5G43270.3	12	1111	0	0.291077	1.25102	ath-miR156j:AT5G43270.3	0		AT5G50670.1	12	1111	0	0.463521	1.43688	ath-miR156j:AT5G50670.1	0		AT4G00150.1	40	866	0	1.08466	1.71305	ath-miR171a-3p:AT4G00150.1	0
AT1G31280.1	74	3232	1	0.582154	1.22545	ath-miR403-3p:AT1G31280.1	0		AT1G56010.2	24	812	2	0.309014	1.30901	ath-miR164a:AT1G56010.2	0		AT2G38080.1	66	759	2.5	0.650797	1.6508	ath-miR397a:AT2G38080.1	0
AT1G56010.2	23	812	2	0.291077	1	ath-miR164a:AT1G56010.2	0		AT1G63800.1	84	594	2	1.23606	1.16036	ath-miR414:AT1G63800.1	0		AT4G30080.1	23	1518	2.5	0.433865	1.43386	ath-miR160a-5p:AT4G30080.1	0
AT2G24550.1	77	895	1	0.582154	1	ath-miR414:AT2G24550.1	0		AT3G57230.2	140	596	0.5	0.309014	1	ath-miR824-5p:AT3G57230.2	0		AT5G43270.3	13	1111	0	0.650797	1.35652	ath-miR156j:AT5G43270.3	0
AT5G57580.1	77	2139	1	0.291077	0.816025	ath-miR414:AT5G57580.1	0		AT5G52640.1	84	825	2	0.618028	0.566918	ath-miR414:AT5G52640.1	0		AT2G28350.1	23	1339	2	0.216932	1.21693	ath-miR160a-5p:AT2G28350.1	0
AT5G01090.1	124	1282	4	1.16431	2.16431	ath-miR838:AT5G01090.1	0.0228476		AT2G24550.1	84	895	1	0.618028	0.322497	ath-miR414:AT2G24550.1	0		AT2G24550.1	71	895	1	1.30159	1	ath-miR414:AT2G24550.1	0
AT5G05550.2	77	492	2	0.582154	1.56846	ath-miR414:AT5G05550.2	0.0268792		AT5G27660.1	119	1534	0	0.618028	0.0166101	ath-miR5657:AT5G27660.1	0		AT2G46800.2	159	435	2	0.216932	1	ath-miR856:AT2G46800.2	0
AT1G28670.1	77	1326	2.5	0.291077	1.29108	ath-miR414:AT1G28670.1	0.0804493		AT4G10380.1	98	34	1.5	1.23606	2.23606	ath-miR5021:AT4G10380.1	0.0059307		AT5G39610.1	30	780	3	0.650797	0.883852	ath-miR164c-5p:AT5G39610.1	0
AT1G25370.1	77	989	2.5	0.582154	1.22545	ath-miR414:AT1G25370.1	0.103811		AT5G60020.1	79	752	2.5	0.309014	1.30901	ath-miR397a:AT5G60020.1	0.0331453		AT1G31280.1	69	3232	1	0.216932	0.848708	ath-miR403-3p:AT1G31280.1	0
AT5G58040.1	77	667	2.5	0.582154	1.22545	ath-miR414:AT5G58040.1	0.103811		AT4G18905.2	84	564	2.5	0.927042	1.19098	ath-miR414:AT4G18905.2	0.0393022		AT5G52640.1	71	825	2	0.216932	0.737178	ath-miR414:AT5G52640.1	0
AT2G43018.1	100	1458	3.5	0.291077	1.29108	ath-miR5651:AT2G43018.1	0.137886		AT5G18420.3	79	1070	3.5	1.23606	1.7082	ath-miR397a:AT5G18420.3	0.0723543		AT5G39740.2	71	997	1.5	0.433865	0.569326	ath-miR414:AT5G39740.2	0
AT2G43020.1	100	1459	3.5	0.291077	1.29108	ath-miR5651:AT2G43020.1	0.137886		AT2G30280.1	84	981	2.5	0.618028	0.839643	ath-miR414:AT2G30280.1	0.0765007		AT5G27660.1	112	1534	0	0.86773	0.0231687	ath-miR5657:AT5G27660.1	0
AT4G17940.1	77	808	2.5	0.87323	1.18397	ath-miR414:AT4G17940.1	0.137886		AT3G26810.1	66	2009	4	0.618028	1.61803	ath-miR393a-5p:AT3G26810.1	0.0852151		AT3G57870.1	67	279	3.5	0.86773	1.86773	ath-miR397b:AT3G57870.1	0.014816
AT2G11910.2	77	502	3	0.87323	1.4509	ath-miR414:AT2G11910.2	0.140545		AT5G08150.1	84	447	2.5	0.309014	0.679287	ath-miR414:AT5G08150.1	0.103937		AT4G18905.2	71	564	2.5	0.108466	1.10847	ath-miR414:AT4G18905.2	0.0300158
AT3G59040.2	89	35	3.5	0.582154	1.58215	ath-miR5021:AT3G59040.2	0.156234		AT5G39610.1	27	780	3	0.309014	1	ath-miR164c-5p:AT5G39610.1	0.10937		AT1G60220.1	71	793	2.5	0.216932	1	ath-miR414:AT1G60220.1	0.0300158
AT1G32583.1	102	248	4	0.582154	1.58215	ath-miR5654-5p:AT1G32583.1	0.20241		AT5G37780.3	84	638	2.5	1.23606	0.783461	ath-miR414:AT5G37780.3	0.10937		AT1G66620.1	71	1013	2.5	0.00433865	1.00434	ath-miR414:AT1G66620.1	0.0435971
AT5G46030.1	77	453	3	0.582154	1.22545	ath-miR414:AT5G46030.1	0.217911		AT3G44110.2	84	1237	2.5	1.54507	0.751736	ath-miR414:AT3G44110.2	0.10937		AT1G25370.1	71	989	2.5	0.535823	0.822294	ath-miR414:AT1G25370.1	0.0736202
AT3G05220.2	77	638	3	0.87323	1.18397	ath-miR414:AT3G05220.2	0.232309		AT2G39020.1	84	909	2.5	0.618028	0.63575	ath-miR414:AT2G39020.1	0.10937		AT4G17940.1	71	808	2.5	0.216932	0.848708	ath-miR414:AT4G17940.1	0.0747204
AT3G25150.2	89	100	2.5	0.291077	1	ath-miR5021:AT3G25150.2	0.257267		AT3G25110.1	98	183	2	0.309014	1.30901	ath-miR5021:AT3G25110.1	0.114779		AT3G11200.2	71	1081	2.5	0.86773	0.811496	ath-miR414:AT3G11200.2	0.0833438
AT2G39020.1	77	909	2.5	0.582154	0.57607	ath-miR414:AT2G39020.1	0.257267		AT3G11200.2	84	1081	2.5	0.309014	0.458647	ath-miR414:AT3G11200.2	0.117642		AT1G58210.1	71	667	2.5	0.00433865	0.608396	ath-miR414:AT1G58210.1	0.0994366
AT5G37780.3	77	638	2.5	0.291077	0.525816	ath-miR414:AT5G37780.3	0.257267		AT5G15870.1	84	2152	4.5	1.23606	1.7082	ath-miR414:AT5G15870.1	0.166655		AT5G37780.3	71	638	2.5	0.216932	0.528735	ath-miR414:AT5G37780.3	0.103544
AT3G44110.2	77	1237	2.5	1.16431	0.452406	ath-miR414:AT3G44110.2	0.257267		AT3G05220.2	84	638	3	0.618028	1	ath-miR414:AT3G05220.2	0.171499		AT3G11810.1	71	1101	2.5	0.433865	0.473825	ath-miR414:AT3G11810.1	0.103544
AT2G37340.3	126	1015	3	0.291077	0.816025	ath-miR842:AT2G37340.3	0.279221		AT2G23100.1	84	629	4.5	0.618028	1.61803	ath-miR414:AT2G23100.1	0.179331		AT3G44110.2	71	1237	2.5	0.433865	0.415191	ath-miR414:AT3G44110.2	0.103544
AT4G33890.2	124	683	5.5	0.582154	1.58215	ath-miR838:AT4G33890.2	0.291999		AT4G23680.1	120	557	2	0.309014	0.458647	ath-miR5658:AT4G23680.1	0.179331		AT2G39020.1	71	909	2.5	0.650797	0.408912	ath-miR414:AT2G39020.1	0.103544
AT2G16500.1	45	1699	4	0.291077	1.29108	ath-miR172b-5p:AT2G16500.1	0.299934		AT5G13640.1	120	2565	2	0.0185408	0.356872	ath-miR5658:AT5G13640.1	0.179331		AT2G11910.2	71	313	3	0.433865	1	ath-miR414:AT2G11910.2	0.141769
AT4G34030.1	106	1743	4.5	1.74646	1.46616	ath-miR5663-5p:AT4G34030.1	0.307316		AT3G56980.1	163	629	5	1.54507	2.54507	ath-miR861-3p:AT3G56980.1	0.18309		AT3G44940.1	55	21	4	0.433865	1.43386	ath-miR3440b-3p:AT3G44940.1	0.176685
AT4G10180.1	65	1418	4.5	0.291077	1.29108	ath-miR3932a:AT4G10180.1	0.310548		AT3G01500.3	120	1175	2	0.618028	0.0492874	ath-miR5658:AT3G01500.3	0.189101		AT3G01500.3	113	1175	2	0.216932	0.0175518	ath-miR5658:AT3G01500.3	0.176685
AT2G28810.2	103	537	5	0.582154	1.58215	ath-miR5658:AT2G28810.2	0.344033		AT2G11910.2	84	502	3	0.618028	1	ath-miR414:AT2G11910.2	0.194079		AT5G53440.1	71	3427	3	0.216932	1	ath-miR414:AT5G53440.1	0.197206
AT1G22970.1	77	625	4.5	0.291077	1.29108	ath-miR414:AT1G22970.1	0.344033		AT3G44610.1	98	28	3	0.309014	1.30901	ath-miR5021:AT3G44610.1	0.196222		AT5G41990.1	113	22	3	0.216932	0.651557	ath-miR5658:AT5G41990.1	0.211858
AT1G73200.1	89	26	4	0.291077	1.29108	ath-miR5021:AT1G73200.1	0.344033		AT4G00450.1	107	6797	3	0.618028	1.23607	ath-miR5633:AT4G00450.1	0.232655		AT5G41992.1	113	22	3	0.216932	0.651557	ath-miR5658:AT5G41992.1	0.211858
AT5G02030.1	89	83	4	0.291077	1.29108	ath-miR5021:AT5G02030.1	0.344033		AT5G41340.1	84	697	3	0.716912	0.890957	ath-miR414:AT5G41340.1	0.250105		AT3G05220.2	71	638	3	0.433865	0.86859	ath-miR414:AT3G05220.2	0.228477
AT5G17890.1	89	4651	4	0.291077	1.29108	ath-miR5021:AT5G17890.1	0.344033		AT1G27210.1	89	1861	5.5	0.618028	1.61803	ath-miR4239:AT1G27210.1	0.251331		AT3G23690.1	166	654	4.5	0.650797	1.6508	ath-miR865-5p:AT3G23690.1	0.25975
AT2G36400.1	70	756	4	0.291077	1	ath-miR396a-5p:AT2G36400.1	0.344033		AT1G32490.2	84	535	3.5	0.309014	1	ath-miR414:AT1G32490.2	0.251331		AT5G39660.2	86	119	5.5	0.86773	1.53479	ath-miR5021:AT5G39660.2	0.267968
AT3G02750.3	91	2114	4	1.45538	1.31077	ath-miR5024-5p:AT3G02750.3	0.352327		AT3G21060.1	84	2009	3.5	0.309014	1	ath-miR414:AT3G21060.1	0.251331		AT5G60890.1	161	637	5.5	0.433865	1.43386	ath-miR858b:AT5G60890.1	0.267968
AT2G46520.1	63	497	5	0.291077	1.29108	ath-miR390a-5p:AT2G46520.1	0.352327		AT2G27500.3	98	225	6	0.618028	1.61803	ath-miR5021:AT2G27500.3	0.251655		AT3G59040.2	86	35	3.5	0.216932	1.21693	ath-miR5021:AT3G59040.2	0.267968
AT3G59370.1	124	208	5	0.291077	1.29108	ath-miR838:AT3G59370.1	0.352327		AT5G19030.3	67	104	5	0.618028	1.61803	ath-miR393b-3p:AT5G19030.3	0.262973		AT5G08280.1	67	652	3.5	0.433865	1	ath-miR397b:AT5G08280.1	0.267968
AT4G14220.1	95	206	5	0.291077	1.29108	ath-miR5641:AT4G14220.1	0.352327		AT3G02750.3	100	2114	4	1.85408	1.48107	ath-miR5024-5p:AT3G02750.3	0.262973		AT5G20190.1	71	448	3.5	0.433865	1.17826	ath-miR414:AT5G20190.1	0.288794
AT3G59080.2	79	1491	4	0.291077	1	ath-miR419:AT3G59080.2	0.352327		AT1G68185.1	84	201	4.5	0.309014	1.30901	ath-miR414:AT1G68185.1	0.276264		AT2G01980.1	71	3433	4.5	0.650797	1.35652	ath-miR414:AT2G01980.1	0.299573
AT5G58870.1	73	2081	4	0.582154	1	ath-miR397b:AT5G58870.1	0.352327		AT3G22890.1	71	452	3.5	0.309014	0.585411	ath-miR395a:AT3G22890.1	0.276264		AT5G08150.1	71	243	3	0.216932	0.7183	ath-miR414:AT5G08150.1	0.299573
AT5G41340.1	77	697	3	0.291077	0.689225	ath-miR414:AT5G41340.1	0.352327		AT3G48610.1	28	1620	5	0.309014	1.30901	ath-miR166a-3p:AT3G48610.1	0.280972		AT1G60870.1	71	693	3	1.08466	0.706092	ath-miR414:AT1G60870.1	0.299573
AT3G01500.3	103	1175	2	1.16431	0.0840786	ath-miR5658:AT3G01500.3	0.352327		AT5G24870.2	84	1847	5	0.618028	1.61803	ath-miR414:AT5G24870.2	0.287013		AT2G44130.1	71	1246	3	0.433865	0.687817	ath-miR414:AT2G44130.1	0.299573
AT2G27389.1	77	450	5	0.762621	1.36523	ath-miR414:AT2G27389.1	0.355601		AT5G06770.1	84	35	3.5	0.618028	1.23607	ath-miR414:AT5G06770.1	0.315171		AT2G36400.1	64	756	4	0.216932	1.21693	ath-miR396a-5p:AT2G36400.1	0.319156
AT2G36130.1	37	269	5	0.291077	1.29108	ath-miR168a-3p:AT2G36130.1	0.355601		AT4G36530.2	98	354	4	0.309014	1.30901	ath-miR5021:AT4G36530.2	0.320038		AT3G01130.2	137	173	5.5	1.30159	1.89131	ath-miR829-5p:AT3G01130.2	0.321166
AT5G04290.1	123	598	5	0.291077	1.29108	ath-miR837-5p:AT5G04290.1	0.355601		AT2G22840.1	77	791	4	0.618028	1.23607	ath-miR396a-5p:AT2G22840.1	0.320038		AT2G31380.1	86	43	6	0.433865	1.43386	ath-miR5021:AT2G31380.1	0.330676
AT3G23300.1	77	2102	4	1.16431	1.15539	ath-miR414:AT3G23300.1	0.355601		AT1G67100.1	95	823	4.5	0.309014	1.30901	ath-miR5014b:AT1G67100.1	0.324297		AT5G04810.1	71	2809	3	0.216932	0.583756	ath-miR414:AT5G04810.1	0.330676
AT3G51880.4	77	542	4	0.291077	1	ath-miR414:AT3G51880.4	0.355601		AT5G08150.1	84	243	3	0.309014	0.585411	ath-miR414:AT5G08150.1	0.324297		AT1G07320.4	71	870	4	1.30159	1.23229	ath-miR414:AT1G07320.4	0.331714
AT4G00150.1	42	863	4	0.291077	1	ath-miR171b-3p:AT4G00150.1	0.355601		AT5G54430.1	84	735	3.5	0.927042	1	ath-miR414:AT5G54430.1	0.324433		AT5G45670.1	31	1107	5	0.433865	1.43386	ath-miR167a-3p:AT5G45670.1	0.331766
AT1G24800.1	141	842	4	0.0582154	0.947856	ath-miR859:AT1G24800.1	0.355601		AT1G72130.2	108	1207	6	0.618028	1.61803	ath-miR5634:AT1G72130.2	0.345444		AT1G49975.1	71	455	5.5	0.974027	1.56092	ath-miR414:AT1G49975.1	0.335425
AT1G24881.1	141	845	4	0.0582154	0.947856	ath-miR859:AT1G24881.1	0.355601		AT3G52340.3	98	27	3	0.309014	1	ath-miR5021:AT3G52340.3	0.345444		AT2G22840.1	64	791	4	0.433865	1	ath-miR396a-5p:AT2G22840.1	0.335425
AT1G25055.1	141	803	4	0.0582154	0.947856	ath-miR859:AT1G25055.1	0.355601		AT4G27310.1	13	767	4	0.618028	1	ath-miR157a-3p:AT4G27310.1	0.345444		ATMG00510.1	128	696	4	0.650797	1	ath-miR780.2:ATMG00510.1	0.335425
AT1G25150.1	141	780	4	0.0582154	0.947856	ath-miR859:AT1G25150.1	0.355601		AT4G28770.2	84	887	4	1.54507	1	ath-miR414:AT4G28770.2	0.345444		AT5G01400.1	71	4300	5.5	0.650797	1.6508	ath-miR414:AT5G01400.1	0.336609
AT1G25211.1	141	780	4	0.0582154	0.947856	ath-miR859:AT1G25211.1	0.355601		AT5G24690.1	84	701	4	0.309014	1	ath-miR414:AT5G24690.1	0.345444		AT1G65440.3	71	246	4	0.433865	1	ath-miR414:AT1G65440.3	0.385238
AT4G32600.1	139	1343	6	0.87323	1.87323	ath-miR858a:AT4G32600.1	0.363412		AT5G41020.1	84	1034	4	0.309014	1	ath-miR414:AT5G41020.1	0.345444		AT1G02660.1	167	1671	4	0.433865	1	ath-miR867:AT1G02660.1	0.393084
AT2G36060.3	77	299	5.5	0.87323	1.4509	ath-miR414:AT2G36060.3	0.382846		AT1G60870.1	84	693	3	0.309014	0.458647	ath-miR414:AT1G60870.1	0.345444		AT4G04630.1	113	786	4	0.433865	1	ath-miR5658:AT4G04630.1	0.393084
AT1G14510.1	77	839	4.5	0.582154	1.22545	ath-miR414:AT1G14510.1	0.382846		AT2G36400.1	77	756	4	0.618028	1	ath-miR396a-5p:AT2G36400.1	0.362755		AT5G44200.2	71	905	3.5	0.433865	0.767705	ath-miR414:AT5G44200.2	0.393084
AT2G40240.1	77	1022	4.5	0.582154	1.22545	ath-miR414:AT2G40240.1	0.382846		AT2G41870.1	128	904	5	0.309014	1.30901	ath-miR773a:AT2G41870.1	0.366719		AT5G58950.1	113	686	5	0.216932	1.21693	ath-miR5658:AT5G58950.1	0.400937
AT3G57870.1	73	279	3.5	0.291077	0.596531	ath-miR397b:AT3G57870.1	0.382846		AT1G53340.1	151	1487	5	0.309014	1.30901	ath-miR847:AT1G53340.1	0.37041		AT3G02750.3	88	2114	4	1.08466	1.11615	ath-miR5024-5p:AT3G02750.3	0.400937
AT1G27210.1	81	1861	5.5	0.582154	1.58215	ath-miR4239:AT1G27210.1	0.436431		AT3G57870.1	80	279	3.5	0.618028	0.63575	ath-miR397b:AT3G57870.1	0.377873		AT5G16880.3	148	1434	4	0.216932	1	ath-miR844-3p:AT5G16880.3	0.414332
AT1G49510.1	89	995	3	0.291077	0.816025	ath-miR5021:AT1G49510.1	0.436722		AT1G63670.3	45	2210	5.5	0.309014	1.30901	ath-miR172b-5p:AT1G63670.3	0.40423		AT5G10960.1	109	926	3	0.216932	0.583756	ath-miR5654-5p:AT5G10960.1	0.414332
AT2G16640.1	56	3288	5.5	0.291077	1.29108	ath-miR2934-3p:AT2G16640.1	0.441785		AT2G33430.1	84	783	3.5	0.309014	0.679287	ath-miR414:AT2G33430.1	0.40423		AT4G02510.1	145	883	4.5	0.216932	1.21693	ath-miR838:AT4G02510.1	0.42662
AT4G25730.1	90	2176	5.5	0.291077	1.29108	ath-miR5024-3p:AT4G25730.1	0.441785		AT5G43100.1	67	1599	5	0.309014	1.30901	ath-miR393b-3p:AT5G43100.1	0.40815		AT3G26810.1	61	2009	4	0.216932	1.09785	ath-miR393a-5p:AT3G26810.1	0.47154
AT4G03415.2	46	1648	4.5	0.582154	1.22545	ath-miR172d-5p:AT4G03415.2	0.441785		AT3G59640.2	118	368	5	0.309014	1.30901	ath-miR5655:AT3G59640.2	0.41207		AT3G49601.1	41	420	5.5	0.216932	1.21693	ath-miR172b-5p:AT3G49601.1	0.474579
AT1G06040.2	49	706	3.5	0.291077	0.596531	ath-miR1886.1:AT1G06040.2	0.445538		AT3G59040.2	98	35	3.5	0.309014	1	ath-miR5021:AT3G59040.2	0.41207		AT3G26030.1	86	58	4	0.433865	1.17826	ath-miR5021:AT3G26030.1	0.474579
AT2G31380.1	89	43	6	0.291077	1.29108	ath-miR5021:AT2G31380.1	0.453883		AT5G10960.1	117	926	3	0.927042	0.609226	ath-miR5654-5p:AT5G10960.1	0.41207		AT5G18520.1	71	1334	3.5	0.86773	0.632616	ath-miR414:AT5G18520.1	0.474579
AT2G18050.2	86	581	6	0.291077	1.29108	ath-miR5017-3p:AT2G18050.2	0.454761		AT3G56050.2	143	1524	4	0.309014	0.809018	ath-miR831-3p:AT3G56050.2	0.438318		AT4G17650.1	86	71	5	0.433865	1.43386	ath-miR5021:AT4G17650.1	0.4755
AT1G08125.3	62	887	5	0.582154	1.22545	ath-miR390a-3p:AT1G08125.3	0.470572		AT3G60250.2	80	242	4	0.309014	0.809018	ath-miR397b:AT3G60250.2	0.438318		AT1G54080.2	86	1428	2.5	0.216932	0.444873	ath-miR5021:AT1G54080.2	0.494625
AT3G14770.1	17	1382	6	0.582154	1.58215	ath-miR157d:AT3G14770.1	0.472565		AT1G80350.1	84	786	4.5	0.927042	1.19098	ath-miR414:AT1G80350.1	0.444411		AT3G16330.1	127	424	6	0.433865	1.43386	ath-miR780.1:AT3G16330.1	0.5031
AT1G47960.1	77	158	4.5	0.291077	1.29108	ath-miR414:AT1G47960.1	0.472565		AT1G53280.1	111	1320	4.5	0.309014	1	ath-miR5642a:AT1G53280.1	0.444411		AT2G29720.1	125	1405	5.5	0.216932	1.21693	ath-miR776:AT2G29720.1	0.5031
AT3G12980.1	124	4428	5	0.291077	1.29108	ath-miR838:AT3G12980.1	0.472565		AT1G80840.1	147	497	5.5	0.309014	1.30901	ath-miR838:AT1G80840.1	0.460472		AT5G60820.1	125	854	5.5	0.216932	1.21693	ath-miR776:AT5G60820.1	0.5031
AT4G40050.1	147	2047	4.5	0.291077	1.29108	ath-miR870-5p:AT4G40050.1	0.477441		AT4G30200.4	137	1181	5.5	0.309014	1.30901	ath-miR8171:AT4G30200.4	0.460472		AT4G02450.2	71	735	4.5	0.86773	1.13141	ath-miR414:AT4G02450.2	0.5031
AT1G35470.2	103	1529	4.5	0.582154	1	ath-miR5658:AT1G35470.2	0.509561		AT1G26110.2	84	1686	4.5	0.309014	1	ath-miR414:AT1G26110.2	0.460472		AT4G28770.2	71	887	4	0.650797	0.883852	ath-miR414:AT4G28770.2	0.5031
AT5G54750.2	124	245	6	0.291077	1.29108	ath-miR838:AT5G54750.2	0.519672		AT1G33800.1	132	870	4.5	0.309014	1	ath-miR776:AT1G33800.1	0.460472		AT3G02880.1	86	2148	3	0.216932	1	ath-miR5021:AT3G02880.1	0.510209
AT2G33810.1	89	287	4	0.291077	1	ath-miR5021:AT2G33810.1	0.519672		AT4G27320.1	84	922	4.5	0.309014	1	ath-miR414:AT4G27320.1	0.460472		AT1G22850.1	71	1074	4.5	1.30159	1	ath-miR414:AT1G22850.1	0.5329
AT1G53870.2	46	589	4.5	0.145538	1	ath-miR172d-5p:AT1G53870.2	0.52353		AT1G07320.4	84	870	4	0.927042	0.861802	ath-miR414:AT1G07320.4	0.460472		AT5G01610.1	139	181	5.5	0.216932	1.21693	ath-miR833b:AT5G01610.1	0.538104
AT1G53890.3	46	537	4.5	0.145538	1	ath-miR172d-5p:AT1G53890.3	0.52353		AT1G61340.2	84	731	4	0.618028	0.839643	ath-miR414:AT1G61340.2	0.460472		AT1G66180.1	86	65	4	0.216932	1	ath-miR5021:AT1G66180.1	0.54083
AT1G51390.1	138	961	5	0.291077	1.29108	ath-miR857:AT1G51390.1	0.549287		AT2G05170.1	79	2740	4	0.309014	0.809018	ath-miR397a:AT2G05170.1	0.460472		AT3G50370.1	79	4206	5.5	0.216932	1.21693	ath-miR5012:AT3G50370.1	0.543049
AT1G62480.1	124	428	4	0.291077	0.816025	ath-miR838:AT1G62480.1	0.549287		AT5G18520.1	84	1334	3.5	0.309014	0.458647	ath-miR414:AT5G18520.1	0.46209		AT1G53870.2	42	589	4.5	0.325399	1	ath-miR172d-5p:AT1G53870.2	0.544914
AT2G17880.1	89	328	3	0.582154	0.644362	ath-miR5021:AT2G17880.1	0.550763		AT3G07330.1	162	200	6	0.309014	1.30901	ath-miR858b:AT3G07330.1	0.465914		AT1G53890.3	42	537	4.5	0.325399	1	ath-miR172d-5p:AT1G53890.3	0.544914
AT3G11830.2	89	1811	3	0.291077	0.596531	ath-miR5021:AT3G11830.2	0.550763		AT3G07790.1	84	591	4	0.309014	0.809018	ath-miR414:AT3G07790.1	0.465914		AT5G01090.1	145	1282	4	0.650797	0.791878	ath-miR838:AT5G01090.1	0.544914
AT5G14740.5	103	1342	3.5	2.91077	0.136491	ath-miR5658:AT5G14740.5	0.559351		AT3G51880.4	84	542	4	0.309014	0.809018	ath-miR414:AT3G51880.4	0.465914		AT5G04720.1	12	1021	5.5	0.216932	1.21693	ath-miR156i:AT5G04720.1	0.573619
AT4G27470.1	87	489	4	0.291077	0.816025	ath-miR5020a:AT4G27470.1	0.559995		AT1G77122.1	20	901	6	0.927042	1.47213	ath-miR158b:AT1G77122.1	0.469141		AT5G19350.2	80	516	6	0.216932	1.21693	ath-miR5013:AT5G19350.2	0.576185
AT4G17170.1	4	526	4.5	0.291077	1	ath-miR156c-3p:AT4G17170.1	0.57591		AT1G30330.2	35	3246	5	0.618028	1.23607	ath-miR167a-5p:AT1G30330.2	0.469141		AT5G14740.5	113	1342	3.5	5.64024	0.0758399	ath-miR5658:AT5G14740.5	0.577699
AT3G62250.1	124	281	6	0.87323	1.4509	ath-miR838:AT3G62250.1	0.577367		AT3G44590.2	1	153	5	1.23606	1.38197	ath-miR156a-3p:AT3G44590.2	0.503107		AT2G30260.1	115	749	4	0.216932	1	ath-miR5662:AT2G30260.1	0.588685
AT2G29720.1	113	1405	5.5	0.291077	1.29108	ath-miR776:AT2G29720.1	0.577367		AT3G01800.1	145	83	4.5	0.309014	1.30901	ath-miR835-3p:AT3G01800.1	0.503107		AT4G25220.1	113	1582	6	0.216932	1.21693	ath-miR5658:AT4G25220.1	0.591302
AT1G53320.1	83	959	4.5	0.291077	1	ath-miR5013:AT1G53320.1	0.584536		AT5G47140.1	113	1836	5	0.309014	1.30901	ath-miR5646:AT5G47140.1	0.503107		AT1G08125.3	57	887	5	0.216932	1.21693	ath-miR390a-3p:AT1G08125.3	0.602248
AT3G12300.1	110	447	5	0.291077	1	ath-miR773b-3p:AT3G12300.1	0.59518		AT3G06840.1	110	602	6	0.309014	1.30901	ath-miR5641:AT3G06840.1	0.515828		AT3G23810.1	42	976	3.5	0.0108466	0.830652	ath-miR172d-5p:AT3G23810.1	0.602248
AT5G65290.2	77	2614	5.5	0.291077	1.29108	ath-miR414:AT5G65290.2	0.622132		AT1G32380.1	98	1543	4	0.309014	1	ath-miR5021:AT1G32380.1	0.515828		AT5G17610.1	8	225	4	0.216932	0.737178	ath-miR156f-3p:AT5G17610.1	0.603554
AT4G29670.2	40	704	6	1.45538	1.55192	ath-miR169f-3p:AT4G29670.2	0.630005		AT5G10810.1	98	15	2.5	0.309014	0.150557	ath-miR5021:AT5G10810.1	0.535474		AT5G15850.1	137	1039	5	0.216932	1.21693	ath-miR829-5p:AT5G15850.1	0.610871
AT4G18970.2	142	1262	6	0.87323	1.4509	ath-miR862-5p:AT4G18970.2	0.630005		AT4G16660.1	17	947	6	0.309014	1.30901	ath-miR157c-3p:AT4G16660.1	0.535819		AT2G17880.1	86	328	3	0.216932	0.848708	ath-miR5021:AT2G17880.1	0.63854
AT3G52380.1	124	526	6	0.291077	1.29108	ath-miR838:AT3G52380.1	0.630005		AT1G53870.2	46	589	4.5	0.463521	1	ath-miR172d-5p:AT1G53870.2	0.535819		AT1G51730.1	142	965	4.5	0.433865	0.86859	ath-miR835-5p:AT1G51730.1	0.660015
AT5G60340.1	73	369	6	0.291077	1.29108	ath-miR397b:AT5G60340.1	0.630005		AT1G53890.3	46	537	4.5	0.463521	1	ath-miR172d-5p:AT1G53890.3	0.535819		AT3G09350.3	80	1323	4.5	1.30159	1.01048	ath-miR5013:AT3G09350.3	0.665195
AT1G54270.2	124	1447	4	0.0698584	0.389541	ath-miR838:AT1G54270.2	0.630005		AT5G14740.5	120	1342	3.5	1.85408	0.058369	ath-miR5658:AT5G14740.5	0.552116		AT3G07370.1	144	1123	5	0.216932	1	ath-miR837-5p:AT3G07370.1	0.667393
AT2G43620.1	76	784	4.5	0.291077	0.816025	ath-miR413:AT2G43620.1	0.640344		AT4G34110.1	98	229	4.5	0.309014	1.30901	ath-miR5021:AT4G34110.1	0.552209		AT3G09000.1	162	382	6	0.216932	1.21693	ath-miR859:AT3G09000.1	0.670693
AT1G22850.1	77	1074	4.5	1.16431	0.881456	ath-miR414:AT1G22850.1	0.650538		AT2G17880.1	98	328	3	0.309014	1	ath-miR5021:AT2G17880.1	0.552209		AT1G80350.1	71	786	4.5	0.216932	1	ath-miR414:AT1G80350.1	0.674421
AT4G02450.2	77	735	4.5	0.87323	0.865509	ath-miR414:AT4G02450.2	0.650538		AT2G30320.1	137	1176	6	0.309014	1.30901	ath-miR8171:AT2G30320.1	0.555347		AT1G07940.2	71	1411	4.5	0.919794	0.915199	ath-miR414:AT1G07940.2	0.68742
AT4G04910.1	46	1415	6	0.291077	1.29108	ath-miR172d-5p:AT4G04910.1	0.6636		AT3G17820.1	153	1014	5	0.927042	1.19098	ath-miR851-5p:AT3G17820.1	0.555347		AT1G07920.1	71	1280	4.5	1.86562	0.897416	ath-miR414:AT1G07920.1	0.68742
AT5G01460.1	26	1326	6	0.582154	1.22545	ath-miR166a-3p:AT5G01460.1	0.663875		AT1G08125.3	62	887	5	0.309014	1	ath-miR390a-3p:AT1G08125.3	0.555347		AT1G75540.1	71	663	5	0.216932	1	ath-miR414:AT1G75540.1	0.698444
AT3G01740.1	143	602	5	0.291077	1	ath-miR863-3p:AT3G01740.1	0.663875		AT2G32120.2	146	1301	5	0.618028	1	ath-miR835-5p:AT2G32120.2	0.555347		AT2G24500.1	124	561	5	0.216932	1	ath-miR774b-3p:AT2G24500.1	0.698444
AT1G52550.1	77	458	4.5	0.291077	0.816025	ath-miR414:AT1G52550.1	0.665158		AT3G09350.3	93	1323	4.5	2.78113	0.859514	ath-miR5013:AT3G09350.3	0.555347		AT3G11320.1	86	79	5	0.433865	1	ath-miR5021:AT3G11320.1	0.698444
AT3G55400.2	48	1820	5	0.291077	1	ath-miR173-3p:AT3G55400.2	0.667539		AT5G56550.1	84	335	4	0.309014	0.679287	ath-miR414:AT5G56550.1	0.555347		AT4G17215.1	71	134	5	0.216932	1	ath-miR414:AT4G17215.1	0.698444
AT1G60940.2	124	1148	4.5	0.291077	0.689225	ath-miR838:AT1G60940.2	0.686889		AT5G61790.1	84	1023	4	0.309014	0.679287	ath-miR414:AT5G61790.1	0.555347		AT1G07930.2	71	1061	4.5	0.683337	0.87387	ath-miR414:AT1G07930.2	0.698444
AT2G34650.1	48	409	6	0.291077	1.29108	ath-miR173-3p:AT2G34650.1	0.692028		AT2G14080.1	169	3641	5	0.309014	1	ath-miR867:AT2G14080.1	0.559825		AT3G01120.1	122	1665	4	0.433865	0.485662	ath-miR773b-3p:AT3G01120.1	0.698444
AT3G11690.1	77	1007	5	0.582154	1.22545	ath-miR414:AT3G11690.1	0.692028		AT4G02725.2	90	351	4	0.309014	0.585411	ath-miR4240:AT4G02725.2	0.559825		AT2G26530.2	132	1243	5.5	0.216932	1.21693	ath-miR8174:AT2G26530.2	0.708382
AT1G35140.1	57	560	5	0.291077	1	ath-miR2934-5p:AT1G35140.1	0.692028		AT2G47900.3	93	1440	4.5	0.309014	0.809018	ath-miR5013:AT2G47900.3	0.561731		AT5G62460.1	71	398	4.5	0.216932	0.848708	ath-miR414:AT5G62460.1	0.708382
AT3G15480.1	131	733	4	0.291077	0.525816	ath-miR849:AT3G15480.1	0.692028		AT3G56120.1	110	25	5.5	0.618028	1.23607	ath-miR5641:AT3G56120.1	0.566629		AT3G19930.1	76	1502	6	0.650797	1.35652	ath-miR4227:AT3G19930.1	0.71052
AT5G13180.1	50	831	4	0.291077	0.525816	ath-miR1886.3:AT5G13180.1	0.692028		AT2G27389.1	84	450	5	0.309014	1	ath-miR414:AT2G27389.1	0.566709		AT2G43980.1	75	1196	5.5	0.216932	1.21693	ath-miR4221:AT2G43980.1	0.71052
ATMG00020.1	58	2080	4	1.16431	0.271018	ath-miR2937:ATMG00020.1	0.692028		AT3G28970.1	84	854	5	0.309014	1	ath-miR414:AT3G28970.1	0.566709		AT3G51990.1	119	1291	5.5	0.216932	1.21693	ath-miR5998a:AT3G51990.1	0.71052
AT4G32260.1	89	895	3	0.291077	0.150686	ath-miR5021:AT4G32260.1	0.692028		AT4G02450.2	84	735	4.5	1.23606	0.878585	ath-miR414:AT4G02450.2	0.566709		AT2G17120.1	18	811	6	0.650797	1.35652	ath-miR157d:AT2G17120.1	0.714428
AT3G01500.3	103	1200	4	1.16431	0.0840786	ath-miR5658:AT3G01500.3	0.696684		AT3G59020.2	84	2829	5.5	0.309014	1.30901	ath-miR414:AT3G59020.2	0.57242		AT1G48160.1	129	883	4	0.216932	0.737178	ath-miR782:AT1G48160.1	0.72659
AT1G49010.1	103	914	5	0.049483	1.04948	ath-miR5658:AT1G49010.1	0.705422		AT4G14930.1	51	1303	5	0.309014	1.30901	ath-miR1888a:AT4G14930.1	0.57242		AT2G34650.1	44	409	6	0.216932	1.21693	ath-miR173-3p:AT2G34650.1	0.736802
AT1G56300.1	79	310	5.5	0.582154	1	ath-miR419:AT1G56300.1	0.707619		AT1G52550.1	84	458	4.5	0.309014	1	ath-miR414:AT1G52550.1	0.57242		AT1G79260.1	26	276	5.5	0.650797	1.15129	ath-miR161.1:AT1G79260.1	0.736802
AT5G66720.2	67	1240	5.5	0.582154	1	ath-miR3932b-5p:AT5G66720.2	0.707619		AT1G55330.1	84	96	4.5	0.927042	1	ath-miR414:AT1G55330.1	0.57242		AT4G00720.1	135	1747	5.5	1.08466	1.11615	ath-miR826b:AT4G00720.1	0.736802
AT5G10820.1	39	1326	5.5	0.291077	1	ath-miR169a-3p:AT5G10820.1	0.717391		AT4G37980.2	92	810	5	0.618028	1	ath-miR5012:AT4G37980.2	0.578542		AT1G12760.2	86	701	6	0.433865	1	ath-miR5021:AT1G12760.2	0.736802
AT4G01330.2	122	1823	5.5	0.582154	1	ath-miR835-5p:AT4G01330.2	0.72932		AT1G67330.1	63	919	5.5	0.309014	1.30901	ath-miR390b-3p:AT1G67330.1	0.598535		AT1G15340.2	121	1048	5.5	0.216932	1	ath-miR773a:AT1G15340.2	0.736802
AT2G35680.1	77	1517	5.5	1.74646	1.11855	ath-miR414:AT2G35680.1	0.744559		AT3G53280.1	172	1117	5.5	0.309014	1.30901	ath-miR870-3p:AT3G53280.1	0.598535		AT1G52710.2	71	367	5.5	0.433865	1	ath-miR414:AT1G52710.2	0.736802
AT1G27510.1	51	404	5.5	0.291077	1	ath-miR1888a:AT1G27510.1	0.744559		AT5G10750.1	154	696	5.5	0.309014	1.30901	ath-miR852:AT5G10750.1	0.598535		AT1G54370.1	71	1553	5.5	0.433865	1	ath-miR414:AT1G54370.1	0.736802
AT2G07717.1	89	4889	6	0.145538	1	ath-miR5021:AT2G07717.1	0.744559		AT2G31660.1	126	3009	6	0.309014	1.30901	ath-miR5998a:AT2G31660.1	0.59886		AT1G75180.3	71	1321	5.5	0.650797	1	ath-miR414:AT1G75180.3	0.736802
AT3G22090.1	89	417	6	0.582154	1	ath-miR5021:AT3G22090.1	0.744559		AT1G32160.1	63	1108	5	0.309014	1	ath-miR390b-3p:AT1G32160.1	0.59886		AT3G15040.1	71	753	5.5	0.433865	1	ath-miR414:AT3G15040.1	0.736802
AT3G52560.4	77	259	5.5	0.291077	1	ath-miR414:AT3G52560.4	0.744559		AT1G54270.2	147	1447	4	0.309014	0.413839	ath-miR838:AT1G54270.2	0.59886		AT3G23750.1	145	2602	5.5	0.433865	1	ath-miR838:AT3G23750.1	0.736802
AT2G42680.1	145	79	5	0.291077	0.816025	ath-miR869.1:AT2G42680.1	0.744559		AT1G62380.1	59	1182	3.5	0.309014	0.150024	ath-miR2939:AT1G62380.1	0.600541		AT3G57880.1	77	2118	5.5	0.216932	1	ath-miR4239:AT3G57880.1	0.736802
AT1G07930.2	77	1061	4.5	0.654923	0.678016	ath-miR414:AT1G07930.2	0.744559		AT3G14110.3	78	773	4.5	0.309014	0.809018	ath-miR396b-5p:AT3G14110.3	0.616539		AT3G59020.2	71	2829	5.5	0.216932	1	ath-miR414:AT3G59020.2	0.736802
AT1G20696.3	77	569	4.5	0.291077	0.596531	ath-miR414:AT1G20696.3	0.744559		AT4G17950.1	87	1390	5.5	0.309014	1.30901	ath-miR4221:AT4G17950.1	0.626543		AT4G12400.2	105	941	5.5	0.216932	1	ath-miR5648-3p:AT4G12400.2	0.736802
AT5G66400.2	130	597	4.5	0.291077	0.596531	ath-miR847:AT5G66400.2	0.744559		AT5G13660.2	49	160	5.5	0.309014	1.30901	ath-miR1886.1:AT5G13660.2	0.626543		AT4G30720.1	123	2245	5.5	0.216932	1	ath-miR773b-5p:AT4G30720.1	0.736802
AT5G08300.1	42	1090	5	0.582154	0.844613	ath-miR171b-3p:AT5G08300.1	0.745273		AT3G51990.1	126	1291	5.5	0.309014	1.30901	ath-miR5998a:AT3G51990.1	0.631707		AT5G08530.1	41	483	5.5	0.216932	1	ath-miR172b-5p:AT5G08530.1	0.736802
AT1G67350.2	133	355	5	0.291077	1	ath-miR854a:AT1G67350.2	0.746883		AT3G53270.6	57	70	6	0.309014	1.30901	ath-miR2936:AT3G53270.6	0.631707		AT1G62750.1	147	2095	5	0.433865	0.86859	ath-miR842:AT1G62750.1	0.736802
AT4G14930.1	51	1303	5	0.291077	1	ath-miR1888a:AT4G14930.1	0.746883		AT5G01830.1	98	242	5	0.309014	1	ath-miR5021:AT5G01830.1	0.634107		AT5G22210.2	138	115	5	0.433865	0.86859	ath-miR831-3p:AT5G22210.2	0.736802
AT5G60360.3	34	738	5.5	0.291077	1	ath-miR167a-5p:AT5G60360.3	0.746883		AT5G12050.1	84	1067	4	0.309014	0.458647	ath-miR414:AT5G12050.1	0.634107		AT3G55620.1	125	658	4.5	0.216932	0.737178	ath-miR776:AT3G55620.1	0.736802
AT4G27320.1	77	922	4.5	0.291077	0.785671	ath-miR414:AT4G27320.1	0.746883		AT3G11830.2	98	1811	3	0.309014	0.413839	ath-miR5021:AT3G11830.2	0.6421		AT4G17170.1	4	526	4.5	0.216932	0.737178	ath-miR156c-3p:AT4G17170.1	0.736802
AT1G07940.2	77	1411	4.5	0.308541	0.714082	ath-miR414:AT1G07940.2	0.746883		AT1G71020.2	129	2281	5	0.618028	1.23607	ath-miR773b-3p:AT1G71020.2	0.656466		AT5G18800.2	111	140	4.5	0.216932	0.737178	ath-miR5656:AT5G18800.2	0.736802
AT3G09350.3	83	1323	4.5	0.291077	0.470088	ath-miR5013:AT3G09350.3	0.746883		AT5G52960.1	98	246	4	0.618028	1.23607	ath-miR5021:AT5G52960.1	0.656466		AT1G16010.3	133	1492	4.5	0.216932	0.651557	ath-miR8175:AT1G16010.3	0.736802
ATCG00890.1	33	677	4.5	0.145538	0.440436	ath-miR167a-3p:ATCG00890.1	0.746883		AT2G07677.1	135	1562	4.5	0.154507	1.15451	ath-miR8165:AT2G07677.1	0.656466		AT1G78880.1	86	1998	3.5	0.216932	0.583756	ath-miR5021:AT1G78880.1	0.736802
ATCG01250.1	33	677	4.5	0.145538	0.440436	ath-miR167a-3p:ATCG01250.1	0.746883		AT3G15480.1	152	733	4	0.309014	0.514333	ath-miR849:AT3G15480.1	0.658475		AT1G78882.1	86	1998	3.5	0.216932	0.583756	ath-miR5021:AT1G78882.1	0.736802
AT4G24820.2	93	1326	4.5	0.291077	0.21705	ath-miR5636:AT4G24820.2	0.751841		AT3G57160.1	49	421	5.5	0.927042	1.19098	ath-miR1886.1:AT3G57160.1	0.658519		AT3G56910.1	86	151	3.5	0.216932	0.528735	ath-miR5021:AT3G56910.1	0.736802
AT1G55330.1	77	96	4.5	1.16431	0.553423	ath-miR414:AT1G55330.1	0.765473		AT1G33990.1	80	1133	5.5	0.309014	1	ath-miR397b:AT1G33990.1	0.658519		AT1G15690.2	71	2086	4	1.51853	0.254545	ath-miR414:AT1G15690.2	0.736802
AT1G07920.1	77	1280	4.5	0.782996	0.535658	ath-miR414:AT1G07920.1	0.765473		AT3G49310.1	125	1133	5	0.309014	1	ath-miR5997:AT3G49310.1	0.658519		AT1G79750.1	143	2249	3.5	0.216932	0.157533	ath-miR837-3p:AT1G79750.1	0.736802
AT2G04350.2	128	2168	5.5	0.291077	1	ath-miR845a:AT2G04350.2	0.77178		AT2G42810.2	98	1998	4	0.309014	0.809018	ath-miR5021:AT2G42810.2	0.658519		AT4G32260.1	86	895	3	1.08466	0.117752	ath-miR5021:AT4G32260.1	0.736802
AT4G13250.2	11	1600	5	0.582154	1	ath-miR156i:AT4G13250.2	0.77178		AT1G11840.6	10	1209	4	0.309014	0.679287	ath-miR156h:AT1G11840.6	0.658519		ATMG00020.1	52	2080	4	0.216932	0.0586731	ath-miR2937:ATMG00020.1	0.736802
AT5G17210.2	113	837	6	0.291077	1	ath-miR776:AT5G17210.2	0.79026		AT2G35900.1	56	689	4.5	0.309014	0.585411	ath-miR2934-5p:AT2G35900.1	0.658519		AT3G15480.1	153	733	4	0.216932	0.286068	ath-miR849:AT3G15480.1	0.736999
AT5G17920.2	147	816	6	0.582154	1	ath-miR870-5p:AT5G17920.2	0.79026		AT1G16720.1	170	1851	4	0.309014	0.346197	ath-miR868-3p:AT1G16720.1	0.658519		AT4G15240.1	145	1663	5	0.216932	0.848708	ath-miR838:AT4G15240.1	0.742559
AT1G26120.1	38	1571	6	0.291077	1	ath-miR168b-3p:AT1G26120.1	0.801354		AT1G15690.2	84	2086	4	0.618028	0.287128	ath-miR414:AT1G15690.2	0.658519		AT1G70850.3	122	88	4.5	0.433865	0.687817	ath-miR773b-3p:AT1G70850.3	0.742559
AT1G28320.1	111	2194	5	0.87323	0.865509	ath-miR773b-5p:AT1G28320.1	0.801354		AT4G32260.1	98	895	3	0.927042	0.24711	ath-miR5021:AT4G32260.1	0.658519		AT5G67510.1	86	504	3.5	0.216932	0.444873	ath-miR5021:AT5G67510.1	0.742559
AT1G31300.2	106	1133	5.5	0.291077	1	ath-miR5663-5p:AT1G31300.2	0.802884		ATMG00020.1	58	2080	4	1.23606	0.106045	ath-miR2937:ATMG00020.1	0.658519		AT5G35840.1	125	3437	6	0.433865	1.17826	ath-miR776:AT5G35840.1	0.753613
AT3G16640.1	77	276	4.5	1.16431	0.331418	ath-miR414:AT3G16640.1	0.802884		AT1G05380.2	144	24	6	0.309014	1.30901	ath-miR831-5p:AT1G05380.2	0.658767		AT1G63830.3	81	974	6	1.95239	1.41625	ath-miR5014b:AT1G63830.3	0.760649
AT1G29930.1	126	223	4.5	0.582154	0.169407	ath-miR842:AT1G29930.1	0.802884		AT1G51940.1	110	196	6	0.309014	1.30901	ath-miR5641:AT1G51940.1	0.658767		AT3G54470.1	60	1504	6	0.650797	1.35652	ath-miR393a-3p:AT3G54470.1	0.760649
AT1G33990.1	73	1133	5.5	0.291077	1	ath-miR397b:AT1G33990.1	0.80587		AT4G04910.1	46	1415	6	0.309014	1.30901	ath-miR172d-5p:AT4G04910.1	0.658767		AT4G14340.1	106	1561	6	0.433865	1.17826	ath-miR5648-5p:AT4G14340.1	0.766079
AT2G17190.1	105	1924	5.5	0.582154	1	ath-miR5662:AT2G17190.1	0.80587		AT5G15220.1	122	222	6	0.309014	1.30901	ath-miR5662:AT5G15220.1	0.658767		AT5G62560.1	8	1636	6	0.216932	1	ath-miR156f-3p:AT5G62560.1	0.766079
AT3G49790.1	68	798	5.5	0.291077	1	ath-miR3933:AT3G49790.1	0.80587		AT5G18460.1	147	1663	6	0.309014	1.30901	ath-miR838:AT5G18460.1	0.658767		AT4G12420.2	71	2007	5	0.650797	0.883852	ath-miR414:AT4G12420.2	0.766079
AT4G10030.1	95	1259	5.5	0.291077	1	ath-miR5641:AT4G10030.1	0.80587		AT1G70850.3	129	556	5	0.343005	1.02597	ath-miR773b-3p:AT1G70850.3	0.658767		AT1G28320.1	123	2194	5	0.433865	0.86859	ath-miR773b-5p:AT1G28320.1	0.766079
AT1G66580.1	18	795	5	0.87323	0.865509	ath-miR158a-5p:AT1G66580.1	0.80587		AT1G56200.2	84	377	5	0.309014	1	ath-miR414:AT1G56200.2	0.658767		AT2G23130.2	33	548	5	0.216932	0.848708	ath-miR168a-5p:AT2G23130.2	0.766079
AT1G71030.1	140	341	5	0.291077	0.689225	ath-miR858b:AT1G71030.1	0.80587		AT1G71860.3	128	1162	5	0.309014	1	ath-miR773a:AT1G71860.3	0.658767		AT3G01500.3	113	1200	4	0.650797	0.0238094	ath-miR5658:AT3G01500.3	0.766079
AT4G35830.2	89	3068	4	0.291077	0.689225	ath-miR5021:AT4G35830.2	0.80587		AT3G06470.1	113	911	5	0.618028	1	ath-miR5646:AT3G06470.1	0.658767		AT3G53470.2	38	412	6	0.650797	1	ath-miR169g-3p:AT3G53470.2	0.768012
AT3G09840.1	130	1439	5	0.582154	0.73102	ath-miR847:AT3G09840.1	0.80837		AT1G20696.3	84	569	4.5	0.309014	0.809018	ath-miR414:AT1G20696.3	0.658767		AT1G68440.1	71	419	4.5	0.216932	0.651557	ath-miR414:AT1G68440.1	0.768012
AT1G19440.1	120	1446	6	0.291077	1	ath-miR829-5p:AT1G19440.1	0.828749		AT1G12730.2	14	1257	6	0.309014	1.30901	ath-miR157a-5p:AT1G12730.2	0.65936		AT5G13180.1	46	831	4	0.433865	0.125637	ath-miR1886.3:AT5G13180.1	0.768012
AT1G76560.1	77	170	6	0.291077	1	ath-miR414:AT1G76560.1	0.828749		AT5G27650.1	135	3090	6	0.309014	1.30901	ath-miR8165:AT5G27650.1	0.672398		AT3G60210.1	67	626	6	0.86773	1.30258	ath-miR397b:AT3G60210.1	0.775541
AT2G45260.1	129	1466	5.5	0.582154	0.844613	ath-miR846-5p:AT2G45260.1	0.844801		AT3G01500.3	120	1200	4	1.23606	0.0681136	ath-miR5658:AT3G01500.3	0.672398		AT3G11420.1	36	63	6	0.216932	1.21693	ath-miR169a-3p:AT3G11420.1	0.775541
AT5G61140.2	87	223	6	0.291077	1	ath-miR5020a:AT5G61140.2	0.846923		AT1G70890.1	129	98	4.5	0.309014	0.679287	ath-miR773b-3p:AT1G70890.1	0.673346		AT3G22090.1	86	417	6	0.216932	1.21693	ath-miR5021:AT3G22090.1	0.775541
AT3G24200.2	98	1720	6	0.582154	1.22545	ath-miR5648-3p:AT3G24200.2	0.858412		AT4G10450.1	103	310	5.5	0.618028	1	ath-miR5630a:AT4G10450.1	0.686579		AT5G44530.1	94	2727	6	0.216932	1.21693	ath-miR5635a:AT5G44530.1	0.775541
AT3G19930.1	80	1502	6	0.291077	1	ath-miR4227:AT3G19930.1	0.858956		AT5G42900.3	59	1028	5.5	0.309014	1	ath-miR2939:AT5G42900.3	0.706798		AT1G07720.1	86	1643	4.5	0.433865	1	ath-miR5021:AT1G07720.1	0.775541
AT4G37610.1	36	1109	5	0.291077	0.596531	ath-miR167c-5p:AT4G37610.1	0.858956		AT5G37780.3	147	530	5	0.927042	0.861802	ath-miR838:AT5G37780.3	0.706798		AT3G61060.2	125	829	5	0.433865	1	ath-miR776:AT3G61060.2	0.775541
AT3G21200.1	13	98	6	0.582154	1.22545	ath-miR157a-5p:AT3G21200.1	0.861248		AT1G07920.1	84	1280	4.5	0.203949	0.690051	ath-miR414:AT1G07920.1	0.712517		AT5G24520.3	103	1250	5	0.433865	1	ath-miR5645c:AT5G24520.3	0.775541
AT1G62480.1	124	473	5.5	0.291077	0.816025	ath-miR838:AT1G62480.1	0.865949		AT3G01130.2	142	173	5.5	1.54507	1.13819	ath-miR829-5p:AT3G01130.2	0.719029		AT5G09590.1	99	2225	4	0.433865	0.0343167	ath-miR5638a:AT5G09590.1	0.775998
AT4G16830.3	126	739	6	0.291077	1	ath-miR842:AT4G16830.3	0.866563		AT5G52440.1	98	167	6	0.309014	1	ath-miR5021:AT5G52440.1	0.719461		AT1G71800.1	70	1317	6	0.216932	1.21693	ath-miR413:AT1G71800.1	0.776933
AT4G35090.2	39	957	6	0.582154	1	ath-miR169a-3p:AT4G35090.2	0.871834		AT2G38610.2	98	1209	4.5	0.309014	0.809018	ath-miR5021:AT2G38610.2	0.719461		AT5G20570.3	123	592	4.5	0.650797	0.883852	ath-miR773b-5p:AT5G20570.3	0.776933
AT5G60920.1	89	1552	4.5	0.291077	0.689225	ath-miR5021:AT5G60920.1	0.871834		AT4G09350.1	102	697	6	0.309014	1	ath-miR5628:AT4G09350.1	0.725433		AT3G18270.1	102	123	6	0.00216932	1.00217	ath-miR5641:AT3G18270.1	0.78296
AT4G02380.2	130	350	5	1.16431	0.597927	ath-miR847:AT4G02380.2	0.871834		AT1G08845.2	131	416	5.5	0.309014	1	ath-miR774b-5p:AT1G08845.2	0.727166		AT3G48870.2	141	138	6	0.216932	1	ath-miR835-3p:AT3G48870.2	0.785236
AT3G06470.1	97	911	5	0.291077	0.596531	ath-miR5646:AT3G06470.1	0.871834		AT1G80570.3	67	1870	5	0.618028	0.839643	ath-miR393b-3p:AT1G80570.3	0.727166		AT5G50920.1	116	1022	6	0.216932	1	ath-miR5663-5p:AT5G50920.1	0.793377
AT1G79245.1	121	4553	5	0.291077	0.525816	ath-miR830-5p:AT1G79245.1	0.871834		AT4G03415.2	46	1648	4.5	0.618028	0.723607	ath-miR172d-5p:AT4G03415.2	0.729374		AT1G20810.1	58	609	6	0.433865	1	ath-miR390a-5p:AT1G20810.1	0.805793
AT3G53460.4	75	1385	5	0.87323	0.416929	ath-miR403-5p:AT3G53460.4	0.871834		AT4G16760.2	98	2235	3.5	0.309014	0.413839	ath-miR5021:AT4G16760.2	0.744953		AT3G63460.3	145	1766	6	0.216932	1	ath-miR838:AT3G63460.3	0.805793
AT1G04410.1	44	666	6	0.582154	1	ath-miR171c-5p:AT1G04410.1	0.877604		AT3G54050.2	38	783	6	0.309014	1	ath-miR169a-3p:AT3G54050.2	0.750279		AT4G34110.1	86	229	4.5	0.216932	0.737178	ath-miR5021:AT4G34110.1	0.805793
AT3G05220.2	130	1234	6	0.291077	1	ath-miR847:AT3G05220.2	0.877604		AT1G16030.1	84	590	5	0.309014	0.809018	ath-miR414:AT1G16030.1	0.750279		AT1G20696.3	71	569	4.5	0.216932	0.583756	ath-miR414:AT1G20696.3	0.805793
AT4G32910.1	114	1798	5.5	0.291077	0.816025	ath-miR780.1:AT4G32910.1	0.877604		AT3G06380.1	77	1297	4.5	0.618028	0.395592	ath-miR396a-5p:AT3G06380.1	0.750279		AT2G46030.1	71	561	4.5	0.216932	0.583756	ath-miR414:AT2G46030.1	0.805793
AT5G59870.1	101	348	5.5	0.291077	0.816025	ath-miR5654-3p:AT5G59870.1	0.877604		AT4G30440.1	22	695	5.5	0.618028	1	ath-miR161.1:AT4G30440.1	0.755551		AT1G75380.3	71	477	6	0.650797	1	ath-miR414:AT1G75380.3	0.836913
AT5G58710.1	117	706	5	0.291077	0.596531	ath-miR8172:AT5G58710.1	0.877604		AT3G60210.1	80	626	6	1.54507	1	ath-miR397b:AT3G60210.1	0.757856		AT5G20050.1	79	462	6	0.216932	1	ath-miR5012:AT5G20050.1	0.836913
AT2G29500.1	62	294	5	4.36615	0.586455	ath-miR390a-3p:AT2G29500.1	0.877604		AT1G20140.1	160	493	5	0.618028	0.839643	ath-miR857:AT1G20140.1	0.762433		AT4G31670.1	138	53	5	0.216932	0.737178	ath-miR831-3p:AT4G31670.1	0.836913
AT1G70850.3	110	556	5	0.163003	0.537355	ath-miR773b-3p:AT1G70850.3	0.877604		AT4G19110.3	26	1176	5	0.309014	0.809018	ath-miR164c-3p:AT4G19110.3	0.762433		AT1G14650.2	165	2351	6	0.433865	1	ath-miR865-3p:AT1G14650.2	0.840743
AT1G45145.1	123	390	5	0.291077	0.470088	ath-miR837-5p:AT1G45145.1	0.877604		AT4G19112.1	26	2260	5	0.309014	0.809018	ath-miR164c-3p:AT4G19112.1	0.762433		AT4G37460.1	84	1064	6	0.216932	1	ath-miR5017-5p:AT4G37460.1	0.847252
AT2G07711.1	125	823	6	0.00582154	1.00582	ath-miR840-3p:AT2G07711.1	0.879905		AT5G57760.1	170	415	5	0.309014	0.809018	ath-miR868-3p:AT5G57760.1	0.762433		AT5G55180.2	41	1367	5.5	0.433865	0.86859	ath-miR172b-5p:AT5G55180.2	0.847252
AT1G10840.2	123	811	6	0.291077	1	ath-miR837-5p:AT1G10840.2	0.879905		AT1G07940.2	84	1411	4.5	0.633479	0.50847	ath-miR414:AT1G07940.2	0.762433		AT4G24160.2	27	1550	5.5	0.216932	0.848708	ath-miR163:AT4G24160.2	0.847252
AT5G37780.3	77	560	5	0.291077	0.596531	ath-miR414:AT5G37780.3	0.879905		AT2G46330.2	11	540	4	0.309014	0.585411	ath-miR156i:AT2G46330.2	0.767606		AT1G80570.3	62	1870	5	0.216932	0.737178	ath-miR393b-3p:AT1G80570.3	0.847252
AT1G78040.2	78	511	4.5	0.291077	0.240597	ath-miR415:AT1G78040.2	0.879905		AT1G47395.1	84	195	5.5	0.154507	1.15451	ath-miR414:AT1G47395.1	0.770588		AT4G16760.2	86	2235	3.5	0.216932	0.157533	ath-miR5021:AT4G16760.2	0.847252
AT1G02560.1	108	928	6	0.291077	1	ath-miR5998a:AT1G02560.1	0.885064		AT1G47400.1	84	213	5.5	0.154507	1.15451	ath-miR414:AT1G47400.1	0.770588		AT1G29930.1	147	223	4.5	2.38626	0.155152	ath-miR842:AT1G29930.1	0.847252
AT2G43400.1	99	1959	6	0.291077	1	ath-miR5650:AT2G43400.1	0.885064		AT1G07930.2	84	1061	4.5	0.398628	0.590405	ath-miR414:AT1G07930.2	0.770588		AT3G60810.2	170	200	6	0.216932	1	ath-miR870-3p:AT3G60810.2	0.850272
ATMG00020.1	139	1980	5	2.03754	0.321731	ath-miR858a:ATMG00020.1	0.885064		AT1G19660.2	84	506	6	0.309014	1	ath-miR414:AT1G19660.2	0.771078		AT1G02500.2	161	966	5	0.216932	0.848708	ath-miR858b:AT1G02500.2	0.850969
AT1G54370.1	77	1553	5.5	0.291077	0.816025	ath-miR414:AT1G54370.1	0.900353		AT2G01720.1	82	849	6	0.618028	1	ath-miR403-3p:AT2G01720.1	0.772251		AT1G33680.1	114	2446	6	0.650797	1	ath-miR5661:AT1G33680.1	0.853967
AT1G77440.2	144	451	5.5	0.291077	0.816025	ath-miR867:AT1G77440.2	0.904874		AT3G53370.2	168	263	5	0.618028	0.839643	ath-miR866-3p:AT3G53370.2	0.772251		AT1G77885.1	71	731	5.5	0.86773	0.89594	ath-miR414:AT1G77885.1	0.853967
AT2G44060.2	77	1037	5.5	0.291077	0.816025	ath-miR414:AT2G44060.2	0.904874		AT3G58730.1	163	884	4.5	0.618028	0.395592	ath-miR861-3p:AT3G58730.1	0.782236		AT2G43710.2	93	1274	6	0.433865	1	ath-miR5632-5p:AT2G43710.2	0.855976
AT5G03545.1	118	298	5.5	0.0320184	0.799347	ath-miR8177:AT5G03545.1	0.912079		AT1G09570.2	168	2920	5	0.309014	0.809018	ath-miR866-3p:AT1G09570.2	0.791736		AT1G07210.1	71	857	5.5	0.433865	0.86859	ath-miR414:AT1G07210.1	0.855976
AT4G14500.2	89	64	5	0.0232861	0.792583	ath-miR5021:AT4G14500.2	0.912079		AT1G21910.1	98	195	5	0.309014	0.809018	ath-miR5021:AT1G21910.1	0.791736		AT3G53280.1	170	1117	5.5	0.433865	0.86859	ath-miR870-3p:AT3G53280.1	0.855976
AT1G71950.1	89	99	5	0.582154	0.73102	ath-miR5021:AT1G71950.1	0.912079		AT4G36750.1	61	802	5.5	0.309014	1	ath-miR3440b-5p:AT4G36750.1	0.794376		AT2G01220.2	42	1073	5.5	0.216932	0.848708	ath-miR172d-5p:AT2G01220.2	0.855976
AT5G11740.1	88	190	5	0.582154	0.520867	ath-miR5020b:AT5G11740.1	0.912079		AT3G61060.2	132	829	5	0.618028	0.839643	ath-miR776:AT3G61060.2	0.794376		AT1G56200.2	71	377	5	0.433865	0.767705	ath-miR414:AT1G56200.2	0.855976
ATCG00170.1	103	3146	5	0.291077	0.269874	ath-miR5658:ATCG00170.1	0.912079		AT4G31450.1	98	1618	5.5	0.618028	1.23607	ath-miR5021:AT4G31450.1	0.795315		AT1G56450.1	42	637	4.5	0.216932	0.444873	ath-miR172d-5p:AT1G56450.1	0.855976
AT3G01130.2	89	290	5	0.291077	0.689225	ath-miR5021:AT3G01130.2	0.915949		AT4G26670.1	121	666	5.5	1.23606	1.16036	ath-miR5659:AT4G26670.1	0.795315		AT3G16640.1	71	276	4.5	1.73546	0.326595	ath-miR414:AT3G16640.1	0.855976
AT4G35300.5	123	2294	5.5	0.291077	0.689225	ath-miR837-5p:AT4G35300.5	0.915949		AT1G07040.1	119	1219	5.5	0.309014	1	ath-miR5657:AT1G07040.1	0.795315		AT2G46330.2	12	540	4	0.433865	0.0637945	ath-miR156i:AT2G46330.2	0.855976
AT1G64950.1	15	1253	5.5	0.291077	0.689225	ath-miR157c-3p:AT1G64950.1	0.917436		AT1G62480.1	147	473	5.5	0.618028	1	ath-miR838:AT1G62480.1	0.795315		AT1G64780.1	86	1722	5	0.216932	1	ath-miR5021:AT1G64780.1	0.857715
AT4G36750.1	61	802	5.5	0.291077	0.689225	ath-miR3440b-5p:AT4G36750.1	0.923213		AT1G77440.2	169	451	5.5	0.927042	1	ath-miR867:AT1G77440.2	0.795315		AT2G28910.1	71	876	5.5	0.216932	1	ath-miR414:AT2G28910.1	0.857715
AT5G01020.1	41	1344	5.5	0.291077	0.596531	ath-miR169g-3p:AT5G01020.1	0.925449		AT2G10410.1	150	545	5.5	0.618028	1	ath-miR846-5p:AT2G10410.1	0.795315		AT3G02290.2	70	1340	5	0.216932	0.848708	ath-miR413:AT3G02290.2	0.857715
AT5G05750.1	146	1272	6	0.582154	0.844613	ath-miR870-3p:AT5G05750.1	0.930269		AT2G44525.1	49	713	5.5	0.309014	1	ath-miR1886.1:AT2G44525.1	0.795315		AT5G52450.1	16	1313	5.5	0.216932	0.848708	ath-miR157c-3p:AT5G52450.1	0.859009
AT1G19770.1	103	245	6	0.291077	0.816025	ath-miR5658:AT1G19770.1	0.930269		AT4G39400.1	98	209	5	0.309014	1	ath-miR5021:AT4G39400.1	0.795315		AT2G17450.1	113	612	5.5	0.650797	1.15129	ath-miR5658:AT2G17450.1	0.861473
AT3G52800.1	103	447	6	0.291077	0.816025	ath-miR5658:AT3G52800.1	0.930269		AT2G30110.1	84	3313	5	0.618028	0.839643	ath-miR414:AT2G30110.1	0.795315		AT1G56300.1	74	310	5.5	0.216932	1	ath-miR419:AT1G56300.1	0.86217
AT5G10750.1	132	696	5.5	0.291077	0.689225	ath-miR852:AT5G10750.1	0.930269		AT1G10200.1	69	660	5	0.309014	0.809018	ath-miR394a:AT1G10200.1	0.795315		AT1G29970.3	163	942	5.5	1.95239	0.931553	ath-miR861-3p:AT1G29970.3	0.86644
AT4G01150.2	60	252	5.5	0.291077	0.689225	ath-miR3440b-3p:AT4G01150.2	0.941351		AT1G27400.1	128	591	5	0.309014	0.809018	ath-miR773a:AT1G27400.1	0.795315		AT1G52600.1	168	592	5.5	0.633443	0.874561	ath-miR868-5p:AT1G52600.1	0.86644
AT3G53280.1	146	1117	5.5	0.291077	0.596531	ath-miR870-3p:AT3G53280.1	0.942908		AT1G20980.1	144	3804	4.5	0.309014	0.679287	ath-miR831-5p:AT1G20980.1	0.795315		AT1G09575.1	86	1079	6	0.216932	0.848708	ath-miR5021:AT1G09575.1	0.86644
AT1G30230.2	89	834	5	0.87323	0.616693	ath-miR5021:AT1G30230.2	0.943092		AT4G40050.1	173	2047	4.5	0.309014	0.679287	ath-miR870-5p:AT4G40050.1	0.795315		AT1G53580.2	86	211	6	0.216932	0.848708	ath-miR5021:AT1G53580.2	0.86644
AT4G05180.1	116	365	5.5	1.16431	0.597927	ath-miR8171:AT4G05180.1	0.943092		AT5G20570.3	130	592	4.5	0.309014	0.514333	ath-miR773b-5p:AT5G20570.3	0.795315		AT5G39850.1	71	599	5.5	0.216932	0.848708	ath-miR414:AT5G39850.1	0.86644
AT1G50480.1	120	2037	5.5	0.291077	0.596531	ath-miR829-5p:AT1G50480.1	0.943092		AT3G16640.1	84	276	4.5	0.927042	0.220856	ath-miR414:AT3G16640.1	0.795315		AT3G01090.3	86	1795	5	0.216932	0.737178	ath-miR5021:AT3G01090.3	0.86644
AT3G15450.3	54	170	5.5	0.291077	0.596531	ath-miR2933a:AT3G15450.3	0.943092		AT1G29930.1	149	223	4.5	0.618028	0.192249	ath-miR842:AT1G29930.1	0.795315		AT4G34920.1	117	938	5	0.216932	0.651557	ath-miR5665:AT4G34920.1	0.86644
AT1G78080.1	89	167	6	0.291077	0.816025	ath-miR5021:AT1G78080.1	0.96246		AT5G66880.1	136	1216	6	1.23606	1	ath-miR8166:AT5G66880.1	0.797961		AT4G00720.1	86	1908	4	0.216932	0.383973	ath-miR5021:AT4G00720.1	0.86644
AT2G07698.1	144	1295	6	2.91077	0.930728	ath-miR867:AT2G07698.1	0.966069		AT3G01170.1	87	1029	6	0.309014	1	ath-miR4221:AT3G01170.1	0.802508		AT5G11450.1	110	168	6	0.216932	0.848708	ath-miR5655:AT5G11450.1	0.891271
AT1G63830.3	84	974	6	0.582154	0.844613	ath-miR5014b:AT1G63830.3	0.966069		AT3G24860.1	56	795	6	0.309014	1	ath-miR2934-5p:AT3G24860.1	0.812638		AT5G57370.1	150	647	5.5	0.216932	0.848708	ath-miR845a:AT5G57370.1	0.891271
AT2G47110.2	90	149	6	0.291077	0.816025	ath-miR5024-3p:AT2G47110.2	0.966069		AT3G52470.1	105	906	6	0.309014	1	ath-miR5632-3p:AT3G52470.1	0.812638		AT5G59090.3	113	2259	5	0.216932	0.583756	ath-miR5658:AT5G59090.3	0.891271
AT1G10950.1	91	1797	5.5	0.582154	0.57607	ath-miR5024-5p:AT1G10950.1	0.966069		AT4G35300.5	64	2239	5.5	0.618028	0.839643	ath-miR3932a:AT4G35300.5	0.814008		AT5G62950.3	71	1037	6	0.433865	1.17826	ath-miR414:AT5G62950.3	0.892412
AT2G18160.1	92	829	5.5	0.291077	0.525816	ath-miR5633:AT2G18160.1	0.966069		AT3G06470.1	79	780	5	0.309014	0.679287	ath-miR397a:AT3G06470.1	0.824924		AT1G04980.1	36	1357	6	0.433865	1.17826	ath-miR169a-3p:AT1G04980.1	0.892454
AT2G18162.1	92	829	5.5	0.291077	0.525816	ath-miR5633:AT2G18162.1	0.966069		AT5G03545.1	139	298	5.5	0.0247211	0.929895	ath-miR8177:AT5G03545.1	0.825419		AT5G05010.2	146	1436	6	0.650797	1.15129	ath-miR841b-3p:AT5G05010.2	0.892454
AT4G16720.1	96	520	5.5	0.291077	0.525816	ath-miR5644:AT4G16720.1	0.966069		AT1G48920.1	84	1280	5.5	0.927042	0.861802	ath-miR414:AT1G48920.1	0.825419		AT1G11910.1	42	1558	6	0.86773	1.13141	ath-miR172d-5p:AT1G11910.1	0.892454
AT5G55180.2	45	1367	5.5	0.291077	0.525816	ath-miR172b-5p:AT5G55180.2	0.966069		AT5G60360.3	78	627	5.5	0.618028	0.839643	ath-miR396b-5p:AT5G60360.3	0.825419		AT1G02090.3	145	725	6	0.433865	1	ath-miR838:AT1G02090.3	0.892454
AT1G68010.2	97	1243	5.5	0.582154	0.520867	ath-miR5646:AT1G68010.2	0.966069		AT1G35620.1	17	1137	5.5	0.309014	0.809018	ath-miR157c-3p:AT1G35620.1	0.825419		AT1G19660.2	71	506	6	0.216932	1	ath-miR414:AT1G19660.2	0.892454
AT4G24690.1	123	2196	5.5	1.45538	0.457568	ath-miR837-5p:AT4G24690.1	0.966069		AT3G19820.3	80	1251	5.5	0.309014	0.809018	ath-miR397b:AT3G19820.3	0.825419		AT1G32230.3	89	768	6	0.216932	1	ath-miR5026:AT1G32230.3	0.892454
AT5G59720.1	119	252	5.5	0.582154	0.205614	ath-miR826a:AT5G59720.1	0.966069		AT4G35580.3	148	1610	5.5	0.309014	0.809018	ath-miR839-5p:AT4G35580.3	0.825419		AT1G49140.1	46	386	6	1.08466	1	ath-miR1886.3:AT1G49140.1	0.892454
AT2G16600.2	77	538	5.5	1.74646	0.485478	ath-miR414:AT2G16600.2	0.967048		AT1G64200.1	146	476	5	0.309014	0.585411	ath-miR835-5p:AT1G64200.1	0.825419		AT1G71170.1	76	481	6	0.216932	1	ath-miR4227:AT1G71170.1	0.892454
AT2G17500.4	127	1417	5.5	0.291077	0.42504	ath-miR844-5p:AT2G17500.4	0.967048		AT3G61060.2	41	371	5	0.309014	0.585411	ath-miR170-3p:AT3G61060.2	0.825419		AT1G79920.2	66	732	6	0.216932	1	ath-miR397a:AT1G79920.2	0.892454
AT3G02730.1	103	61	5.5	0.291077	0.389234	ath-miR5658:AT3G02730.1	0.967765		AT5G55180.2	45	1367	5.5	0.309014	0.809018	ath-miR172b-5p:AT5G55180.2	0.826724		AT2G39430.1	32	830	6	0.216932	1	ath-miR167c-3p:AT2G39430.1	0.892454
AT5G57685.1	77	435	6	0.0116431	0.783565	ath-miR414:AT5G57685.1	0.976389		AT5G25350.1	110	2345	4.5	0.309014	0.131409	ath-miR5641:AT5G25350.1	0.838169		AT2G41620.1	66	2086	6	0.216932	1	ath-miR397a:AT2G41620.1	0.892454
AT3G52560.4	77	784	6	0.87323	0.762908	ath-miR414:AT3G52560.4	0.976389		AT3G54140.1	84	1668	5	0.618028	0.63575	ath-miR414:AT3G54140.1	0.854694		AT3G12480.1	98	1198	6	0.216932	1	ath-miR5637:AT3G12480.1	0.892454
AT3G48680.1	104	767	6	0.291077	0.689225	ath-miR5660:AT3G48680.1	0.976389		AT1G30590.1	98	30	6	0.309014	0.809018	ath-miR5021:AT1G30590.1	0.869354		AT4G24770.1	1	492	6	0.433865	1	ath-miR156a-3p:AT4G24770.1	0.892454
AT5G11420.1	69	1440	6	0.291077	0.689225	ath-miR393b-3p:AT5G11420.1	0.976389		AT1G31580.1	98	173	4	0.618028	0.343664	ath-miR5021:AT1G31580.1	0.869354		AT5G03500.3	75	672	6	0.216932	1	ath-miR4221:AT5G03500.3	0.892454
AT5G65940.3	39	1165	6	0.291077	0.596531	ath-miR169a-3p:AT5G65940.3	0.976389		AT1G04980.1	38	1357	6	0.618028	1	ath-miR169a-3p:AT1G04980.1	0.876918		AT5G14780.1	86	149	6	0.216932	1	ath-miR5021:AT5G14780.1	0.892454
AT2G13360.2	89	1381	5.5	0.87323	0.331121	ath-miR5021:AT2G13360.2	0.976389		AT5G14910.1	114	548	5	0.618028	0.723607	ath-miR5647:AT5G14910.1	0.876918		AT5G18460.1	145	1663	6	0.216932	1	ath-miR838:AT5G18460.1	0.892454
AT1G66070.2	112	271	6	0.0145538	0.78582	ath-miR774b-3p:AT1G66070.2	0.977748		AT5G55910.1	98	1942	4	0.309014	0.297561	ath-miR5021:AT5G55910.1	0.877335		AT5G23220.1	71	327	6	0.216932	1	ath-miR414:AT5G23220.1	0.892454
AT1G12810.2	94	395	6	0.291077	0.689225	ath-miR5640:AT1G12810.2	0.977748		AT2G29500.1	62	294	5	4.94422	0.647547	ath-miR390a-3p:AT2G29500.1	0.879987		AT5G55130.2	152	1340	5.5	0.216932	1	ath-miR848:AT5G55130.2	0.892454
AT5G20165.3	117	536	6	0.291077	0.689225	ath-miR8172:AT5G20165.3	0.977748		AT1G68300.1	59	621	6	0.618028	1	ath-miR2939:AT1G68300.1	0.888599		AT5G57360.2	86	2035	6	0.216932	1	ath-miR5021:AT5G57360.2	0.892454
AT4G25200.1	19	379	5.5	0.291077	0.145735	ath-miR159b-5p:AT4G25200.1	0.977748		AT5G62890.4	88	1337	6	0.309014	1	ath-miR4227:AT5G62890.4	0.888599		AT5G62890.4	76	1337	6	0.216932	1	ath-miR4227:AT5G62890.4	0.892454
AT1G60950.1	110	423	5.5	0.291077	0.136749	ath-miR773b-3p:AT1G60950.1	0.977748		AT4G19640.1	7	742	5.5	0.309014	0.809018	ath-miR156f-3p:AT4G19640.1	0.888599		AT1G64040.1	86	1344	5	0.433865	0.86859	ath-miR5021:AT1G64040.1	0.892454
AT2G41430.5	59	702	5.5	0.291077	0.0879444	ath-miR3434-5p:AT2G41430.5	0.977748		AT2G40000.1	101	1085	5	0.309014	0.585411	ath-miR5027:AT2G40000.1	0.888599		AT4G19640.1	8	742	5.5	0.216932	0.848708	ath-miR156f-3p:AT4G19640.1	0.892454
AT1G55670.1	17	654	5.5	0.87323	0.0572374	ath-miR157d:AT1G55670.1	0.977748		AT3G16190.1	171	549	6	0.309014	1	ath-miR869.2:AT3G16190.1	0.889144		AT5G25150.1	71	1713	5.5	0.216932	0.848708	ath-miR414:AT5G25150.1	0.892454
AT5G01530.1	105	896	5.5	2.61969	0.0551622	ath-miR5662:AT5G01530.1	0.977748		AT4G37410.1	152	1575	5	0.309014	0.514333	ath-miR849:AT4G37410.1	0.891475		AT4G14270.2	86	517	5	0.433865	0.767705	ath-miR5021:AT4G14270.2	0.892454
AT3G46230.1	48	460	5.5	0.291077	0.0459947	ath-miR173-3p:AT3G46230.1	0.977748		AT5G01020.1	40	1344	5.5	0.309014	0.809018	ath-miR169g-3p:AT5G01020.1	0.891942		AT4G02380.2	51	157	5	0.650797	0.717242	ath-miR2936:AT4G02380.2	0.892454
ATMG00020.1	13	1364	5.5	0.582154	0.0389824	ath-miR157a-5p:ATMG00020.1	0.977748		ATMG00020.1	161	1980	5	2.78113	0.39173	ath-miR858a:ATMG00020.1	0.895017		AT2G29500.1	57	294	5	1.73546	0.643034	ath-miR390a-3p:AT2G29500.1	0.892454
AT1G52200.1	146	654	6	0.291077	0.596531	ath-miR870-3p:AT1G52200.1	0.980296		AT1G56300.1	86	310	5.5	0.927042	0.861802	ath-miR419:AT1G56300.1	0.896932		AT5G55910.1	86	1942	4	0.650797	0.603481	ath-miR5021:AT5G55910.1	0.892454
AT4G23470.3	82	1039	6	0.291077	0.596531	ath-miR4245:AT4G23470.3	0.980296		AT2G01220.2	46	1073	5.5	0.309014	0.809018	ath-miR172d-5p:AT2G01220.2	0.896932		AT1G59860.1	137	433	5	0.216932	0.583756	ath-miR829-5p:AT1G59860.1	0.892454
AT1G72020.1	100	278	6	0.582154	0.520867	ath-miR5651:AT1G72020.1	0.98578		AT4G14500.2	98	64	5	0.309014	0.809018	ath-miR5021:AT4G14500.2	0.896932		AT1G70850.3	122	556	5	0.143175	0.582308	ath-miR773b-3p:AT1G70850.3	0.892454
AT5G60920.1	12	1537	6	0.291077	0.470088	ath-miR156j:AT5G60920.1	0.98578		AT4G02380.2	151	350	5	0.618028	0.427922	ath-miR847:AT4G02380.2	0.896932		AT1G76460.1	113	13	5	0.433865	0.569326	ath-miR5658:AT1G76460.1	0.892454
AT3G15840.5	81	802	6	0.291077	0.596531	ath-miR4239:AT3G15840.5	0.985838		AT3G53460.4	83	1385	5	0.927042	0.213301	ath-miR403-5p:AT3G53460.4	0.896932		AT3G11200.2	86	1150	4.5	0.433865	0.569326	ath-miR5021:AT3G11200.2	0.892454
AT1G80440.1	52	1074	6	0.291077	0.470088	ath-miR2111a-5p:AT1G80440.1	0.98596		AT1G72175.1	10	724	5	0.309014	0.679287	ath-miR156h:AT1G72175.1	0.899421		AT4G35830.2	86	3068	4	0.433865	0.569326	ath-miR5021:AT4G35830.2	0.892454
AT1G30230.2	107	662	6	0.291077	0.338705	ath-miR5665:AT1G30230.2	0.996852		AT4G28290.1	87	257	5.5	0.043262	0.796983	ath-miR4221:AT4G28290.1	0.91387		ATMG00020.1	160	1980	5	3.03705	0.522602	ath-miR858a:ATMG00020.1	0.892454
AT3G50820.1	115	1083	6	0.87323	0.391561	ath-miR782:AT3G50820.1	0.997052		AT5G11970.1	98	515	4.5	0.309014	0.534448	ath-miR5021:AT5G11970.1	0.91387		AT3G56800.1	144	536	5	0.379632	0.504351	ath-miR837-5p:AT3G56800.1	0.892454
AT3G46230.1	85	407	6	1.16431	0.22924	ath-miR5015:AT3G46230.1	0.997052		AT3G53420.2	97	764	5	0.309014	0.377008	ath-miR5020c:AT3G53420.2	0.91387		AT1G45145.1	144	390	5	0.650797	0.487499	ath-miR837-5p:AT1G45145.1	0.892454
AT5G21940.1	103	806	6	0.291077	0.21705	ath-miR5658:AT5G21940.1	0.997052		AT4G26230.1	84	332	5	0.618028	0.367805	ath-miR414:AT4G26230.1	0.91387		AT1G31580.1	86	173	4	0.216932	0.286068	ath-miR5021:AT1G31580.1	0.892454
AT1G07400.1	61	634	6	0.87323	0.212495	ath-miR3440b-5p:AT1G07400.1	0.997052		AT3G47620.1	167	1891	5	0.309014	0.27803	ath-miR865-3p:AT3G47620.1	0.91387		AT1G17730.1	73	319	6	0.216932	1	ath-miR417:AT1G17730.1	0.895621
AT3G07560.1	89	1233	6	0.160092	0.163104	ath-miR5021:AT3G07560.1	0.997052		AT5G06700.1	61	1555	6	0.618028	0.839643	ath-miR3440b-5p:AT5G06700.1	0.91918		AT3G59100.1	111	5473	6	0.00433865	1.00434	ath-miR5656:AT3G59100.1	0.897129
									AT1G31130.1	132	1216	5.5	0.618028	0.723607	ath-miR776:AT1G31130.1	0.91918		AT1G16030.1	71	590	5	0.433865	0.622989	ath-miR414:AT1G16030.1	0.897129
									AT1G11910.1	46	1558	6	0.927042	0.861802	ath-miR172d-5p:AT1G11910.1	0.934556		AT1G66580.1	20	795	5	1.30159	0.370843	ath-miR158a-5p:AT1G66580.1	0.91771
									AT1G72020.1	116	278	6	1.85408	0.822002	ath-miR5651:AT1G72020.1	0.934556		AT3G14310.1	169	1295	5.5	0.216932	0.737178	ath-miR869.2:AT3G14310.1	0.918282
									AT2G11910.2	84	286	6	0.309014	0.809018	ath-miR414:AT2G11910.2	0.934556		AT4G09670.1	72	1278	5	0.216932	0.651557	ath-miR415:AT4G09670.1	0.918282
									AT3G14770.1	19	1382	6	0.309014	0.809018	ath-miR157d:AT3G14770.1	0.934556		AT4G26230.1	71	332	5	0.216932	0.528735	ath-miR414:AT4G26230.1	0.918282
									AT4G20820.1	119	1117	6	0.309014	0.809018	ath-miR5657:AT4G20820.1	0.934556		AT1G37130.1	57	1622	5.5	0.433865	0.767705	ath-miR390a-3p:AT1G37130.1	0.92102
									AT4G31580.2	13	269	6	0.309014	0.809018	ath-miR157a-3p:AT4G31580.2	0.934556		AT4G01330.2	142	1823	5.5	0.433865	0.767705	ath-miR835-5p:AT4G01330.2	0.921869
									AT5G27990.1	84	543	6	0.309014	0.809018	ath-miR414:AT5G27990.1	0.934556		AT4G23710.1	144	324	5.5	0.216932	0.737178	ath-miR837-5p:AT4G23710.1	0.921869
									AT5G28640.1	133	944	6	0.309014	0.809018	ath-miR779.1:AT5G28640.1	0.934556		AT5G58250.1	78	718	5	0.650797	0.559139	ath-miR4245:AT5G58250.1	0.921869
									AT2G22980.4	150	1289	5.5	0.309014	0.679287	ath-miR846-5p:AT2G22980.4	0.934556		AT1G78040.2	72	511	4.5	0.650797	0.170584	ath-miR415:AT1G78040.2	0.921869
									AT2G28910.1	84	876	5.5	0.309014	0.679287	ath-miR414:AT2G28910.1	0.934556		AT2G01490.1	110	1039	6	0.86773	0.89594	ath-miR5655:AT2G01490.1	0.931155
									AT4G24160.2	23	1550	5.5	0.309014	0.679287	ath-miR163:AT4G24160.2	0.934556		AT4G37410.1	153	1575	5	0.216932	0.183266	ath-miR849:AT4G37410.1	0.935057
									AT5G53460.3	95	6850	5.5	0.309014	0.679287	ath-miR5014b:AT5G53460.3	0.934556		AT4G02380.2	151	350	5	0.216932	0.15323	ath-miR847:AT4G02380.2	0.935057
									AT3G47620.1	84	1602	5.5	0.927042	0.675189	ath-miR414:AT3G47620.1	0.934556		AT1G53910.3	51	1322	5.5	0.216932	0.737178	ath-miR2936:AT1G53910.3	0.940302
									AT2G44060.2	84	1037	5.5	0.618028	0.63575	ath-miR414:AT2G44060.2	0.934556		AT2G20420.1	54	1577	6	0.86773	0.89594	ath-miR3434-3p:AT2G20420.1	0.945414
									AT3G11340.1	46	860	6	0.309014	0.809018	ath-miR172d-5p:AT3G11340.1	0.939429		AT2G44080.1	19	296	5.5	0.216932	0.737178	ath-miR158a-3p:AT2G44080.1	0.947274
									AT4G36900.1	122	432	6	0.309014	0.809018	ath-miR5662:AT4G36900.1	0.939429		AT5G03545.1	134	298	5.5	0.0390478	0.724648	ath-miR8177:AT5G03545.1	0.948297
									AT3G26740.1	120	208	5	0.309014	0.037082	ath-miR5658:AT3G26740.1	0.953241		AT1G68300.1	53	621	6	0.650797	0.883852	ath-miR2939:AT1G68300.1	0.960787
									AT2G44080.1	165	714	5	0.309014	0.161461	ath-miR863-3p:AT2G44080.1	0.959945		AT4G35300.5	144	2294	5.5	0.216932	0.651557	ath-miR837-5p:AT4G35300.5	0.960787
									AT4G30920.1	85	1865	6	0.309014	0.679287	ath-miR415:AT4G30920.1	0.960175		AT3G26740.1	113	208	5	0.216932	0.0842179	ath-miR5658:AT3G26740.1	0.961839
									AT1G20693.3	84	583	5.5	0.309014	0.679287	ath-miR414:AT1G20693.3	0.966367		AT3G11340.1	42	860	6	0.216932	0.848708	ath-miR172d-5p:AT3G11340.1	0.96721
									AT2G41260.2	93	979	6	0.618028	0.723607	ath-miR5013:AT2G41260.2	0.973718		AT1G15030.1	70	1261	6	0.216932	0.848708	ath-miR413:AT1G15030.1	0.977236
									AT1G54710.1	84	3033	6	0.309014	0.679287	ath-miR414:AT1G54710.1	0.973718		AT1G53570.5	165	2149	6	0.433865	0.86859	ath-miR865-3p:AT1G53570.5	0.982743
									AT1G79920.2	79	732	6	0.309014	0.679287	ath-miR397a:AT1G79920.2	0.973718		AT5G57685.1	71	435	6	0.0715877	0.880565	ath-miR414:AT5G57685.1	0.982878
									AT3G51520.1	141	1148	6	0.309014	0.679287	ath-miR829-3p.2:AT3G51520.1	0.973718		AT2G26975.1	113	161	6	0.216932	0.848708	ath-miR5658:AT2G26975.1	0.982878
									AT5G67520.1	98	985	6	0.0123606	0.625676	ath-miR5021:AT5G67520.1	0.973718		AT2G23290.1	71	867	6	0.216932	0.848708	ath-miR414:AT2G23290.1	0.985944
									AT1G76460.1	98	595	6	0.309014	0.585411	ath-miR5021:AT1G76460.1	0.973718		AT5G57020.1	56	1483	6	0.216932	0.848708	ath-miR3440b-5p:AT5G57020.1	0.985944
									AT2G01490.1	118	1039	6	0.309014	0.585411	ath-miR5655:AT2G01490.1	0.973718		AT4G05180.1	131	365	5.5	0.650797	0.655461	ath-miR8171:AT4G05180.1	0.985944
									AT5G40580.3	98	41	5.5	0.309014	0.514333	ath-miR5021:AT5G40580.3	0.973718		AT4G29020.2	41	319	5.5	0.216932	0.651557	ath-miR172b-5p:AT4G29020.2	0.985944
									AT2G20890.1	147	906	5.5	0.618028	0.511532	ath-miR838:AT2G20890.1	0.973718		AT2G16600.2	71	538	5.5	3.03705	0.6285	ath-miR414:AT2G16600.2	0.985944
									AT2G16600.2	84	538	5.5	1.54507	0.507271	ath-miR414:AT2G16600.2	0.973718		AT2G36060.3	71	299	5.5	0.216932	0.603865	ath-miR414:AT2G36060.3	0.985944
									AT2G13360.2	98	1381	5.5	2.47211	0.428269	ath-miR5021:AT2G13360.2	0.973718		AT1G01620.2	16	320	5.5	0.650797	0.603481	ath-miR157c-3p:AT1G01620.2	0.985944
									AT1G77885.1	84	731	5.5	0.309014	0.413839	ath-miR414:AT1G77885.1	0.973718		AT2G17500.4	149	1417	5.5	0.650797	0.603481	ath-miR844-5p:AT2G17500.4	0.985944
									AT5G20020.1	124	647	5.5	0.309014	0.413839	ath-miR5665:AT5G20020.1	0.973718		AT2G35680.1	71	1517	5.5	0.650797	0.603481	ath-miR414:AT2G35680.1	0.985944
									AT1G01620.2	17	320	5.5	0.309014	0.377008	ath-miR157c-3p:AT1G01620.2	0.973718		AT2G44060.2	71	1037	5.5	0.650797	0.603481	ath-miR414:AT2G44060.2	0.985944
									AT1G75630.2	120	743	5.5	0.309014	0.377008	ath-miR5658:AT1G75630.2	0.973718		AT1G48920.1	71	1280	5.5	0.216932	0.583756	ath-miR414:AT1G48920.1	0.985944
									AT4G24690.1	21	2026	5.5	0.309014	0.377008	ath-miR159b-5p:AT4G24690.1	0.973718		AT3G52560.4	71	259	5.5	0.216932	0.583756	ath-miR414:AT3G52560.4	0.985944
									AT2G23120.1	138	270	5.5	0.618028	0.25875	ath-miR8176:AT2G23120.1	0.973718		AT4G21990.2	71	1442	5.5	0.216932	0.583756	ath-miR414:AT4G21990.2	0.985944
									AT3G60530.1	122	368	6	0.309014	0.679287	ath-miR5662:AT3G60530.1	0.975779		AT2G17190.1	115	1924	5.5	0.216932	0.528735	ath-miR5662:AT2G17190.1	0.985944
									AT2G35680.1	84	1517	5.5	0.309014	0.377008	ath-miR414:AT2G35680.1	0.975779		AT3G58730.1	34	814	6	0.433865	0.767705	ath-miR168b-3p:AT3G58730.1	0.998378
									AT5G25760.2	72	586	6	0.309014	0.679287	ath-miR395b:AT5G25760.2	0.976232		AT4G37980.2	91	1064	6	0.433865	0.767705	ath-miR5630a:AT4G37980.2	0.998378
									AT3G15450.3	54	170	5.5	0.618028	0.287128	ath-miR2933a:AT3G15450.3	0.976232		AT1G72020.1	108	278	6	1.08466	0.762088	ath-miR5651:AT1G72020.1	0.998378
									AT1G22400.1	13	1371	6	0.309014	0.809018	ath-miR157a-3p:AT1G22400.1	0.988976		AT1G68310.2	107	210	6	0.216932	0.737178	ath-miR5650:AT1G68310.2	0.998378
									AT4G23470.3	91	1039	6	0.309014	0.809018	ath-miR4245:AT4G23470.3	0.988976		AT1G73110.1	83	1309	6	0.216932	0.737178	ath-miR5016:AT1G73110.1	0.998378
									AT1G49140.1	50	386	6	1.23606	0.783461	ath-miR1886.3:AT1G49140.1	0.988976		AT1G80350.1	142	1611	6	0.216932	0.737178	ath-miR835-5p:AT1G80350.1	0.998378
									AT5G57685.1	84	435	6	0.00309014	0.766294	ath-miR414:AT5G57685.1	0.988976		AT2G41260.2	80	979	6	0.216932	0.737178	ath-miR5013:AT2G41260.2	0.998378
									AT5G14920.2	49	66	6	0.618028	0.723607	ath-miR1886.1:AT5G14920.2	0.988976		AT2G47110.2	145	303	6	0.216932	0.737178	ath-miR838:AT2G47110.2	0.998378
									AT1G17290.1	10	1903	6	0.309014	0.679287	ath-miR156h:AT1G17290.1	0.988976		AT4G35090.2	36	957	6	0.216932	0.737178	ath-miR169a-3p:AT4G35090.2	0.998378
									AT1G60940.2	162	1019	6	0.309014	0.679287	ath-miR858b:AT1G60940.2	0.988976		AT5G30510.1	37	850	6	0.216932	0.737178	ath-miR169f-3p:AT5G30510.1	0.998378
									AT4G35090.2	38	957	6	0.309014	0.679287	ath-miR169a-3p:AT4G35090.2	0.988976		AT5G36890.2	71	1316	6	0.216932	0.737178	ath-miR414:AT5G36890.2	0.998378
									AT4G05180.1	137	365	5.5	0.309014	0.585411	ath-miR8171:AT4G05180.1	0.988976		AT5G60920.1	13	1537	6	0.216932	0.737178	ath-miR156j:AT5G60920.1	0.998378
									AT3G02080.1	98	569	5.5	0.309014	0.514333	ath-miR5021:AT3G02080.1	0.988976		AT5G63050.2	144	653	6	0.216932	0.737178	ath-miR837-5p:AT5G63050.2	0.998378
									AT2G43820.1	115	1388	5.5	0.309014	0.174785	ath-miR5650:AT2G43820.1	0.988976		AT1G17290.1	11	1903	6	0.216932	0.651557	ath-miR156h:AT1G17290.1	0.998378
									AT1G16880.2	98	47	5	0.309014	0.167859	ath-miR5021:AT1G16880.2	0.988976		AT1G60940.2	161	1019	6	0.216932	0.651557	ath-miR858b:AT1G60940.2	0.998378
									AT1G60950.1	129	423	5.5	0.618028	0.140619	ath-miR773b-3p:AT1G60950.1	0.988976		AT2G22840.1	140	1660	6	0.216932	0.651557	ath-miR834:AT2G22840.1	0.998378
									AT5G49360.1	134	2163	5.5	0.309014	0.140101	ath-miR782:AT5G49360.1	0.988976		AT3G52800.1	113	447	6	0.216932	0.651557	ath-miR5658:AT3G52800.1	0.998378
									AT5G14740.5	21	1243	5.5	0.618028	0.126979	ath-miR159b-5p:AT5G14740.5	0.988976		AT1G76880.1	71	1814	6	0.0672491	0.646505	ath-miR414:AT1G76880.1	0.998378
									AT3G46230.1	48	460	5.5	1.23606	0.0890751	ath-miR173-3p:AT3G46230.1	0.988976		AT1G61900.3	154	1474	6	0.433865	0.622989	ath-miR854a:AT1G61900.3	0.998378
									AT1G10170.1	122	3395	6	0.618028	0.63575	ath-miR5662:AT1G10170.1	0.990654		AT4G23470.3	78	1039	6	0.433865	0.622989	ath-miR4245:AT4G23470.3	0.998378
									AT5G50020.2	84	1387	6	0.618028	0.63575	ath-miR414:AT5G50020.2	0.990654		AT1G18740.1	165	1282	6	0.216932	0.583756	ath-miR865-3p:AT1G18740.1	0.998378
									AT4G17270.1	123	1285	6	0.309014	0.585411	ath-miR5663-5p:AT4G17270.1	0.990654		AT1G34000.1	86	658	6	0.216932	0.583756	ath-miR5021:AT1G34000.1	0.998378
									AT2G17390.1	94	691	6	0.179228	0.611937	ath-miR5014a-5p:AT2G17390.1	0.99259		AT2G19730.3	130	455	6	0.216932	0.583756	ath-miR8168:AT2G19730.3	0.998378
									AT2G33800.1	60	760	6	0.309014	0.585411	ath-miR3434-5p:AT2G33800.1	0.99259		AT5G59520.1	85	1138	6	0.216932	0.583756	ath-miR5019:AT5G59520.1	0.998378
									AT5G05750.1	172	1272	6	0.309014	0.585411	ath-miR870-3p:AT5G05750.1	0.99259		AT1G70890.1	77	437	6	0.399156	0.544294	ath-miR4239:AT1G70890.1	0.998378
									AT5G04170.1	128	1048	6	0.309014	0.514333	ath-miR773a:AT5G04170.1	0.99259		AT1G52300.1	126	330	6	0.216932	0.528735	ath-miR778:AT1G52300.1	0.998378
									AT3G53580.1	79	1110	6	0.309014	0.458647	ath-miR397a:AT3G53580.1	0.99259		AT5G05750.1	170	1272	6	0.216932	0.528735	ath-miR870-3p:AT5G05750.1	0.998378
									AT4G04640.1	98	1310	6	0.309014	0.377008	ath-miR5021:AT4G04640.1	0.99259		AT5G52010.1	71	1340	5.5	0.216932	0.528735	ath-miR414:AT5G52010.1	0.998378
									AT4G24770.1	155	1111	5.5	0.309014	0.131409	ath-miR854a:AT4G24770.1	0.99259		AT4G38740.1	125	534	6	0.433865	0.524177	ath-miR776:AT4G38740.1	0.998378
									AT5G01530.1	122	896	5.5	2.1631	0.0442669	ath-miR5662:AT5G01530.1	0.99259		AT1G04630.1	71	591	5.5	1.08466	0.516382	ath-miR414:AT1G04630.1	0.998378
									ATMG00020.1	14	1364	5.5	0.618028	0.0357032	ath-miR157a-5p:ATMG00020.1	0.99259		AT2G39730.3	164	420	6	0.216932	0.483191	ath-miR863-5p:AT2G39730.3	0.998378
									AT2G10940.2	164	726	6	0.309014	0.514333	ath-miR862-5p:AT2G10940.2	0.998102		AT5G11420.1	62	1440	6	0.216932	0.483191	ath-miR393b-3p:AT5G11420.1	0.998378
									AT2G39730.3	166	420	6	0.309014	0.514333	ath-miR863-5p:AT2G39730.3	0.998102		AT5G14920.2	45	66	6	0.433865	0.45242	ath-miR1886.1:AT5G14920.2	0.998378
									AT4G29670.2	39	704	6	0.309014	0.514333	ath-miR169f-3p:AT4G29670.2	0.998102		AT1G07110.1	101	2548	6	0.216932	0.444873	ath-miR5640:AT1G07110.1	0.998378
									AT3G56020.1	143	71	6	0.132876	0.469045	ath-miR831-3p:AT3G56020.1	0.998102		AT3G08690.2	12	900	6	0.216932	0.444873	ath-miR156i:AT3G08690.2	0.998378
									AT1G07400.1	61	634	6	2.78113	0.39048	ath-miR3440b-5p:AT1G07400.1	0.998102		AT3G51520.1	136	1148	6	0.216932	0.444873	ath-miR829-3p.2:AT3G51520.1	0.998378
									AT3G08520.1	143	29	6	0.176138	0.383444	ath-miR831-3p:AT3G08520.1	0.998102		AT4G24960.3	71	695	5.5	0.216932	0.444873	ath-miR414:AT4G24960.3	0.998378
									AT1G52200.1	172	654	6	0.309014	0.377008	ath-miR870-3p:AT1G52200.1	0.998102		AT5G20020.1	117	647	5.5	0.216932	0.430864	ath-miR5665:AT5G20020.1	0.998378
									AT3G52560.4	84	784	6	0.618028	0.367805	ath-miR414:AT3G52560.4	0.998102		AT3G01500.3	87	748	6	0.86773	0.417751	ath-miR5024-3p:AT3G01500.3	0.998378
									AT3G01500.3	99	748	6	0.309014	0.346197	ath-miR5024-3p:AT3G01500.3	0.998102		AT3G02080.1	86	569	5.5	0.216932	0.412489	ath-miR5021:AT3G02080.1	0.998378
									AT2G07698.1	169	1295	6	2.1631	0.338539	ath-miR867:AT2G07698.1	0.998102		AT3G46230.1	82	407	6	1.73546	0.398919	ath-miR5015:AT3G46230.1	0.998378
									AT1G53580.2	106	815	6	0.309014	0.320041	ath-miR5632-5p:AT1G53580.2	0.998102		AT2G07698.1	167	1295	6	1.30159	0.384274	ath-miR867:AT2G07698.1	0.998378
									AT1G80440.1	52	1074	6	0.618028	0.287128	ath-miR2111a-5p:AT1G80440.1	0.998102		AT5G40580.3	86	41	5.5	0.216932	0.359373	ath-miR5021:AT5G40580.3	0.998378
									AT3G46230.1	96	407	6	1.23606	0.275808	ath-miR5015:AT3G46230.1	0.998102		AT1G30230.2	86	834	5	0.86773	0.349851	ath-miR5021:AT1G30230.2	0.998378
									AT5G23740.1	81	552	6	0.309014	0.260906	ath-miR399f:AT5G23740.1	0.998102		AT1G68010.2	104	1243	5.5	0.216932	0.318559	ath-miR5646:AT1G68010.2	0.998378
									AT3G53420.2	109	946	6	0.309014	0.238975	ath-miR5638b:AT3G53420.2	0.998102		AT3G15450.3	49	170	5.5	0.216932	0.318559	ath-miR2933a:AT3G15450.3	0.998378
									AT1G55670.1	19	654	5.5	0.618028	0.0402046	ath-miR157d:AT1G55670.1	0.998102		AT4G25200.1	22	379	5.5	0.216932	0.318559	ath-miR159b-5p:AT4G25200.1	0.998378
									AT1G30230.2	124	662	6	0.309014	0.150024	ath-miR5665:AT1G30230.2	0.998462		AT1G80440.1	47	1074	6	0.433865	0.305868	ath-miR2111a-5p:AT1G80440.1	0.998378
																		AT3G53420.2	100	946	6	0.433865	0.290031	ath-miR5638b:AT3G53420.2	0.998378
																		AT3G01120.1	134	1768	6	0.216932	0.286068	ath-miR8177:AT3G01120.1	0.998378
																		AT4G15390.1	71	27	6	0.216932	0.219047	ath-miR414:AT4G15390.1	0.998378
																		AT1G07400.1	56	634	6	0.650797	0.20606	ath-miR3440b-5p:AT1G07400.1	0.998378
																		AT1G50480.1	137	2037	5.5	0.216932	0.196078	ath-miR829-5p:AT1G50480.1	0.998378
																		AT5G23740.1	68	552	6	0.216932	0.196078	ath-miR399f:AT5G23740.1	0.998378
																		AT5G49360.1	73	1966	5.5	0.216932	0.189456	ath-miR417:AT5G49360.1	0.998378
																		AT2G13360.2	86	1381	5.5	0.650797	0.159835	ath-miR5021:AT2G13360.2	0.998378
																		AT3G26000.1	86	216	5	0.433865	0.148168	ath-miR5021:AT3G26000.1	0.998378
																		AT1G60950.1	122	423	5.5	0.86773	0.144435	ath-miR773b-3p:AT1G60950.1	0.998378
																		AT3G07560.1	86	1233	6	0.433865	0.112775	ath-miR5021:AT3G07560.1	0.998378
																		ATMG00020.1	14	1364	5.5	1.95239	0.0903643	ath-miR157a-5p:ATMG00020.1	0.998378
																		AT4G24770.1	154	1111	5.5	0.650797	0.0888887	ath-miR854a:AT4G24770.1	0.998378
																		AT5G14740.5	22	1243	5.5	0.216932	0.0772587	ath-miR159b-5p:AT5G14740.5	0.998378
																		AT1G55670.1	18	654	5.5	4.95474	0.0765449	ath-miR157d:AT1G55670.1	0.998378
																		AT3G46230.1	44	460	5.5	0.433865	0.0737611	ath-miR173-3p:AT3G46230.1	0.998378
																		AT4G13930.1	71	1592	5.5	0.433865	0.0534725	ath-miR414:AT4G13930.1	0.998378
																		AT5G01530.1	115	896	5.5	5.20638	0.052629	ath-miR5662:AT5G01530.1	0.998378
																		AT2G43150.1	106	865	5.5	0.216932	0.0362831	ath-miR5648-5p:AT2G43150.1	0.998378
